# Supplementary material for: A C. elegans model of copper deficiency: Dietary interventions rescue CTR1/CHCA-1 copper transporter mutant phenotype
Source: PLoS Genet. 2026 Jan 23;22(1):e1012013. doi: 10.1371/journal.pgen.1012013 (PMC12829803; doi:10.1371/journal.pgen.1012013)
Supplement: S1 Table — This dataset comprises the gene name, WormBase ID, log2(fold change), and p-value for differentially expressed genes (DEGs) identified from RNA-seq of chca-1(xu127) mutants and wild-type worms under various dietary conditions. Row z-scores were derived from normalized counts of these DEGs and used for hierarchical clustering in Fig 7B. (XLSX) [file pgen.1012013.s001.xlsx]

## Sheet: Table S3
S1Table The z-score value of differentially expressed genes (DEGs) related to Fig 7B.
Gene Name	WormBase ID	Log2( fold change)	p value	chca-1 on HT115			WT on HT115			chca-1 on HT115 + CuCl2			chca-1 on OP50			chca-1 on HT115 + GSSG
				sample_1	sample_2	sample_3	sample_1	sample_2	sample_3	sample_1	sample_2	sample_3	sample_1	sample_2	sample_3	sample_1	sample_2	sample_3
C14F11.11	WBGene00196876	2.24773	0.0363985	0.28	0.61	3.24	0.53	-0.66	-0.66	-0.13	-0.05	-0.27	-0.26	-0.66	0	-0.66	-0.66	-0.66
C14F11.20	WBGene00198962	2.24773	0.0363985	0.28	0.61	3.24	0.53	-0.66	-0.66	-0.13	-0.05	-0.27	-0.26	-0.66	0	-0.66	-0.66	-0.66
col-165	WBGene00000738	3.60565	1.92639e-10	-0.27	0.54	3.52	-0.35	-0.26	-0.37	-0.31	-0.3	-0.29	-0.34	-0.34	-0.25	-0.36	-0.3	-0.32
col-74	WBGene00000650	3.54629	7.87841e-09	-0.28	0.16	3.59	-0.33	-0.29	-0.34	-0.33	-0.23	-0.27	-0.26	-0.31	-0.35	-0.23	-0.31	-0.22
fbxc-18	WBGene00016307	2.47253	0.0421055	0.11	0.36	3.26	-0.58	0	-0.58	-0.19	-0.58	-0.58	-0.28	-0.58	-0.09	0.86	-0.58	-0.58
Y71A12B.11	WBGene00013508	1.42973	0.0113158	0.13	0.19	3.36	-0.48	-0.94	-0.79	-0.13	-0.36	-0.13	-0.4	-0.5	-0.44	0.36	0.18	-0.05
anr-21	WBGene00219658	1.93338	2.45726e-06	0.74	1.48	2.89	-0.09	-0.57	-0.58	-0.38	-0.86	-0.16	-0.43	-0.64	-0.45	-0.2	-0.68	-0.07
fbxc-26	WBGene00019043	4.02448	1.67713e-05	0.65	1.25	3.11	-0.53	-0.53	-0.53	-0.3	-0.53	-0.2	-0.53	-0.53	-0.25	-0.32	-0.53	-0.25
CE7X_3.2	WBGene00008350	1.5152	1.53237e-09	1.07	1.22	2.89	-0.29	-0.61	-0.14	-0.57	-0.75	-0.5	-0.7	-0.8	-0.26	0.05	-0.3	-0.31
mltn-10	WBGene00008965	1.55434	9.64702e-08	0.83	1.26	2.98	-0.03	-0.38	0.01	-0.29	-0.7	-0.4	-0.83	-0.58	-0.59	-0.57	-0.36	-0.33
K02E2.9	WBGene00077670	2.4904	0.00274334	0.26	1.01	3.2	-0.28	-0.68	-0.68	-0.15	-0.68	0.1	-0.48	-0.47	-0.68	-0.19	-0.45	0.15
srm-1	WBGene00005638	2.08893	0.0139979	-0.2	0.9	3.29	-0.27	-0.71	-0.29	0.16	-0.54	0.14	-0.71	-0.25	-0.71	-0.44	-0.22	-0.17
C25H3.10	WBGene00016119	2.05266	8.93078e-09	0.47	0.89	3.29	-0.13	-0.54	-0.49	-0.25	-0.56	-0.3	-0.52	-0.64	-0.57	-0.14	-0.25	-0.28
F46C3.5	WBGene00044703	4.78432	0.00204975	0.29	0.84	3.39	-0.39	-0.39	-0.39	-0.39	-0.17	-0.39	-0.39	-0.39	-0.39	-0.39	-0.39	-0.39
egas-3	WBGene00013480	1.89238	0.000464081	0.59	0.86	3.14	-0.13	-0.43	-0.53	-0.39	-0.76	-0.34	-0.81	-0.29	-0.75	-0.19	0.42	-0.42
fbxa-164	WBGene00015599	3.70369	0.00516176	0.48	1.27	3.13	-0.51	-0.51	-0.51	-0.23	-0.51	-0.51	-0.51	-0.06	-0.51	-0.51	-0.03	-0.51
BE10.3	WBGene00007211	1.29834	0.042494	0	1.46	2.59	-0.42	-0.67	0.75	0.15	-0.78	-0.68	-0.41	-0.89	-1.15	-0.55	0.52	0.07
fbxa-163	WBGene00015598	1.79595	0.041972	-0.3	1.08	3.06	-0.82	-0.16	0.26	0.07	-0.65	-0.39	-0.71	-0.82	-0.82	-0.28	0.19	0.29
F58E6.4	WBGene00010253	3.45248	0.0389726	-0.48	1.29	3.15	-0.48	-0.48	0.06	-0.48	-0.48	-0.48	-0.48	-0.48	-0.48	0.2	0.15	-0.48
W10C8.6	WBGene00044433	2.27423	0.0423429	0.29	1.64	2.69	-0.32	0.12	0.1	-0.78	0.09	-0.78	-0.78	-0.78	-0.78	0.33	-0.26	-0.78
col-176	WBGene00000749	1.52401	0.035739	0.53	0.07	3.22	0.38	-0.81	-0.23	0	-0.67	-0.47	-0.28	-0.8	-0.82	-0.28	-0.32	0.48
F46F2.3	WBGene00009787	1.12525	0.00208264	1.47	0.38	2.68	-0.17	-0.89	-0.66	-0.37	-0.78	-0.39	0.39	-0.91	-0.97	-0.28	-0.06	0.59
Y43B11AL.1	WBGene00021542	2.97498	0.000829559	1.29	0.75	2.94	0.01	-0.49	-0.33	-0.65	-0.65	-0.65	-0.48	-0.48	-0.65	-0.65	-0.28	0.31
col-158	WBGene00000731	1.78651	4.46816e-08	1.64	0.46	2.84	-0.3	-0.65	-0.38	-0.59	-0.49	-0.56	-0.4	-0.58	-0.59	-0.58	-0.29	0.47
hsp-16.2	WBGene00002016	2.06484	6.33549e-05	1.87	0.45	2.66	-0.13	-0.55	-0.24	-0.49	-0.69	-0.64	-0.29	-0.57	-0.54	-0.88	-0.32	0.37
hsp-16.48	WBGene00002019	1.3009	0.00223411	1.83	0.01	2.61	-0.79	-0.59	-0.4	-0.41	-0.73	-0.7	-0.26	-0.02	-0.27	-0.95	-0.03	0.69
F02D10.6	WBGene00008526	3.2879	0.00399118	1.56	-0.22	3.02	-0.53	-0.53	-0.53	-0.33	-0.53	-0.53	-0.38	-0.53	-0.29	-0.53	0.14	0.21
F40H3.6	WBGene00018252	1.46826	0.00100804	1.06	0.07	3.13	-0.33	-0.74	-0.75	-0.63	-0.44	-0.1	-0.65	-0.63	-0.19	-0.46	0.33	0.3
ugt-27	WBGene00015694	1.1931	0.0168264	0.78	0.5	3	0.4	-0.37	-0.24	-1.06	-0.46	-1.12	-0.57	-0.46	0.35	0.21	-0.58	-0.38
F44G3.10	WBGene00009710	1.77241	0.0108703	0.8	0.64	3.03	0.2	0.12	-0.29	-0.77	-0.53	-0.68	-0.81	-0.95	-0.78	-0.29	0.13	0.18
fkh-5	WBGene00001437	2.979	0.000982629	1.41	0.43	3	0.36	-0.14	-0.62	-0.3	-0.44	-0.62	-0.5	-0.62	-0.62	-0.47	-0.34	-0.52
lido-2	WBGene00015587	2.23285	0.0229597	1.34	0.33	2.85	0.52	0.25	-0.76	-0.42	-0.76	-0.76	-0.76	-0.63	-0.34	-0.76	-0.18	0.09
nhr-57	WBGene00003647	1.24002	4.79806e-06	1.45	0.89	2.76	0.18	-0.27	-0.37	-0.56	-0.94	-0.8	-0.61	-0.77	-0.35	0.11	-0.26	-0.49
ZK177.9	WBGene00022674	2.14783	0.000559365	1.56	0.99	2.6	0.55	-0.42	-0.58	-0.89	-0.77	-0.74	-0.57	-0.64	-0.36	-0.3	-0.35	-0.09
B0244.6	WBGene00015081	1.36593	2.2221e-05	1.75	0.41	2.81	-0.18	-0.19	-0.69	-0.74	-0.77	-0.75	-0.41	-0.56	-0.09	-0.27	-0.19	-0.13
F21C10.17	WBGene00235309	3.80091	0.0012481	1.88	0.76	2.61	-0.58	0.25	-0.58	-0.58	-0.58	-0.58	-0.58	-0.58	-0.41	-0.07	-0.35	-0.58
C18B2.2	WBGene00015953	1.0314	0.038029	1.17	0.73	2.48	-0.44	0.23	-0.14	-1.02	-0.96	-1.49	-0.43	-0.01	-0.34	-0.64	0.88	-0.04
Y47G6A.31	WBGene00044436	1.67722	0.00336386	1.34	0.96	2.43	-0.48	-0.05	-0.78	-0.28	-0.72	-0.77	-0.47	-0.9	-0.94	-0.7	0.59	0.76
C28G1.4	WBGene00016189	1.23841	0.00144305	0.7	1.05	2.81	-0.45	-0.24	-0.8	-0.67	-0.49	-0.8	-0.84	-0.99	0.27	-0.39	0.5	0.34
hsp-16.41	WBGene00002018	2.06002	0.0041472	1.26	1.3	2.48	-0.68	0	-0.91	-0.68	-0.74	-0.69	-0.33	-0.79	0.23	-0.91	0.4	0.05
chil-25	WBGene00011846	1.41694	3.90933e-05	1.75	1.29	2.35	-0.56	-0.41	-0.58	0	-0.98	-0.88	-0.35	-0.27	-0.06	-0.76	-0.63	0.08
C44C10.5	WBGene00008086	1.32266	0.000881101	1.35	0.6	2.86	-0.35	-0.63	-0.37	-0.47	-0.85	-0.64	-0.66	-0.04	0.02	-0.48	-0.85	0.5
fbxa-179	WBGene00045292	1.41298	0.000177661	1.55	0.99	2.5	-0.35	-0.36	0.01	-0.76	-0.78	-0.9	-0.68	-0.79	0.25	-0.64	-0.53	0.5
F07C4.12	WBGene00017205	1.05144	0.0181914	1.33	1.29	2.21	-1.16	0.18	-0.95	0.2	-0.92	-0.29	-1.38	-0.23	-0.12	0.33	-0.58	0.09
F43C11.8	WBGene00018385	1.50032	0.0458079	1.04	0.37	2.79	-1.03	-0.16	-0.6	0.72	-0.7	-0.6	-1.03	-0.8	0.05	0.04	-0.53	0.43
arrd-2	WBGene00013086	1.86969	0.0481357	0.75	0.6	2.81	-0.15	-0.82	-0.82	-0.15	-0.56	1.13	-0.65	-0.64	-0.82	-0.82	0.13	0.02
C35E7.5	WBGene00016457	1.4392	0.0184671	0.61	0.66	2.96	-0.65	-0.87	-0.88	0.33	-0.76	0.62	-0.6	-0.76	-0.61	-0.06	-0.19	0.19
F14B6.3	WBGene00008784	2.03299	0.00349959	0.53	0.09	3.31	-0.34	-0.64	-0.64	-0.21	-0.6	0.61	-0.54	-0.63	-0.47	-0.25	-0.2	-0.02
T04H1.12	WBGene00303013	1.99858	0.0149509	0.56	0.43	3.22	-0.2	-0.21	-0.49	-0.2	-0.55	0.33	-0.62	-0.61	0.39	-0.76	-0.76	-0.53
vet-1	WBGene00020261	1.74088	0.00539182	1.02	0.49	2.75	-0.56	-0.56	-0.41	-0.63	-0.47	1.42	-0.66	-0.71	-0.31	-0.49	-0.64	-0.25
21ur-9138	WBGene00174246	2.67688	0.0219876	1.23	0.76	2.84	-0.14	-0.68	-0.68	-0.14	-0.68	0.64	-0.68	-0.68	-0.01	-0.68	-0.68	-0.45
ccch-5	WBGene00013319	2.75196	0.00958959	1.72	0.67	2.65	-0.18	-0.69	-0.69	-0.35	-0.69	0.31	-0.56	-0.69	-0.27	-0.69	-0.69	0.16
21ur-9857	WBGene00169266	2.29391	8.71351e-06	1.16	0.9	2.97	-0.59	-0.56	-0.66	-0.19	-0.54	-0.29	-0.62	-0.7	-0.77	0.06	-0.2	0.03
T22C8.4	WBGene00011925	2.59278	1.34048e-11	1.14	0.96	3.05	-0.34	-0.41	-0.62	-0.38	-0.52	-0.35	-0.51	-0.66	-0.58	-0.24	-0.2	-0.35
K03A11.1	WBGene00010519	2.52955	0.000155323	1.35	1.04	2.78	-0.62	-0.67	-0.72	-0.25	-0.66	0.21	-0.59	-0.59	-0.73	-0.1	-0.49	0.04
C54D2.6	WBGene00045210	2.4701	1.78881e-05	1.16	1.27	2.84	-0.54	-0.54	-0.55	-0.26	-0.61	0	-0.82	-0.67	-0.59	-0.14	-0.19	-0.35
pho-10	WBGene00007328	2.50038	4.72374e-09	1.49	1.24	2.72	-0.42	-0.79	-0.49	-0.17	-0.47	-0.2	-0.59	-0.62	-0.64	-0.3	-0.34	-0.41
Y73B6BL.285	WBGene00201335	1.00021	0.00363543	1.05	1.21	2.54	-0.03	-0.89	-0.39	-0.17	-1	0.4	-0.46	-1.14	-1.13	-0.16	-0.01	0.18
K10D3.6	WBGene00010740	1.53274	2.42794e-05	1.06	1.2	2.81	-0.16	-0.88	-0.31	-0.18	-0.66	-0.05	-0.67	-0.91	-0.86	-0.31	-0.24	0.14
C23H5.15	WBGene00219423	1.74953	5.80061e-06	1.2	0.95	2.88	-0.2	-0.69	-0.56	-0.22	-0.87	-0.4	-0.63	-0.7	-0.8	-0.18	0.1	0.11
tbx-33	WBGene00006552	1.82284	2.64639e-07	1.35	1.23	2.68	-0.3	-0.78	-0.61	-0.39	-0.58	-0.22	-0.72	-0.84	-0.68	-0.36	0.26	-0.03
F56D5.5	WBGene00010149	2.16441	0.00115639	1.02	0.56	3.08	-0.4	-0.57	-0.8	-0.53	-0.75	0.12	-0.36	-0.64	-0.58	-0.39	-0.12	0.38
nhr-2	WBGene00003601	1.50887	0.000513318	1.26	0.54	2.9	-0.14	-0.86	-0.92	-0.24	-0.72	0.28	-0.5	-0.66	-0.61	-0.47	-0.2	0.33
sea-1	WBGene00004750	2.14839	0.0086282	1.25	0.84	2.82	-0.31	-0.74	-0.85	-0.45	-0.72	0.36	-0.56	-0.7	-0.63	-0.57	0.16	0.09
bath-9	WBGene00021725	2.12211	1.28617e-05	1.09	0.82	3.01	-0.55	-0.48	-0.45	-0.4	-0.57	0.13	-0.71	-0.77	-0.61	-0.58	0.21	-0.14
C39B5.2	WBGene00016520	2.37866	0.000600375	0.94	0.92	2.97	-0.26	-0.72	-0.67	-0.64	-0.55	0.56	-0.53	-0.64	-0.69	-0.43	-0.1	-0.16
lido-5	WBGene00019576	2.06519	0.00366268	0.88	0.72	3.01	-0.62	-0.82	-0.82	-0.55	-0.35	-0.22	-0.51	-0.27	-0.31	-0.82	0.12	0.56
C47F8.1	WBGene00008157	2.40144	0.00231098	0.97	0.8	2.97	-0.03	-0.76	-0.76	-0.6	-0.76	-0.52	-0.51	-0.63	-0.56	-0.16	0.07	0.47
rgs-11	WBGene00004354	2.01908	0.0141749	0.64	0.81	2.96	-0.35	-0.74	-0.84	-0.26	-0.69	-0.27	-0.59	-0.84	-0.68	-0.25	0.48	0.62
fbxa-73	WBGene00020640	1.26211	0.0394892	0.69	0.94	2.77	-0.01	-0.02	-0.05	0.4	-0.15	-0.04	-0.83	-0.81	-1.24	-1.24	0.15	-0.56
D1005.10	WBGene00206384	1.52932	0.00363836	0.72	1.1	2.86	-0.44	-0.44	0.05	-0.44	-0.74	0.06	-0.96	-0.49	-0.85	-0.92	0.45	0.03
linc-96	WBGene00219673	1.52933	0.0291636	1.41	0.7	2.64	-0.28	-0.29	-0.31	-0.28	-0.49	-0.3	-1.15	-0.46	-0.43	-1.15	0.82	-0.43
T11F8.2	WBGene00020434	1.02556	0.0189906	1.5	0.94	1.97	-0.81	-0.75	-1.02	1.04	-0.54	0.11	-0.67	-0.9	-1.09	0.21	0.66	-0.66
K09D9.12	WBGene00019569	1.05531	0.000877768	1.47	0.9	2.52	-0.86	-0.36	-1.21	0.35	-0.39	-0.05	-0.76	-0.67	-0.64	-0.58	0.49	-0.21
Y25C1A.6	WBGene00021293	2.11212	0.0150712	1.21	0.41	2.92	-0.23	-0.8	-0.8	0.15	-0.59	0.03	-0.51	-0.8	-0.57	-0.8	0.49	-0.09
F36F12.3	WBGene00018094	2.2655	0.00498902	1.59	0.05	2.75	-0.49	-0.74	-0.74	-0.08	-0.46	-0.26	-0.61	-0.67	-0.54	0.92	-0.18	-0.53
fbxc-51	WBGene00021576	1.95234	0.0108595	1.28	0.43	2.77	-0.26	-0.86	-0.86	-0.26	-0.51	-0.12	-0.55	-0.78	-0.74	0.99	-0.17	-0.36
hpo-42	WBGene00014516	1.6137	2.08506e-05	1.59	0.87	2.62	-0.46	-0.87	-0.57	-0.02	-0.8	-0.17	-0.57	-0.68	-0.83	0.42	-0.41	-0.12
H29C22.1	WBGene00045261	2.09303	0.000131664	1.52	0.89	2.7	-0.47	-0.65	-0.85	-0.41	-0.61	-0.24	-0.56	-0.59	-0.84	0.48	-0.07	-0.29
rgs-8.2	WBGene00021988	1.6959	0.00124155	1.56	0.65	2.65	-0.29	-0.57	-0.99	-0.27	-0.79	0.1	-0.7	-0.69	-0.83	0.39	0.21	-0.42
inx-2	WBGene00002124	2.12132	7.43626e-05	1.21	0.73	2.9	-0.47	-0.67	-0.74	-0.52	-0.61	-0.23	-0.63	-0.72	-0.62	0.33	-0.35	0.39
Y106G6D.1	WBGene00013698	1.53426	0.00253983	1.11	0.34	2.94	-0.14	-0.8	-0.68	-0.53	-0.66	0.16	-0.76	-0.64	-0.84	0.55	-0.31	0.26
T02G6.5	WBGene00011388	1.88533	0.00129778	0.84	1.02	2.95	-0.41	-0.95	-0.74	-0.23	-0.45	0.11	-0.59	-0.83	-0.68	0.24	-0.33	0.05
ceh-86	WBGene00018355	1.47702	0.00051257	0.99	0.45	3.03	-0.42	-0.83	-0.81	-0.26	-0.61	0.14	-0.64	-0.75	-0.71	0.42	0.05	-0.05
try-1	WBGene00006619	1.1412	0.00054726	0.87	0.72	2.97	-0.59	-0.77	-1.04	-0.04	-0.7	0.05	-0.55	-0.77	-0.62	0.25	0.15	0.08
F46E10.2	WBGene00018489	2.17413	0.000380446	0.79	0.52	3.21	0	-0.67	-0.51	-0.33	-0.69	-0.02	-0.66	-0.57	-0.5	0.31	-0.27	-0.59
sdz-14	WBGene00008782	2.15936	0.00925762	1.12	0.55	2.95	-0.62	-0.8	-0.8	-0.07	-0.66	0.53	-0.61	-0.51	-0.8	0.09	-0.18	-0.19
cav-1	WBGene00000301	1.74784	0.0205121	0.89	0.27	3.02	-0.38	-0.65	-0.81	-0.33	-0.72	0.7	-0.69	-0.71	-0.67	0.42	-0.24	-0.11
K02B12.2	WBGene00010495	1.76863	0.0037879	1.16	0.21	3.05	-0.21	-0.8	-0.91	-0.29	-0.42	0.4	-0.55	-0.66	-0.62	0.24	-0.38	-0.23
F14H12.6	WBGene00017473	2.1995	0.00757372	1.25	0.45	2.97	-0.77	-0.77	-0.22	-0.39	0.54	-0.21	-0.48	-0.47	-0.77	-0.07	-0.77	-0.29
R04A9.7	WBGene00044281	2.02358	0.00574564	0.54	0.82	3.17	-0.83	-0.45	0.3	-0.31	-0.24	-0.08	-0.24	-0.83	-0.83	-0.12	-0.39	-0.51
M163.17	WBGene00197597	2.4776	0.0366641	1.23	0.46	2.88	-0.71	-0.16	-0.71	0.02	0.13	-0.71	-0.71	-0.71	-0.71	0.63	-0.71	-0.25
snpc-1.3	WBGene00017265	1.02682	0.0156074	1.31	0.45	2.68	0.34	0.23	-0.96	-0.03	0.04	-0.78	-0.66	-0.86	-0.74	0.52	-0.66	-0.88
chst-1	WBGene00008050	1.05822	0.00492224	1.27	0.7	2.69	-0.72	-0.45	-0.95	-0.7	-0.74	-0.11	-0.31	0.05	-0.33	0.94	-0.53	-0.79
T26F2.2	WBGene00012058	1.1805	0.00518362	0.56	1.15	2.79	-1.25	-0.25	-0.6	-0.09	-0.25	-0.7	-0.28	-0.52	-0.9	0.83	-0.09	-0.42
mltn-7	WBGene00021449	1.72136	0.0101381	1.11	0.17	3.05	-0.59	-0.42	-0.6	0.22	-0.41	-0.6	-0.76	-0.94	0.06	0.12	0.25	-0.65
Y57G11B.4	WBGene00014922	1.6169	0.00308929	1.37	0.08	2.96	-0.68	-0.83	-0.76	-0.06	-0.87	-0.69	-0.32	-0.17	-0.22	0.43	-0.02	-0.21
ces-2	WBGene00000469	1.97984	0.00898696	1.31	0.23	2.93	-0.16	-0.49	-0.74	0.66	-0.82	0.14	-0.48	-0.73	-0.41	-0.42	-0.35	-0.68
K10D11.7	WBGene00045198	3.96764	0.0301941	1.1	0.05	3.31	-0.41	-0.41	-0.41	-0.41	-0.41	-0.41	0.03	-0.41	-0.41	-0.41	-0.41	-0.41
ZC53.1	WBGene00022508	2.02128	0.000420606	1.61	0.36	2.87	-0.46	-0.15	-0.68	-0.11	-0.8	-0.47	-0.19	-0.83	-0.71	-0.37	0.2	-0.27
fbxb-67	WBGene00009862	2.16561	0.000550173	1.53	0.21	2.94	-0.33	-0.46	-0.63	0.03	-0.67	0.04	-0.6	-0.71	-0.73	-0.07	-0.61	0.06
tag-276	WBGene00013254	3.65804	9.61355e-05	1.45	0.07	3.13	-0.52	-0.52	-0.52	-0.15	-0.52	-0.25	-0.52	-0.45	-0.52	-0.18	-0.21	-0.29
F11E6.19	WBGene00195804	2.34724	0.0366604	1.76	-0.13	2.7	-0.68	-0.68	-0.68	-0.33	0.51	-0.68	-0.41	-0.68	0.39	-0.04	-0.38	-0.68
F34H10.5	WBGene00009382	1.51707	0.0486811	0.89	-0.79	3.28	0.28	-0.79	-0.27	-0.55	-0.11	-0.27	-0.34	-0.41	0.09	-0.35	-0.18	-0.49
inx-22	WBGene00002144	1.08334	2.62372e-07	2.1	1.02	2.11	-0.77	-0.81	-0.53	-0.09	-0.4	-0.22	-0.92	-0.86	-0.85	-0.07	0.2	0.09
21ur-10747	WBGene00167031	2.23914	2.58203e-06	1.92	1.21	2.31	-0.67	-0.65	-0.61	-0.35	-0.78	-0.05	-0.78	-0.8	-0.46	-0.22	0.12	-0.21
C27A7.6	WBGene00007757	1.29276	1.38186e-16	2.1	1.37	2.09	-0.54	-0.64	-0.66	-0.27	-0.43	-0.39	-0.76	-0.87	-0.63	-0.33	0.02	-0.05
tdc-1	WBGene00006562	1.06611	2.24658e-12	1.97	1.12	2.32	-0.41	-0.67	-0.52	-0.23	-0.73	-0.23	-0.8	-0.84	-0.65	-0.41	0.02	0.05
ZC155.4	WBGene00022532	1.13914	2.24211e-14	2.15	1.14	2.16	-0.54	-0.63	-0.59	-0.27	-0.6	-0.35	-0.66	-0.79	-0.77	-0.44	0.09	0.1
lido-12	WBGene00016573	1.20461	1.06977e-07	1.61	1.19	2.42	-0.66	-0.78	-0.83	-0.04	-0.73	-0.5	-0.61	-0.74	-0.44	-0.53	0.19	0.45
W06D11.3	WBGene00012301	1.74198	1.49626e-05	1.63	1.22	2.4	-0.37	-0.59	-0.87	-0.12	-0.71	-0.34	-0.77	-0.85	-0.83	-0.17	-0.01	0.39
F23D12.2	WBGene00009086	2.43341	2.16785e-05	1.73	1.33	2.37	-0.56	-0.75	-0.82	-0.24	-0.58	-0.34	-0.69	-0.68	-0.72	-0.22	-0.04	0.21
mei-2	WBGene00003184	1.32022	5.54002e-09	1.69	1.18	2.44	-0.7	-0.7	-0.84	-0.1	-0.5	-0.29	-0.69	-0.78	-0.65	-0.41	0.14	0.23
mesp-1	WBGene00016178	1.34793	8.26404e-09	1.84	1.24	2.3	-0.71	-0.77	-0.82	0.03	-0.65	-0.28	-0.65	-0.85	-0.57	-0.19	0.03	0.07
21ur-7587	WBGene00174327	2.39762	0.0011225	1.79	1.38	2.2	-0.66	-0.75	-0.86	-0.06	-0.81	-0.17	-0.76	-0.74	-0.6	-0.3	0.14	0.19
Y49F6C.8	WBGene00021730	1.70554	1.9667e-06	1.81	1.36	2.2	-0.64	-0.76	-0.88	-0.09	-0.72	-0.18	-0.76	-0.86	-0.61	-0.09	0.07	0.13
Y24F12A.4	WBGene00012499	1.55385	6.45259e-11	1.84	1.33	2.31	-0.58	-0.64	-0.71	-0.1	-0.69	-0.3	-0.71	-0.76	-0.75	-0.02	-0.17	-0.05
F02H6.1	WBGene00008534	1.70974	5.04016e-07	1.79	1.28	2.32	-0.52	-0.65	-0.9	-0.22	-0.61	-0.33	-0.76	-0.85	-0.68	0.06	0.09	0.01
Y46H3C.5	WBGene00021605	1.82216	6.06321e-08	1.72	1.2	2.45	-0.55	-0.7	-0.77	-0.21	-0.78	-0.31	-0.62	-0.79	-0.67	-0.05	0.06	0.02
mex-6	WBGene00003231	1.11485	1.62286e-06	1.8	1.08	2.34	-0.69	-0.8	-0.87	0.08	-0.46	0.03	-0.73	-0.88	-0.74	-0.27	-0.11	0.23
T06D4.1	WBGene00020290	1.52135	1.11999e-05	1.66	1.09	2.44	-0.65	-0.84	-0.91	0.01	-0.54	-0.04	-0.7	-0.85	-0.68	-0.27	-0.04	0.33
egg-2	WBGene00019811	1.57367	5.49866e-08	1.95	1.2	2.23	-0.61	-0.76	-0.82	-0.05	-0.59	-0.1	-0.71	-0.78	-0.71	-0.37	0.07	0.06
chs-1	WBGene00000496	1.38169	1.30475e-07	1.89	1.07	2.34	-0.63	-0.76	-0.81	0.05	-0.6	-0.08	-0.7	-0.79	-0.73	-0.37	-0.06	0.2
egg-3	WBGene00009701	1.38842	1.11157e-06	1.87	1.17	2.26	-0.6	-0.78	-0.9	0.12	-0.62	-0.03	-0.75	-0.83	-0.66	-0.3	-0.16	0.21
memi-1	WBGene00003216	1.06629	1.14668e-05	1.71	1.22	2.27	-0.86	-0.83	-0.9	0.17	-0.31	0.05	-0.89	-0.77	-0.69	-0.41	0.08	0.17
puf-10	WBGene00004246	1.17497	3.75561e-08	1.95	1.17	2.21	-0.78	-0.56	-0.7	0.23	-0.55	-0.29	-0.78	-0.82	-0.8	-0.37	-0.04	0.13
taf-11.2	WBGene00006394	1.03745	1.96513e-05	1.82	1.24	2.12	-0.65	-0.63	-1	0.38	-0.44	-0.19	-0.91	-0.94	-0.82	-0.18	0.03	0.16
F12E12.6	WBGene00017407	2.00877	0.017936	1.57	0.8	2.45	-0.28	-0.85	-0.92	-0.03	-0.92	-0.37	-0.88	-0.77	-0.45	-0.32	0.76	0.2
K08H2.3	WBGene00010690	1.32459	0.000371408	1.95	0.77	2.24	-0.42	-1	-1.04	0.09	-0.65	-0.25	-0.7	-0.95	-0.43	-0.26	0.31	0.34
T24E12.1	WBGene00020771	1.81489	0.0338905	1.77	1	2.25	-0.35	-0.74	-1.03	0.23	-0.84	-0.08	-0.62	-0.9	-0.96	-0.28	0.22	0.33
fbxa-215	WBGene00012879	1.1601	1.43775e-06	1.92	0.78	2.35	-0.59	-0.83	-0.76	-0.21	-0.58	-0.15	-0.75	-0.88	-0.72	-0.25	0.39	0.26
memi-2	WBGene00013380	1.18282	1.21917e-07	1.82	1.05	2.34	-0.65	-0.54	-0.78	-0.14	-0.68	-0.21	-0.73	-0.89	-0.75	-0.43	0.41	0.16
pie-1	WBGene00004027	1.0519	9.53522e-08	1.88	1.08	2.25	-0.7	-0.75	-0.91	-0.19	-0.43	-0.41	-0.81	-0.87	-0.57	-0.23	0.26	0.38
memi-3	WBGene00010353	1.40384	1.46073e-08	1.88	1.05	2.35	-0.59	-0.74	-0.82	-0.2	-0.69	-0.27	-0.74	-0.77	-0.64	-0.21	0.19	0.19
trcs-1	WBGene00009186	1.17085	1.72398e-06	1.7	1.19	2.31	-0.54	-0.82	-0.85	-0.08	-0.58	-0.15	-0.9	-0.92	-0.68	-0.19	0.28	0.24
W06B4.1	WBGene00021056	1.33387	1.25238e-07	1.76	1.11	2.38	-0.59	-0.74	-0.79	-0.15	-0.62	-0.22	-0.8	-0.9	-0.68	-0.16	0.26	0.14
C27D9.1	WBGene00016163	1.01439	2.03373e-07	1.85	1.17	2.29	-0.32	-0.62	-0.87	-0.1	-0.54	-0.2	-0.9	-0.97	-0.76	-0.14	-0.01	0.11
C01G8.1	WBGene00015312	1.42906	1.04135e-07	1.93	1.18	2.25	-0.48	-0.83	-0.85	-0.12	-0.53	-0.19	-0.69	-0.87	-0.73	-0.15	-0.02	0.11
gna-2	WBGene00001647	1.27264	9.35572e-07	1.89	1.08	2.29	-0.39	-0.89	-0.85	0.04	-0.64	-0.27	-0.76	-0.86	-0.72	-0.09	0.1	0.08
mex-1	WBGene00003228	1.17936	1.9012e-07	1.96	0.91	2.33	-0.66	-0.76	-0.87	-0.02	-0.47	-0.25	-0.75	-0.87	-0.68	-0.16	0.13	0.16
oma-1	WBGene00003864	1.07048	1.34876e-07	1.98	0.91	2.33	-0.6	-0.73	-0.78	0.01	-0.44	-0.11	-0.78	-0.9	-0.76	-0.22	0	0.1
C05C10.5	WBGene00007332	1.36303	3.54314e-06	1.83	1	2.38	-0.55	-0.8	-0.88	-0.04	-0.53	0.02	-0.78	-0.9	-0.72	-0.15	0.17	-0.03
gfat-2	WBGene00009035	1.36645	3.38125e-06	1.85	1.04	2.3	-0.57	-0.76	-0.87	-0.09	-0.65	-0.03	-0.82	-0.88	-0.75	-0.14	0.19	0.16
puf-3	WBGene00004239	1.23747	2.47005e-06	1.85	1.1	2.27	-0.66	-0.81	-0.95	-0.06	-0.59	-0.04	-0.75	-0.81	-0.74	-0.18	0.22	0.15
Y75B12B.1	WBGene00013567	1.24319	5.32143e-06	1.68	1.2	2.31	-0.69	-0.78	-0.91	0.06	-0.64	-0.11	-0.81	-0.87	-0.74	-0.08	0.16	0.24
puf-11	WBGene00022257	1.18177	4.86411e-06	1.9	0.97	2.25	-0.68	-0.78	-0.82	0.05	-0.64	-0.16	-0.83	-0.95	-0.7	-0.06	0.18	0.28
egg-1	WBGene00015083	1.51906	6.44633e-07	1.87	1.07	2.34	-0.63	-0.8	-0.85	-0.05	-0.6	-0.17	-0.74	-0.82	-0.7	-0.13	0.02	0.19
egg-4	WBGene00020652	1.01188	2.20869e-07	1.84	1.09	2.31	-0.64	-0.76	-0.87	0.02	-0.52	-0.17	-0.85	-0.88	-0.68	-0.17	0.15	0.15
fbxa-200	WBGene00020304	1.72653	0.000204857	1.47	0.82	2.67	-0.88	-0.69	-0.76	-0.18	-0.63	0.05	-0.59	-0.9	-0.6	0.25	0.3	-0.33
R04D3.4	WBGene00011012	2.03136	0.00148287	1.68	0.55	2.7	-0.62	-0.7	-0.91	-0.16	-0.75	0.02	-0.57	-0.66	-0.74	-0.1	0.13	0.13
Y51H7C.3	WBGene00021781	1.38553	3.9341e-06	1.54	0.74	2.68	-0.72	-0.75	-0.81	-0.29	-0.61	-0.16	-0.71	-0.78	-0.65	0.06	0.38	0.08
21ur-8771	WBGene00171253	1.60718	2.71837e-05	1.82	1.15	2.24	-0.55	-0.75	-0.8	-0.19	-0.71	-0.13	-0.86	-0.87	-0.81	0.33	0.14	0
fbxc-50	WBGene00015912	1.1196	0.000111884	1.51	1.3	2.19	-0.71	-0.78	-0.93	-0.02	-0.84	-0.11	-0.79	-0.93	-0.85	0.35	0.32	0.29
F19H6.4	WBGene00008959	1.53451	0.000467737	1.84	0.89	2.28	-0.58	-0.89	-0.9	0.08	-0.94	0.01	-0.67	-0.79	-0.75	0.23	0.3	-0.11
F31F6.3	WBGene00009302	1.67897	0.000102326	1.84	0.9	2.32	-0.58	-0.81	-0.9	0.03	-0.84	-0.29	-0.57	-0.82	-0.58	-0.15	0.64	-0.18
F43G6.7	WBGene00009659	1.48114	8.04637e-06	1.64	1.03	2.46	-0.7	-0.75	-0.88	-0.06	-0.8	-0.26	-0.55	-0.84	-0.66	-0.13	0.4	0.12
F31B9.3	WBGene00009280	1.4806	6.69113e-05	1.62	1.02	2.44	-0.58	-0.84	-0.88	-0.13	-0.95	-0.07	-0.63	-0.8	-0.7	0.06	0.18	0.25
clec-88	WBGene00019606	1.41855	1.68202e-05	1.67	1	2.45	-0.58	-0.84	-0.9	-0.17	-0.63	-0.03	-0.77	-0.93	-0.62	-0.01	0.14	0.22
F02E8.4	WBGene00017177	1.57359	1.26284e-05	1.73	1.08	2.41	-0.67	-0.81	-0.94	0.01	-0.66	-0.14	-0.65	-0.84	-0.67	0.03	0.12	0.01
F19B10.5	WBGene00017587	1.97981	0.00202224	1.68	0.83	2.54	-0.31	-0.76	-0.96	-0.23	-0.87	-0.33	-0.78	-0.68	-0.62	0.05	0.24	0.2
spsb-2	WBGene00021596	1.37415	1.80417e-05	1.65	0.86	2.53	-0.49	-0.84	-0.86	-0.09	-0.63	-0.18	-0.79	-0.85	-0.74	0.21	0.25	-0.02
wdr-5.3	WBGene00013862	1.18256	1.99101e-07	1.61	1.03	2.54	-0.49	-0.72	-0.75	-0.19	-0.55	-0.21	-0.85	-0.94	-0.69	0.01	0.27	-0.08
Y48A6B.7	WBGene00012968	1.13603	4.06567e-05	1.21	1.17	2.49	-0.68	-0.61	-0.79	-0.14	-0.99	-0.56	-0.72	-0.83	-0.62	-0.04	0.52	0.59
pqn-82	WBGene00004163	1.02382	6.61885e-09	1.43	0.95	2.73	-0.82	-0.48	-0.46	-0.4	-0.49	-0.37	-0.76	-0.9	-0.64	-0.21	0.32	0.1
cdc-25.2	WBGene00000387	1.04742	5.48277e-08	1.62	1.01	2.51	-0.6	-0.75	-0.53	-0.32	-0.71	-0.19	-0.71	-0.93	-0.77	-0.19	0.16	0.4
dgtr-1	WBGene00020910	1.08918	3.81203e-05	1.5	0.8	2.58	-0.92	-0.61	-0.78	-0.09	-0.88	-0.08	-0.71	-0.79	-0.61	-0.18	0.25	0.51
C29F7.10	WBGene00206389	1.53267	0.000566922	1.46	0.94	2.47	-0.66	-0.82	-0.97	0.05	-0.82	-0.03	-0.6	-0.71	-0.62	-0.49	-0.02	0.82
Y39B6A.10	WBGene00012672	1.37983	0.00133682	1.72	0.88	2.39	-0.9	-0.19	-1.21	-0.14	-0.92	0	-0.53	-0.68	-0.63	-0.3	0.09	0.41
ceh-39	WBGene00000460	1.35552	0.000284486	1.75	0.57	2.48	-0.5	-0.76	-0.95	-0.32	-0.86	-0.03	-0.62	-0.89	-0.61	-0.04	0.39	0.41
F12E12.1	WBGene00017402	1.89133	0.00768428	1.41	0.76	2.67	-0.53	-0.77	-0.93	-0.27	-0.71	-0.07	-0.65	-0.85	-0.62	-0.23	0.2	0.59
rmd-1	WBGene00011501	1.06293	0.00044872	1.41	0.78	2.55	-0.63	-0.88	-1.04	-0.14	-0.74	0.15	-0.77	-0.86	-0.66	0.06	0.37	0.38
F17A2.13	WBGene00008904	1.65513	0.00890042	1.2	1.1	2.45	-0.62	-0.9	-1.04	-0.37	-0.81	0.48	-0.54	-0.89	-0.72	-0.24	0.41	0.49
T27A8.2	WBGene00012074	1.83184	0.000565078	1.19	1.18	2.65	-0.6	-0.91	-0.84	-0.13	-0.79	0.1	-0.56	-0.78	-0.8	-0.09	0.24	0.13
R05G9.3	WBGene00019905	2.02199	1.64337e-05	1.88	0.59	2.61	-0.44	-0.6	-0.79	0.05	-0.56	-0.36	-0.74	-0.81	-0.61	-0.27	0.18	-0.11
C27C12.3	WBGene00007773	1.79112	7.91604e-06	1.84	0.81	2.54	-0.45	-0.62	-0.79	0.13	-0.67	0.23	-0.65	-0.79	-0.61	-0.4	-0.25	-0.32
mes-1	WBGene00003219	2.00317	5.56665e-07	1.79	0.82	2.64	-0.49	-0.76	-0.73	-0.06	-0.62	-0.07	-0.57	-0.76	-0.66	-0.12	-0.16	-0.25
F35C11.5	WBGene00009404	1.01467	2.6692e-05	1.64	0.76	2.59	-0.8	-0.68	-1.02	0.17	-0.57	-0.03	-0.78	-0.75	-0.56	-0.11	-0.07	0.22
M151.3	WBGene00019795	2.1619	9.0559e-05	1.48	0.84	2.77	-0.72	-0.69	-0.78	0.07	-0.66	0.13	-0.65	-0.72	-0.61	-0.17	-0.18	-0.1
F18A1.7	WBGene00017548	1.16521	0.000354651	1.58	0.9	2.45	-0.52	-0.92	-1.08	0.21	-0.66	-0.1	-0.73	-0.9	-0.66	0.29	-0.14	0.28
aptf-2	WBGene00013383	1.26391	1.23256e-05	1.7	1.14	2.4	-0.46	-0.81	-0.97	0.22	-0.59	0.06	-0.77	-0.78	-0.74	-0.1	-0.29	-0.01
cyb-2.1	WBGene00000866	1.08377	3.94815e-05	1.75	0.89	2.44	-0.48	-1.06	-0.89	0.24	-0.51	-0.03	-0.74	-0.83	-0.68	-0.13	-0.06	0.09
C50E3.12	WBGene00016823	1.1955	7.20054e-05	1.35	0.67	2.82	-0.61	-0.89	-1.03	-0.14	-0.21	-0.18	-0.56	-0.7	-0.64	-0.27	-0.02	0.41
C45H4.14	WBGene00016695	2.47919	0.00248722	1.39	0.86	2.82	-0.57	-0.66	-0.76	-0.22	-0.69	-0.04	-0.64	-0.72	-0.66	-0.23	-0.13	0.26
F14H3.4	WBGene00008823	2.14555	8.53666e-05	1.36	0.98	2.81	-0.46	-0.74	-0.8	-0.32	-0.64	-0.2	-0.64	-0.73	-0.58	-0.08	-0.15	0.19
B0416.4	WBGene00015180	2.09458	0.000270308	1.63	0.81	2.7	-0.39	-0.78	-0.79	-0.2	-0.66	-0.16	-0.61	-0.72	-0.73	-0.12	-0.17	0.2
cdc-25.3	WBGene00000388	2.03433	3.86588e-05	1.6	0.9	2.67	-0.59	-0.68	-0.84	-0.19	-0.61	0	-0.65	-0.84	-0.62	-0.03	-0.23	0.1
Y51F10.2	WBGene00021763	1.24917	2.14602e-06	1.57	0.8	2.67	-0.54	-0.7	-0.91	-0.12	-0.53	-0.08	-0.76	-0.84	-0.67	-0.14	-0.01	0.25
C17E7.4	WBGene00015899	2.0864	0.00298411	1.5	0.86	2.72	-0.51	-0.75	-0.88	-0.11	-0.69	0.05	-0.56	-0.8	-0.63	-0.35	-0.04	0.2
F40G12.11	WBGene00009606	2.03394	0.000414375	1.38	0.93	2.78	-0.46	-0.79	-0.83	-0.07	-0.68	-0.07	-0.6	-0.71	-0.65	-0.42	0.1	0.08
R04D3.3	WBGene00011011	1.76481	0.00383723	1.52	0.88	2.59	-0.48	-0.79	-0.95	-0.04	-0.76	0.13	-0.68	-0.82	-0.76	-0.11	0.03	0.24
C01G6.3	WBGene00007225	1.85313	0.000585683	1.64	0.78	2.66	-0.41	-0.82	-0.88	-0.24	-0.73	0.09	-0.69	-0.75	-0.59	-0.16	0.03	0.08
F14D7.2	WBGene00008789	1.78987	0.000760756	1.58	0.85	2.65	-0.41	-0.83	-0.91	-0.16	-0.67	0.04	-0.66	-0.81	-0.69	-0.11	0.01	0.11
K09E3.7	WBGene00019578	2.037	0.000125734	1.64	1.3	2.37	-0.47	-0.71	-0.83	-0.21	-0.86	0.22	-0.75	-0.71	-0.75	-0.33	-0.08	0.17
K04G2.10	WBGene00010568	2.13632	0.00344167	1.76	0.93	2.48	-0.35	-0.78	-0.87	-0.29	-0.71	0.2	-0.73	-0.75	-0.74	-0.27	-0.1	0.21
rgs-9	WBGene00004352	1.95372	0.000429314	1.7	1.01	2.49	-0.35	-0.69	-0.89	-0.18	-0.91	0.2	-0.7	-0.8	-0.61	-0.31	-0.07	0.11
F43D2.2	WBGene00009651	1.38589	4.73656e-06	1.46	1.29	2.5	-0.56	-0.73	-0.88	0.03	-0.65	0.07	-0.86	-0.92	-0.54	-0.2	-0.08	0.08
inx-3	WBGene00002125	1.68451	6.03987e-05	1.32	1.19	2.61	-0.47	-0.77	-0.72	0.03	-0.74	0.13	-0.83	-0.87	-0.77	-0.27	-0.05	0.21
Y49F6A.11	WBGene00303366	2.07127	0.000789606	1.15	1.06	2.79	-0.5	-0.71	-0.81	-0.02	-0.75	0.04	-0.75	-0.86	-0.57	-0.28	-0.09	0.29
F02H6.3	WBGene00008536	1.99381	7.79515e-07	1.54	1.08	2.66	-0.57	-0.72	-0.77	-0.19	-0.64	-0.08	-0.65	-0.79	-0.66	-0.2	-0.07	0.07
F14H3.3	WBGene00008822	2.25215	0.00054955	1.58	1.03	2.65	-0.49	-0.72	-0.84	-0.25	-0.69	-0.03	-0.64	-0.73	-0.63	-0.21	-0.03	0
R04D3.2	WBGene00011010	2.27164	0.000240221	1.49	1.02	2.72	-0.47	-0.66	-0.77	-0.23	-0.7	-0.01	-0.64	-0.76	-0.7	-0.24	-0.03	-0.01
meg-4	WBGene00016485	1.94145	1.07476e-07	1.67	1.13	2.56	-0.54	-0.74	-0.78	-0.19	-0.68	-0.18	-0.7	-0.8	-0.48	-0.14	-0.04	-0.09
K01G12.3	WBGene00010483	2.0614	4.95203e-06	1.73	1.1	2.5	-0.69	-0.7	-0.81	-0.21	-0.7	0.03	-0.61	-0.8	-0.62	-0.15	-0.07	0
R09A8.2	WBGene00011153	2.20372	0.000304979	1.79	1.05	2.47	-0.48	-0.79	-0.81	-0.25	-0.72	-0.07	-0.65	-0.72	-0.71	-0.07	-0.05	0.01
Y9D1A.1	WBGene00021186	1.08543	7.47904e-09	1.56	1.12	2.59	-0.63	-0.58	-0.61	0.07	-0.62	-0.2	-0.73	-0.88	-0.85	-0.2	-0.01	-0.04
Y48G1A.2	WBGene00021658	1.39442	3.27943e-09	1.51	1.12	2.64	-0.49	-0.58	-0.7	-0.32	-0.6	-0.21	-0.83	-0.82	-0.72	-0.08	0.11	-0.05
Y54F10AM.11	WBGene00021853	1.64601	5.43519e-09	1.54	1.13	2.63	-0.57	-0.64	-0.76	-0.26	-0.52	-0.3	-0.71	-0.8	-0.73	-0.11	0.03	0.07
T24D1.3	WBGene00011986	1.62176	1.67493e-08	1.65	1.06	2.58	-0.56	-0.75	-0.75	-0.13	-0.56	-0.26	-0.67	-0.77	-0.77	-0.14	0.12	-0.06
lin-41	WBGene00003026	1.12623	8.84535e-09	1.75	1.02	2.51	-0.58	-0.75	-0.79	-0.01	-0.52	-0.19	-0.82	-0.85	-0.59	-0.14	0.04	-0.07
T05F1.2	WBGene00011489	1.28327	2.34769e-08	1.63	1.08	2.56	-0.57	-0.7	-0.82	-0.02	-0.55	-0.19	-0.8	-0.83	-0.67	-0.18	0.03	0.04
puf-5	WBGene00004241	1.67211	6.93402e-07	1.81	1.06	2.43	-0.58	-0.73	-0.84	-0.1	-0.63	-0.08	-0.76	-0.83	-0.65	-0.06	-0.03	0
cpg-3	WBGene00011063	1.55451	7.08729e-08	1.69	1.15	2.49	-0.53	-0.72	-0.77	-0.15	-0.61	-0.12	-0.78	-0.81	-0.75	-0.11	0.05	-0.03
T01C3.3	WBGene00011320	1.63477	2.79772e-07	1.73	1.16	2.44	-0.54	-0.75	-0.85	-0.16	-0.63	-0.11	-0.76	-0.82	-0.64	-0.11	0.05	-0.01
cpg-2	WBGene00015102	1.38366	1.06008e-06	1.79	1.04	2.42	-0.53	-0.8	-0.9	0.05	-0.53	-0.1	-0.73	-0.86	-0.72	-0.21	0.02	0.04
rskn-1	WBGene00011352	1.22252	4.31313e-09	1.81	1.12	2.42	-0.58	-0.82	-0.8	-0.09	-0.51	-0.18	-0.7	-0.82	-0.71	-0.14	-0.02	0.02
nos-2	WBGene00003784	1.60726	4.1714e-06	1.57	0.96	2.62	-0.54	-0.67	-0.81	-0.13	-0.69	-0.03	-0.77	-0.87	-0.65	-0.24	0.24	0
fbxc-32	WBGene00016303	1.84326	4.99757e-06	1.61	1.02	2.59	-0.46	-0.69	-0.84	-0.01	-0.67	-0.26	-0.7	-0.78	-0.78	-0.09	-0.06	0.13
EEED8.3	WBGene00017134	1.61284	4.06935e-06	1.52	1.04	2.63	-0.49	-0.74	-0.88	-0.18	-0.62	-0.07	-0.8	-0.84	-0.62	-0.06	0.06	0.06
cpg-1	WBGene00000465	1.59161	9.68169e-07	1.67	1.02	2.55	-0.49	-0.74	-0.85	-0.09	-0.6	-0.08	-0.75	-0.84	-0.69	-0.13	0	0.02
R09F10.8	WBGene00019989	1.87186	0.000160619	1.62	1.12	2.52	-0.44	-0.78	-0.83	-0.05	-0.69	-0.06	-0.74	-0.82	-0.74	-0.16	-0.02	0.06
mex-3	WBGene00003229	1.0182	1.71976e-07	1.66	1.05	2.48	-0.65	-0.79	-0.79	-0.05	-0.46	-0.15	-0.83	-0.88	-0.71	-0.24	0.1	0.26
mex-5	WBGene00003230	1.08403	5.02836e-08	1.75	1.03	2.46	-0.66	-0.76	-0.78	-0.01	-0.46	-0.18	-0.79	-0.87	-0.71	-0.22	0.02	0.19
gln-6	WBGene00001607	1.44723	5.06998e-06	1.72	1.03	2.45	-0.54	-0.84	-0.89	-0.02	-0.54	-0.11	-0.77	-0.87	-0.72	-0.14	0.09	0.14
rme-2	WBGene00004374	1.33458	1.80118e-06	1.74	0.98	2.45	-0.62	-0.8	-0.82	-0.03	-0.59	-0.07	-0.77	-0.88	-0.73	-0.1	0.09	0.16
nasp-2	WBGene00008218	1.18476	6.18895e-06	1.69	0.98	2.44	-0.69	-0.82	-0.92	0.09	-0.61	-0.08	-0.75	-0.85	-0.68	-0.2	0.12	0.29
spn-4	WBGene00004984	1.15308	4.25126e-07	1.7	0.94	2.52	-0.6	-0.81	-0.84	-0.07	-0.55	-0.1	-0.76	-0.85	-0.65	-0.26	0.12	0.23
F02H6.4	WBGene00008537	1.22459	9.16612e-06	1.45	1.06	2.56	-0.81	-0.89	-0.96	-0.23	-0.5	-0.11	-0.62	-0.75	-0.65	-0.06	0.14	0.37
C50E3.13	WBGene00016824	1.72505	3.19757e-05	1.68	1	2.49	-0.58	-0.76	-0.9	-0.09	-0.61	0.06	-0.72	-0.85	-0.72	-0.22	-0.03	0.24
pos-1	WBGene00004078	1.51431	2.54284e-06	1.64	1.06	2.51	-0.58	-0.84	-0.87	-0.13	-0.6	0.03	-0.74	-0.78	-0.68	-0.14	-0.05	0.18
era-1	WBGene00020948	1.47163	5.95244e-07	1.67	1.13	2.45	-0.59	-0.83	-0.84	-0.1	-0.69	-0.13	-0.75	-0.77	-0.67	-0.21	0.06	0.26
T12G3.6	WBGene00011741	1.53759	1.76105e-05	1.54	1.16	2.48	-0.61	-0.84	-0.94	-0.09	-0.67	0.01	-0.69	-0.83	-0.69	-0.11	0	0.28
mrp-4	WBGene00003410	1.14354	3.75739e-08	1.73	1.16	2.43	-0.43	-0.8	-0.64	-0.16	-0.65	0.02	-0.81	-0.93	-0.71	-0.19	-0.06	0.03
daf-18	WBGene00000913	1.22955	3.54754e-08	1.82	0.98	2.44	-0.57	-0.76	-0.74	-0.07	-0.67	-0.09	-0.76	-0.85	-0.65	-0.26	0	0.18
clec-87	WBGene00007709	1.54791	5.5342e-07	1.89	1.01	2.37	-0.54	-0.81	-0.86	-0.16	-0.65	-0.04	-0.73	-0.79	-0.62	-0.21	0.08	0.07
cbd-1	WBGene00010351	1.59123	1.02264e-07	1.82	1.05	2.44	-0.53	-0.72	-0.81	-0.14	-0.63	-0.06	-0.73	-0.8	-0.69	-0.3	0	0.1
W05F2.3	WBGene00021035	1.63828	2.5535e-07	1.79	1.07	2.45	-0.45	-0.76	-0.83	-0.18	-0.62	-0.07	-0.72	-0.83	-0.69	-0.19	-0.02	0.05
F43G6.10	WBGene00009662	1.9576	7.22591e-06	1.8	0.96	2.5	-0.48	-0.69	-0.86	-0.35	-0.58	-0.09	-0.74	-0.81	-0.68	-0.13	0.09	0.05
gyg-2	WBGene00012020	1.50198	1.49433e-07	1.81	0.98	2.46	-0.5	-0.76	-0.83	-0.21	-0.66	-0.19	-0.72	-0.84	-0.62	-0.16	0.21	0.03
meg-3	WBGene00001569	1.80675	0.00211413	1.76	0.96	2.43	-0.35	-0.86	-0.98	-0.06	-0.76	-0.18	-0.74	-0.79	-0.65	-0.11	0.17	0.16
tbx-9	WBGene00006546	1.76507	6.74229e-05	1.84	1.07	2.34	-0.46	-0.89	-0.98	-0.15	-0.64	-0.07	-0.65	-0.74	-0.69	-0.28	0.15	0.14
meg-1	WBGene00010492	1.96013	0.000577612	1.88	0.92	2.4	-0.58	-0.8	-0.87	-0.21	-0.73	0.09	-0.64	-0.72	-0.69	-0.25	-0.04	0.26
flh-3	WBGene00012436	2.14298	0.000855799	1.8	0.76	2.59	-0.51	-0.74	-0.86	-0.21	-0.64	0.05	-0.65	-0.72	-0.66	-0.24	-0.05	0.07
athp-3	WBGene00013799	2.41127	0.00169399	1.78	0.87	2.57	-0.61	-0.71	-0.79	-0.17	-0.78	-0.01	-0.65	-0.65	-0.58	-0.36	0	0.08
M151.7	WBGene00019799	1.86772	8.71602e-05	1.76	0.81	2.54	-0.6	-0.72	-0.91	-0.07	-0.78	0	-0.56	-0.75	-0.66	-0.31	0.07	0.19
F14H3.6	WBGene00008825	1.73295	5.68684e-06	1.62	0.98	2.59	-0.53	-0.77	-0.93	-0.09	-0.61	-0.12	-0.6	-0.73	-0.65	-0.38	-0.11	0.32
mom-2	WBGene00003395	1.18214	2.77157e-07	1.72	0.91	2.57	-0.5	-0.81	-0.84	-0.04	-0.54	-0.04	-0.78	-0.66	-0.73	-0.38	0.01	0.11
gln-5	WBGene00001606	1.54736	2.6287e-06	1.7	0.94	2.53	-0.43	-0.78	-0.85	-0.1	-0.68	-0.09	-0.73	-0.82	-0.71	-0.23	0.05	0.18
F02H6.2	WBGene00008535	1.55882	7.30721e-07	1.68	0.95	2.58	-0.59	-0.77	-0.87	-0.07	-0.59	-0.09	-0.69	-0.78	-0.65	-0.19	-0.04	0.14
oma-2	WBGene00003865	1.65267	1.80681e-06	1.74	0.9	2.56	-0.51	-0.72	-0.88	-0.06	-0.54	-0.06	-0.72	-0.79	-0.69	-0.31	-0.09	0.16
lsy-27	WBGene00009834	1.94741	1.00616e-07	1.86	1.08	2.44	-0.54	-0.76	-0.74	-0.2	-0.63	-0.05	-0.58	-0.78	-0.66	-0.34	-0.25	0.15
T21C9.13	WBGene00011898	1.50375	2.51706e-06	1.68	0.92	2.55	-0.65	-0.7	-0.78	0.01	-0.74	-0.07	-0.62	-0.88	-0.69	-0.18	-0.05	0.2
F32D1.7	WBGene00017986	1.60541	1.04324e-07	1.81	0.91	2.51	-0.65	-0.69	-0.83	-0.17	-0.56	-0.2	-0.6	-0.79	-0.72	-0.23	0	0.21
F53F8.3	WBGene00010000	2.11493	4.30808e-05	1.76	1.09	2.49	-0.56	-0.74	-0.83	-0.18	-0.69	-0.21	-0.6	-0.73	-0.64	-0.29	-0.02	0.17
C45G9.12	WBGene00016683	1.94512	3.44788e-06	0.96	2.11	2.33	-0.33	-0.47	-0.55	-0.47	-0.07	-0.62	-0.39	-0.96	-0.8	-0.34	-0.07	-0.33
skr-14	WBGene00004820	2.65116	0.000103424	1.18	1.88	2.38	-0.35	-0.66	-0.77	-0.42	-0.77	-0.16	-0.14	-0.55	-0.51	-0.77	0.17	-0.51
C24D10.5	WBGene00016056	3.05654	0.000494854	1.13	1.99	2.36	-0.13	-0.68	-0.68	0.06	-0.47	-0.55	-0.26	-0.68	-0.68	-0.34	-0.37	-0.68
grd-10	WBGene00001699	2.24359	1.02069e-10	1.43	1.92	2.27	-0.03	-0.55	-0.61	-0.17	-0.69	-0.45	-0.35	-0.62	-0.67	-0.58	-0.5	-0.39
K01G12.22	WBGene00271789	2.41568	0.00135572	1.1	2.08	2.14	-0.29	-0.3	-0.31	-0.11	-0.84	-0.84	-0.56	-0.84	-0.39	-0.84	0.4	-0.38
E02H4.6	WBGene00008464	1.65695	4.0169e-09	1.45	1.59	2.46	-0.27	-0.39	-0.71	-0.17	-0.74	-0.5	-0.69	-0.83	-0.62	-0.32	0.09	-0.34
twk-33	WBGene00006685	1.28817	4.93101e-10	1.1	1.51	2.72	-0.31	-0.67	-0.59	-0.02	-0.71	-0.22	-0.58	-0.86	-0.58	-0.39	-0.09	-0.32
K09H9.5	WBGene00019597	1.12448	4.85722e-06	0.92	1.48	2.69	-0.04	-0.43	-0.51	-0.56	-0.82	-0.32	-0.59	-1.01	-0.58	-0.54	0.39	-0.09
ZC196.2	WBGene00022546	1.98662	2.19037e-06	0.97	1.83	2.51	0.14	-0.55	-0.42	-0.33	-0.85	-0.74	-0.78	-0.67	-0.49	-0.45	0.02	-0.18
twk-34	WBGene00006686	1.19147	5.33032e-09	1.29	1.51	2.5	-0.34	-0.65	-0.48	-0.39	-0.76	-0.8	-0.49	-0.86	-0.78	0.24	0.11	-0.1
T24D5.6	WBGene00044149	1.65343	1.47441e-08	1.41	1.71	2.34	-0.32	-0.49	-0.32	-0.53	-0.86	-0.4	-0.76	-0.86	-0.79	0.07	-0.02	-0.19
T24D5.11	WBGene00219279	1.73644	9.49791e-11	1.49	1.45	2.53	-0.45	-0.52	-0.51	-0.41	-0.81	-0.25	-0.61	-0.82	-0.74	-0.08	-0.14	-0.13
Y70G10A.3	WBGene00013499	1.40614	3.42893e-09	1.44	1.4	2.53	-0.37	-0.6	-0.42	-0.25	-0.82	-0.41	-0.72	-0.85	-0.81	0.17	-0.02	-0.28
E01G4.5	WBGene00008447	1.49843	3.24002e-06	1.45	1.74	2.14	-0.5	-0.57	-0.13	-0.32	-0.91	-0.46	-0.81	-0.96	-0.9	-0.05	0.42	-0.14
T19C4.5	WBGene00011839	1.43271	1.91875e-09	1.75	1.64	2.02	-0.79	-0.51	-0.52	-0.63	-0.75	-0.59	-0.45	-0.84	-0.72	-0.03	0.54	-0.12
K11H12.7	WBGene00019663	1.01155	9.67588e-11	1.65	2.03	1.9	-0.51	-0.87	-0.58	0.06	-0.79	-0.22	-0.55	-0.74	-0.75	-0.21	-0.15	-0.25
T04A11.1	WBGene00011416	1.70697	3.2151e-13	1.65	1.94	2.04	-0.7	-0.71	-0.61	-0.04	-0.49	-0.31	-0.57	-0.84	-0.57	-0.49	-0.16	-0.14
C49F5.6	WBGene00008210	1.97091	2.08745e-05	1.61	1.51	2.29	-0.53	-0.74	-0.79	0.13	-0.86	-0.03	-0.6	-0.81	-0.74	-0.38	-0.06	0
ceh-83	WBGene00018446	2.13691	6.10502e-06	1.86	1.67	1.99	-0.51	-0.79	-0.77	-0.21	-0.78	0.2	-0.67	-0.79	-0.62	-0.35	-0.15	-0.06
K03D3.2	WBGene00010528	2.28886	0.000939493	1.51	1.72	2.3	-0.03	-0.73	-0.39	-0.17	-0.55	-0.4	-0.87	-0.85	-0.79	-0.27	-0.24	-0.24
K08F9.3	WBGene00010686	2.70096	2.80847e-07	1.75	1.64	2.24	-0.59	-0.8	-0.55	-0.28	-0.38	-0.47	-0.52	-0.64	-0.73	-0.24	0.05	-0.47
F10C1.9	WBGene00044296	2.35722	8.716e-16	1.78	1.71	2.19	-0.43	-0.62	-0.45	-0.33	-0.73	-0.54	-0.59	-0.71	-0.6	-0.18	-0.14	-0.36
math-45	WBGene00021772	2.61125	8.47019e-10	1.57	1.7	2.36	-0.5	-0.54	-0.31	-0.35	-0.62	-0.44	-0.65	-0.77	-0.69	-0.48	-0.18	-0.1
pod-2	WBGene00004076	1.39022	3.49299e-31	1.64	1.88	2.15	-0.5	-0.62	-0.43	-0.35	-0.65	-0.5	-0.63	-0.84	-0.55	-0.31	-0.21	-0.08
clec-204	WBGene00021603	1.99028	8.48081e-08	1.46	1.89	2.21	-0.46	-0.18	-0.38	0.05	-0.86	-0.57	-0.75	-0.73	-0.72	-0.21	-0.27	-0.48
B0228.1	WBGene00015059	2.74746	1.75406e-11	1.53	2.2	1.95	-0.3	-0.72	-0.63	-0.38	-0.67	-0.24	-0.61	-0.62	-0.5	-0.35	-0.28	-0.38
C11E4.7	WBGene00007521	1.90011	3.81847e-11	1.67	1.88	2.09	-0.35	-0.53	-0.51	-0.09	-0.84	-0.35	-0.68	-0.8	-0.55	-0.46	-0.06	-0.41
clec-147	WBGene00007313	2.40662	6.42261e-16	1.69	1.89	2.13	-0.41	-0.31	-0.74	-0.46	-0.69	-0.32	-0.58	-0.64	-0.5	-0.37	-0.16	-0.54
F22B3.7	WBGene00009038	4.7652	0.00183949	1.73	1.09	2.68	-0.21	-0.37	-0.33	-0.52	-0.52	-0.52	-0.52	-0.52	-0.5	-0.5	-0.49	-0.49
H11E01.2	WBGene00019187	2.46257	1.35991e-21	1.36	1.37	2.74	-0.54	-0.37	-0.38	-0.48	-0.61	-0.4	-0.56	-0.54	-0.59	-0.58	-0.26	-0.17
clec-223	WBGene00007282	3.9247	6.43061e-08	1.56	1.17	2.75	-0.46	-0.5	-0.58	-0.46	-0.56	-0.32	-0.46	-0.53	-0.52	-0.42	-0.36	-0.3
Y47D7A.6	WBGene00021619	3.72394	3.00507e-11	1.45	0.99	2.9	-0.3	-0.37	-0.55	-0.44	-0.56	-0.31	-0.53	-0.56	-0.53	-0.5	-0.38	-0.32
BE10.4	WBGene00007212	1.37997	0.000342928	1.38	1.12	2.79	-0.52	-0.53	-0.07	-0.58	-0.72	-0.38	-0.17	-0.65	-0.26	-0.94	-0.22	-0.25
B0244.7	WBGene00015082	2.66038	3.55459e-06	1.44	1.41	2.63	-0.23	-0.59	-0.16	-0.29	-0.7	-0.51	-0.18	-0.67	-0.77	-0.55	-0.57	-0.25
F19C7.3	WBGene00017593	2.83024	3.19695e-09	1.47	1.51	2.59	-0.16	-0.52	-0.52	-0.44	-0.57	-0.75	-0.51	-0.5	-0.56	-0.46	-0.22	-0.36
F23F12.12	WBGene00017756	1.66503	1.52478e-09	1.31	1.32	2.75	-0.47	-0.64	-0.36	-0.64	-0.91	-0.63	-0.33	-0.25	-0.39	-0.32	-0.08	-0.35
col-101	WBGene00000675	2.86305	0.000278814	1.84	0.98	2.58	-0.17	-0.59	-0.69	-0.32	-0.6	0.07	-0.54	-0.59	-0.61	-0.54	-0.52	-0.3
col-143	WBGene00000716	3.30543	2.43592e-05	1.8	1.02	2.64	-0.32	-0.54	-0.64	-0.37	-0.57	-0.13	-0.52	-0.57	-0.57	-0.5	-0.47	-0.26
col-98	WBGene00000673	2.92791	5.92872e-08	1.58	1.17	2.71	-0.28	-0.61	-0.6	-0.42	-0.64	-0.29	-0.52	-0.61	-0.62	-0.43	-0.33	-0.12
col-103	WBGene00000677	2.94979	3.16978e-09	1.7	1.2	2.62	-0.29	-0.6	-0.59	-0.42	-0.64	-0.29	-0.53	-0.6	-0.61	-0.43	-0.34	-0.19
col-42	WBGene00013489	2.87331	6.51049e-09	1.63	1.22	2.65	-0.31	-0.62	-0.61	-0.37	-0.65	-0.29	-0.51	-0.6	-0.63	-0.42	-0.34	-0.16
C06H2.7	WBGene00007391	1.90675	6.51491e-16	1.87	1.15	2.49	-0.34	-0.49	-0.47	-0.57	-0.71	-0.36	-0.71	-0.7	-0.55	-0.38	-0.15	-0.09
srsx-34	WBGene00016093	2.00955	2.81201e-12	1.5	1.32	2.65	-0.22	-0.46	-0.44	-0.32	-0.64	-0.42	-0.64	-0.8	-0.63	-0.45	-0.4	-0.06
Y43C5A.3	WBGene00012783	2.43751	5.16875e-08	1.45	1.4	2.59	-0.17	-0.65	-0.48	-0.51	-0.73	-0.53	-0.64	-0.72	-0.67	-0.22	-0.1	-0.01
grd-13	WBGene00001702	1.43003	8.72077e-07	1.58	1.84	2.14	-0.41	-0.48	-0.73	-0.29	-0.55	0.32	-0.26	-0.61	-0.73	-0.42	-0.82	-0.57
T05E12.3	WBGene00011486	2.26415	5.09605e-05	1.76	1.41	2.32	-0.12	-0.33	-0.4	-0.25	-0.46	0.23	-0.6	-0.74	-0.76	-0.56	-0.71	-0.78
sri-23	WBGene00005535	1.78445	0.00120926	1.05	1.48	2.65	-0.44	-0.15	-0.88	-0.14	-0.24	-0.17	0.02	-0.79	-0.66	-0.67	-1.02	-0.04
dot-1.5	WBGene00022512	3.87266	0.00109532	1.5	1.3	2.63	0	-0.01	-0.59	-0.59	-0.59	-0.59	-0.59	-0.59	-0.59	-0.59	-0.59	-0.1
phf-33	WBGene00010708	1.73691	9.38559e-06	1.68	1.73	2.12	-0.1	0.18	-0.43	-0.86	-0.59	-0.43	-0.32	-0.92	-0.66	-0.61	-0.65	-0.15
Y47D7A.11	WBGene00021623	3.34765	1.64972e-05	1.5	1.57	2.48	-0.65	-0.52	-0.65	-0.3	-0.45	-0.4	-0.65	-0.37	-0.65	-0.65	-0.36	0.11
21ur-14804	WBGene00172874	2.50279	6.37753e-10	1.53	1.75	2.36	-0.5	-0.59	-0.76	-0.34	-0.45	-0.27	-0.63	-0.39	-0.7	-0.43	-0.46	-0.14
21ur-4820	WBGene00048791	2.50279	6.37753e-10	1.53	1.75	2.36	-0.5	-0.59	-0.76	-0.34	-0.45	-0.27	-0.63	-0.39	-0.7	-0.43	-0.46	-0.14
C25A8.1	WBGene00016082	3.05229	0.00262721	1.6	1.38	2.48	-0.2	-0.2	-0.68	-0.04	-0.68	-0.68	-0.68	-0.17	-0.68	-0.09	-0.68	-0.68
sulp-5	WBGene00010789	2.56359	7.97501e-09	1.5	1.5	2.56	-0.51	-0.2	-0.72	-0.33	-0.58	-0.21	-0.76	-0.46	-0.56	-0.31	-0.35	-0.56
D2096.13	WBGene00044953	2.52421	2.35172e-09	1.63	1.34	2.52	-0.63	-0.53	-0.63	-0.5	-0.67	-0.2	-0.52	-0.67	-0.54	0.2	-0.54	-0.25
K10C2.14	WBGene00206388	2.87385	0.000126754	1.39	1.73	2.4	-0.62	-0.62	-0.63	-0.17	-0.74	-0.19	-0.34	-0.68	-0.74	0.02	-0.61	-0.22
C27B7.9	WBGene00007765	3.44138	3.45894e-07	1.07	1.74	2.64	-0.64	-0.42	-0.54	-0.64	-0.56	-0.32	-0.59	-0.58	-0.55	-0.03	-0.39	-0.18
K12G11.14	WBGene00219448	2.90594	1.87153e-05	0.88	1.69	2.72	-0.59	-0.26	-0.7	-0.25	-0.62	-0.27	-0.7	-0.41	-0.52	0.12	-0.58	-0.52
Y17G9A.4	WBGene00021197	2.37546	0.0076194	1.38	1.67	2.23	-0.82	-0.36	-0.82	-0.51	-0.82	0.54	-0.11	-0.82	-0.44	-0.25	-0.82	-0.04
hsd-2	WBGene00022498	1.62443	0.000948989	1.36	1.53	2.22	-0.57	-0.95	-0.58	-0.63	-0.7	0.83	-0.46	-0.58	-0.99	0.03	-0.49	-0.02
M151.9	WBGene00219238	2.20678	0.000809413	1.47	1.67	2.16	-0.49	-0.89	-0.89	-0.63	-0.59	0.67	-0.49	-0.68	-0.56	-0.4	-0.44	0.11
Y49F6A.5	WBGene00021713	1.74991	0.0257761	1.94	0.73	1.98	-0.65	-0.97	-0.97	-0.01	-0.73	0.89	-0.56	-0.63	-0.84	-0.19	-0.61	0.62
ttr-50	WBGene00010234	1.57031	0.0141893	1.6	0.92	2.29	-0.55	-0.8	-1.01	0.54	-0.8	0.52	-0.64	-0.79	-0.84	-0.45	-0.35	0.36
T24C4.2	WBGene00020758	1.7868	0.00628413	1.66	1.21	2.16	-0.83	-0.8	-1.04	-0.09	-0.83	0.56	-0.68	-0.8	-0.72	0.05	-0.11	0.24
Y75D11A.3	WBGene00022292	1.64297	0.000489522	1.4	1.25	2.44	-0.54	-0.87	-0.87	0.02	-0.85	0.39	-0.56	-0.73	-0.87	-0.08	-0.4	0.26
Y73B6BL.14	WBGene00022237	1.3252	1.14032e-06	1.55	1.26	2.46	-0.53	-0.96	-0.78	-0.1	-0.78	-0.01	-0.68	-0.63	-0.67	-0.35	0.3	-0.08
T04D3.1	WBGene00011431	2.16502	0.000160186	1.58	1.29	2.49	-0.47	-0.73	-0.83	-0.22	-0.79	-0.2	-0.65	-0.76	-0.63	-0.2	0.07	0.06
Y46H3C.7	WBGene00021607	1.72298	1.64499e-06	1.45	1.33	2.51	-0.44	-0.74	-0.87	-0.16	-0.8	-0.24	-0.68	-0.8	-0.63	-0.21	0.24	0.04
ceh-82	WBGene00018433	2.47586	0.00959308	1.36	1.46	2.44	-0.53	-0.68	-0.82	0.03	-0.82	-0.26	-0.67	-0.82	-0.82	0.05	0.31	-0.22
fbxc-42	WBGene00018455	1.9546	0.00149028	1.34	1.53	2.33	-0.71	-0.81	-1	-0.06	-0.74	-0.05	-0.61	-0.81	-0.68	-0.17	0.43	0.01
F14H3.5	WBGene00008824	2.30381	3.86363e-07	1.52	1.36	2.56	-0.41	-0.77	-0.7	-0.28	-0.66	-0.21	-0.68	-0.74	-0.66	-0.15	-0.17	-0.02
T01G5.7	WBGene00011342	2.44716	0.000578324	1.58	1.27	2.55	-0.41	-0.73	-0.81	-0.27	-0.68	-0.14	-0.69	-0.72	-0.63	-0.23	-0.12	0.05
21ur-14807	WBGene00170252	2.10132	1.41323e-09	1.62	1.27	2.57	-0.5	-0.72	-0.74	-0.14	-0.67	-0.32	-0.48	-0.72	-0.61	-0.31	-0.28	0.03
C04B4.2	WBGene00007290	1.98211	6.64581e-07	1.5	1.26	2.61	-0.3	-0.62	-0.8	-0.23	-0.77	-0.3	-0.52	-0.78	-0.75	-0.12	-0.27	0.08
Y51H7C.15	WBGene00044439	1.97927	0.000233691	1.53	1.35	2.46	-0.57	-0.77	-0.88	-0.1	-0.77	-0.15	-0.62	-0.76	-0.71	-0.03	-0.06	0.08
F08F3.6	WBGene00017263	1.99301	2.56323e-05	1.69	1.35	2.34	-0.64	-0.68	-0.88	-0.16	-0.78	0	-0.58	-0.82	-0.73	-0.09	-0.1	0.09
F54D5.5	WBGene00010051	1.96552	0.00019363	1.64	1.27	2.43	-0.54	-0.74	-0.88	-0.19	-0.74	0.04	-0.67	-0.79	-0.68	-0.12	-0.11	0.1
M151.4	WBGene00019796	2.07226	6.1211e-08	1.49	1.56	2.43	-0.56	-0.72	-0.77	-0.14	-0.76	-0.25	-0.66	-0.68	-0.67	-0.04	-0.12	-0.11
perm-2	WBGene00016636	1.5365	3.29591e-10	1.63	1.3	2.52	-0.59	-0.74	-0.87	-0.15	-0.66	-0.15	-0.57	-0.63	-0.57	-0.18	-0.2	-0.15
skpo-1	WBGene00009897	1.55221	2.20744e-08	1.83	1.29	2.34	-0.56	-0.77	-0.93	-0.11	-0.68	-0.07	-0.61	-0.66	-0.61	-0.21	-0.2	-0.06
vang-1	WBGene00015171	1.03097	0.000562045	0.94	1.77	2.27	-0.71	-1.14	-0.84	-0.64	-0.95	0.15	-0.24	-0.5	-0.66	0.27	-0.1	0.38
EEED8.12	WBGene00017140	1.90096	2.80165e-06	1.3	1.58	2.47	-0.43	-0.77	-0.48	-0.73	-0.84	0.22	-0.61	-0.68	-0.71	-0.29	0.04	-0.07
ZK829.9	WBGene00014097	1.68675	8.12331e-06	1.44	1.61	2.3	-0.43	-0.87	-0.7	-0.51	-0.6	0.06	-0.69	-0.98	-0.65	-0.31	0.11	0.22
B0281.5	WBGene00015112	2.21941	0.000693903	1.32	1.33	2.52	-0.67	-0.88	-0.88	-0.6	-0.72	-0.07	-0.57	-0.44	-0.71	0.39	-0.17	0.16
clec-91	WBGene00014117	1.53505	2.26197e-06	1.67	1.14	2.42	-0.61	-0.83	-0.82	-0.39	-0.75	0.04	-0.69	-0.74	-0.66	0.03	-0.2	0.37
fkh-3	WBGene00001435	2.40791	0.000297261	1.38	1.33	2.56	-0.69	-0.69	-0.83	-0.59	-0.72	0.23	-0.65	-0.6	-0.65	-0.12	-0.09	0.13
timp-1	WBGene00019476	1.17898	1.21548e-07	1.37	1.4	2.49	-0.31	-0.62	-0.51	-0.65	-0.64	-0.16	-0.78	-0.81	-0.88	-0.06	-0.3	0.45
T25E12.6	WBGene00012021	2.2825	7.67665e-05	1.73	1.34	2.25	-0.36	-0.63	-0.76	-0.62	-0.59	-0.12	-0.82	-0.75	-0.56	-0.25	-0.51	0.64
vet-2	WBGene00016453	2.65371	2.89134e-07	1.71	1.47	2.35	-0.61	-0.39	-0.75	-0.61	-0.53	-0.35	-0.59	-0.69	-0.68	-0.23	-0.33	0.24
C50E3.11	WBGene00016822	1.69266	0.000127489	1.21	1.58	2.47	-0.57	-0.86	-1.05	0.06	-0.6	-0.14	-0.49	-0.71	-0.68	-0.27	-0.2	0.26
C17E7.9	WBGene00015903	1.96911	0.000980215	1.45	1.49	2.27	-0.26	-0.83	-0.89	-0.06	-0.87	-0.03	-0.75	-0.82	-0.6	-0.04	-0.58	0.52
ceh-49	WBGene00017538	1.99906	0.0071612	1.38	1.12	2.56	-0.54	-0.91	-0.85	-0.12	-0.53	-0.05	-0.6	-0.84	-0.78	0.18	-0.48	0.46
Y39E4B.5	WBGene00012716	1.24441	8.27952e-07	1.35	1.39	2.48	-0.53	-0.68	-0.76	-0.11	-0.62	-0.23	-0.82	-0.91	-0.66	0.08	-0.42	0.44
C10G8.4	WBGene00015683	2.54919	1.57209e-05	2.05	1.17	2.22	-0.56	-0.67	-0.78	-0.34	-0.73	-0.19	-0.52	-0.7	-0.7	0.06	-0.41	0.08
meg-2	WBGene00010493	2.08148	2.31919e-07	2.05	1.21	2.22	-0.6	-0.72	-0.77	-0.22	-0.81	-0.18	-0.53	-0.73	-0.54	-0.09	-0.32	0.04
F54D10.7	WBGene00018808	1.74846	0.000427471	2.06	1.34	1.94	-0.47	-0.83	-0.95	-0.04	-0.73	-0.14	-0.75	-0.92	-0.62	0.05	-0.11	0.17
DY3.8	WBGene00008440	1.30573	4.77097e-07	2	1.12	2.22	-0.36	-0.78	-1.04	-0.29	-0.82	-0.28	-0.61	-0.74	-0.41	-0.07	-0.13	0.19
F31F6.1	WBGene00009300	1.87783	9.44801e-06	2.09	1.21	2.1	-0.38	-0.73	-0.98	-0.4	-0.8	-0.2	-0.59	-0.73	-0.6	-0.02	-0.13	0.17
T05H4.15	WBGene00020276	1.70371	1.51198e-08	2.1	1.3	2.13	-0.12	-0.73	-0.8	-0.31	-0.9	-0.41	-0.54	-0.65	-0.46	-0.03	-0.12	-0.45
K09H9.8	WBGene00045387	1.47949	5.01072e-07	1.79	1.3	2.33	-0.33	-0.91	-0.8	-0.18	-0.96	-0.39	-0.41	-0.57	-0.7	-0.15	-0.1	0.08
tyr-1	WBGene00015332	2.13852	3.46752e-05	1.96	1.34	2.17	-0.37	-0.78	-0.67	-0.36	-0.84	-0.63	-0.42	-0.75	-0.66	0.22	-0.12	-0.09
clc-5	WBGene00000526	1.17599	5.4879e-05	1.88	1.03	2.32	-0.21	-0.51	-0.48	-0.6	-1.24	-0.53	-0.24	-0.74	-0.69	-0.14	-0.24	0.38
F47G3.3	WBGene00018578	1.43251	1.82149e-06	1.98	0.99	2.28	-0.16	-0.73	-0.71	-0.26	-1.03	-0.55	-0.61	-0.75	-0.57	-0.3	0.18	0.22
21ur-11130	WBGene00168422	1.34118	2.13623e-05	1.84	1.53	1.96	-0.21	-1.11	-0.74	-0.47	-1.01	-0.14	-0.68	-0.55	-0.52	-0.35	0.46	0
best-14	WBGene00009340	1.18996	8.94029e-07	1.91	1.43	1.97	-0.36	-0.81	-0.47	-0.11	-0.93	-0.43	-0.75	-0.96	-0.88	0.08	0.06	0.25
C02F12.8	WBGene00015357	1.13759	5.65132e-10	1.86	1.66	1.96	-0.33	-0.77	-0.65	-0.24	-0.94	-0.44	-0.76	-0.82	-0.65	0	0.16	-0.03
R09A8.1	WBGene00011152	1.89993	2.96859e-08	1.94	1.59	2	-0.43	-0.71	-0.82	-0.19	-0.75	-0.42	-0.73	-0.82	-0.51	-0.25	0.2	-0.1
Y54G2A.28	WBGene00021892	1.64103	0.000189705	2.07	0.83	2.23	-0.4	-1.15	-0.19	-0.65	-0.77	-0.54	-0.58	-0.62	-0.23	-0.54	0.26	0.3
F18A12.7	WBGene00017556	1.66968	1.82062e-05	1.52	1.26	2.46	-0.47	-0.78	-0.91	-0.48	-0.92	-0.39	-0.37	-0.81	-0.4	-0.22	0.09	0.42
F59B8.5	WBGene00195309	1.08434	1.74773e-08	1.75	1.27	2.3	-0.47	-0.84	-0.44	-0.46	-1.06	-0.42	-0.62	-0.84	-0.41	-0.13	0.26	0.11
idh-1	WBGene00010317	1.01696	8.00844e-10	1.73	1.35	2.32	-0.58	-0.77	-0.57	-0.41	-1.06	-0.55	-0.41	-0.68	-0.34	-0.32	0.07	0.23
ceh-21	WBGene00000444	1.17619	1.22508e-08	1.71	1.54	2.09	-0.9	-0.67	-0.52	-0.4	-0.89	-0.26	-0.64	-0.8	-0.57	-0.3	0.05	0.57
fbxa-182	WBGene00018353	2.13014	2.5475e-12	1.73	1.53	2.27	-0.53	-0.64	-0.59	-0.53	-0.71	-0.66	-0.62	-0.67	-0.51	-0.31	0.15	0.1
ZK228.3	WBGene00013946	1.57288	6.90358e-12	1.89	1.7	1.99	-0.58	-0.73	-0.53	-0.54	-0.94	-0.61	-0.43	-0.61	-0.45	-0.32	0.06	0.1
T25D3.3	WBGene00020797	2.18975	7.65311e-13	1.84	0.95	2.6	-0.58	-0.52	-0.57	-0.31	-0.71	-0.31	-0.55	-0.54	-0.65	-0.34	0.1	-0.4
inx-8	WBGene00002130	1.17826	7.92594e-14	1.81	1.05	2.58	-0.74	-0.72	-0.7	-0.27	-0.56	-0.29	-0.54	-0.52	-0.23	-0.47	-0.09	-0.31
T13B5.9	WBGene00020476	2.94868	1.57032e-05	1.99	1.03	2.41	-0.71	-0.71	-0.71	-0.16	-0.65	-0.23	-0.54	-0.49	-0.58	-0.51	0.03	-0.16
col-135	WBGene00000708	2.89626	0.00101084	1.72	1.26	2.53	-0.52	-0.7	-0.73	-0.55	-0.68	-0.26	-0.49	-0.52	-0.61	-0.25	-0.06	-0.12
W02D9.7	WBGene00012213	2.74063	0.000106429	1.9	1.14	2.47	-0.4	-0.73	-0.74	-0.38	-0.68	-0.16	-0.43	-0.6	-0.58	-0.25	-0.39	-0.16
ZC373.2	WBGene00013867	2.79154	5.36636e-07	1.8	1.2	2.53	-0.48	-0.64	-0.72	-0.37	-0.63	-0.33	-0.47	-0.59	-0.59	-0.26	-0.16	-0.29
Y62H9A.5	WBGene00013393	2.71404	7.23165e-05	1.88	1.06	2.54	-0.45	-0.66	-0.75	-0.34	-0.69	-0.18	-0.49	-0.59	-0.55	-0.27	-0.24	-0.26
ZK813.1	WBGene00022820	2.97719	0.000187309	1.83	1.17	2.52	-0.41	-0.64	-0.71	-0.38	-0.67	-0.19	-0.55	-0.61	-0.6	-0.31	-0.18	-0.28
F57C2.4	WBGene00010196	2.38138	1.13617e-12	1.85	1.26	2.45	-0.58	-0.66	-0.64	-0.14	-0.71	-0.52	-0.34	-0.58	-0.54	-0.42	-0.28	-0.16
grd-3	WBGene00001692	2.79633	2.36237e-12	1.85	1.21	2.51	-0.31	-0.62	-0.59	-0.27	-0.66	-0.31	-0.45	-0.62	-0.6	-0.47	-0.37	-0.29
K11D12.13	WBGene00044535	3.31406	1.73469e-08	1.85	1.27	2.48	-0.44	-0.57	-0.62	-0.32	-0.64	-0.37	-0.54	-0.56	-0.57	-0.32	-0.34	-0.31
F55B11.3	WBGene00010085	3.11539	1.79565e-05	1.86	1.22	2.48	-0.45	-0.66	-0.68	-0.28	-0.65	-0.32	-0.52	-0.58	-0.53	-0.33	-0.27	-0.29
ZK813.7	WBGene00045394	3.27052	2.10593e-06	1.87	1.22	2.49	-0.44	-0.61	-0.66	-0.37	-0.62	-0.31	-0.51	-0.58	-0.56	-0.35	-0.3	-0.28
puf-7	WBGene00004243	1.43182	2.10683e-08	1.86	1.09	2.42	-0.63	-0.78	-0.86	0.11	-0.65	-0.14	-0.59	-0.77	-0.49	-0.32	-0.14	-0.12
perm-4	WBGene00016638	1.37462	1.50479e-09	1.89	1.11	2.41	-0.62	-0.81	-0.92	-0.09	-0.58	-0.33	-0.53	-0.64	-0.59	-0.16	-0.05	-0.08
ZC308.4	WBGene00022586	1.70635	1.78631e-08	1.82	1.05	2.49	-0.45	-0.75	-0.8	-0.02	-0.68	-0.33	-0.6	-0.8	-0.59	-0.24	-0.01	-0.08
pzf-1	WBGene00011505	1.95367	0.000163145	1.76	1.23	2.35	-0.38	-0.82	-0.97	-0.3	-0.49	-0.11	-0.62	-0.89	-0.65	0.24	-0.18	-0.2
cht-3	WBGene00016084	1.87139	3.84069e-10	1.99	1.08	2.38	-0.51	-0.73	-0.81	-0.16	-0.66	-0.31	-0.57	-0.62	-0.65	-0.11	-0.18	-0.15
ZK813.3	WBGene00022822	2.84698	0.000150234	2.01	0.99	2.46	-0.42	-0.65	-0.73	-0.29	-0.66	-0.28	-0.5	-0.63	-0.63	-0.16	-0.24	-0.26
F48E3.4	WBGene00018605	1.65094	8.06027e-08	1.94	1.07	2.35	-0.66	-0.83	-0.86	-0.21	-0.69	-0.22	-0.63	-0.61	-0.55	0.08	-0.01	-0.17
T10C6.7	WBGene00011689	1.8231	1.63956e-07	1.99	1	2.35	-0.49	-0.74	-0.85	-0.16	-0.53	-0.32	-0.69	-0.65	-0.7	0.21	-0.03	-0.39
D1054.10	WBGene00008377	2.48431	5.90341e-06	1.91	1.25	2.38	-0.47	-0.69	-0.78	-0.25	-0.72	-0.3	-0.54	-0.62	-0.57	-0.22	-0.18	-0.19
C44B7.5	WBGene00016627	2.4545	3.47922e-08	1.91	1.32	2.37	-0.6	-0.7	-0.77	-0.31	-0.65	-0.35	-0.47	-0.54	-0.49	-0.21	-0.26	-0.26
ule-3	WBGene00008378	2.57775	3.08276e-06	2.01	1.33	2.26	-0.53	-0.69	-0.77	-0.31	-0.72	-0.31	-0.43	-0.61	-0.54	-0.24	-0.23	-0.24
Y62H9A.4	WBGene00013392	2.66744	0.000182803	1.95	1.45	2.21	-0.57	-0.73	-0.78	-0.26	-0.75	-0.25	-0.49	-0.62	-0.57	-0.29	-0.11	-0.2
C39D10.7	WBGene00016534	1.6951	3.96225e-15	1.98	1.39	2.24	-0.66	-0.75	-0.79	-0.19	-0.58	-0.36	-0.52	-0.61	-0.49	-0.24	-0.21	-0.22
tbh-1	WBGene00006541	2.27494	7.44692e-09	2.1	1.27	2.2	-0.64	-0.72	-0.8	-0.19	-0.64	-0.2	-0.47	-0.58	-0.58	-0.25	-0.25	-0.25
B0507.8	WBGene00015225	2.02279	8.03278e-17	2.3	1.03	2.19	-0.59	-0.66	-0.65	-0.12	-0.6	-0.35	-0.61	-0.44	-0.54	-0.42	-0.22	-0.31
T04G9.7	WBGene00020218	1.84223	3.20641e-10	2.09	1.17	2.23	-0.61	-0.71	-0.79	0.06	-0.51	-0.31	-0.59	-0.67	-0.68	-0.28	-0.24	-0.15
M151.2	WBGene00019794	2.22307	0.00146066	2.29	1.03	1.98	-0.35	-0.64	-0.89	-0.29	-0.84	0.11	-0.58	-0.79	-0.79	0.05	-0.02	-0.27
lsd-1	WBGene00011615	1.17315	6.36004e-06	2.14	0.94	2.16	-0.18	-0.75	-0.9	-0.52	-0.79	0.37	-0.63	-0.71	-0.54	-0.5	0.06	-0.14
T04D3.5	WBGene00011434	1.89829	1.70444e-05	2.07	0.84	2.32	-0.34	-0.65	-0.81	-0.34	-0.8	0.15	-0.49	-0.75	-0.76	-0.51	-0.07	0.13
ZK177.1	WBGene00022669	2.19342	0.00148811	2.03	1.07	2.23	-0.4	-0.73	-0.89	-0.35	-0.72	0.1	-0.71	-0.74	-0.62	-0.42	0.04	0.12
cyp-13B2	WBGene00010606	2.44242	0.000785471	1.82	0.55	2.66	-0.2	-0.77	-0.77	-0.26	-0.63	-0.4	-0.63	-0.42	-0.7	0.04	-0.56	0.26
T24D5.5	WBGene00011993	2.12816	1.80729e-06	2.13	0.78	2.36	-0.45	-0.83	-0.65	-0.2	-0.74	-0.32	-0.63	-0.52	-0.69	0.06	-0.39	0.1
btb-6	WBGene00018438	2.43293	0.00223243	1.81	0.77	2.62	-0.2	-0.69	-0.81	-0.4	-0.72	-0.14	-0.56	-0.71	-0.68	-0.3	-0.07	0.08
F26G5.1	WBGene00017843	1.99315	0.00862481	1.63	0.78	2.63	-0.04	-0.83	-0.92	-0.21	-0.7	-0.15	-0.68	-0.81	-0.62	-0.22	-0.23	0.36
col-95	WBGene00000670	2.74822	0.00333474	1.94	0.46	2.66	-0.16	-0.67	-0.68	-0.43	-0.65	0.18	-0.64	-0.55	-0.63	-0.36	-0.37	-0.11
Y105C5B.20	WBGene00013659	1.9645	0.000394686	2.02	0.68	2.39	-0.19	-0.85	-0.85	-0.45	-0.79	0.11	-0.71	-0.49	-0.78	-0.02	-0.21	0.14
ztf-25	WBGene00012405	2.20327	1.52552e-05	1.48	1.05	2.73	-0.34	-0.69	-0.84	-0.14	-0.74	-0.36	-0.62	-0.71	-0.58	0.03	-0.19	-0.09
ule-5	WBGene00013394	2.49387	2.55782e-05	1.61	1.03	2.72	-0.49	-0.68	-0.76	-0.3	-0.68	-0.18	-0.52	-0.63	-0.57	-0.19	-0.21	-0.14
W02D9.6	WBGene00012212	2.83003	1.83029e-05	1.62	1.11	2.7	-0.41	-0.58	-0.69	-0.4	-0.71	-0.19	-0.57	-0.59	-0.59	-0.26	-0.21	-0.24
ttr-42	WBGene00045268	2.67425	5.72943e-06	1.49	0.91	2.82	-0.57	-0.66	-0.74	-0.63	-0.61	-0.15	-0.39	-0.47	-0.6	-0.11	-0.35	0.05
ule-1	WBGene00021005	2.5238	0.000689586	1.57	0.86	2.77	-0.49	-0.74	-0.76	-0.42	-0.73	-0.32	-0.55	-0.56	-0.56	-0.09	-0.01	0.05
Y57G11B.5	WBGene00013297	2.37109	5.41425e-05	1.81	0.72	2.72	-0.47	-0.7	-0.79	-0.38	-0.66	-0.25	-0.39	-0.56	-0.54	-0.16	-0.18	-0.16
R09A8.9	WBGene00219278	1.93745	8.38517e-08	1.76	1.02	2.55	-0.31	-0.83	-0.41	-0.5	-0.51	-0.6	-0.63	-0.88	-0.47	-0.2	0.2	-0.19
Y106G6D.6	WBGene00013702	2.26703	1.84327e-10	1.83	1.05	2.55	-0.41	-0.7	-0.54	-0.33	-0.71	-0.58	-0.57	-0.55	-0.7	-0.01	-0.21	-0.12
Y69H2.3	WBGene00013481	1.17565	3.63976e-11	1.66	1.06	2.59	-0.5	-0.74	-0.71	-0.45	-0.72	-0.54	-0.39	-0.75	-0.6	0.06	-0.11	0.15
clec-146	WBGene00013008	1.26821	9.16271e-05	1.76	0.59	2.5	-0.12	-0.96	-0.67	-0.77	-0.73	-0.57	-0.63	-0.8	-0.44	0.39	0.23	0.22
crn-4	WBGene00000797	1.00528	0.000830183	1.69	0.78	2.34	-0.13	-0.83	-0.57	-0.53	-1.16	-0.17	-0.75	-1.02	-0.55	0.64	0.02	0.24
K08E4.2	WBGene00010666	1.01515	4.83528e-07	1.56	1.17	2.5	-0.34	-0.83	-0.21	-0.76	-0.89	-0.12	-0.84	-0.73	-0.61	0.27	-0.01	-0.16
C44C10.3	WBGene00008084	1.88548	5.62092e-07	1.75	0.99	2.58	-0.32	-0.69	-0.25	-0.56	-0.7	-0.16	-0.63	-0.88	-0.52	-0.04	-0.63	0.06
pes-5	WBGene00003979	1.03324	4.86541e-07	1.74	0.67	2.72	-0.16	-0.48	-0.51	-0.69	-0.72	-0.03	-0.74	-0.89	-0.44	-0.09	-0.3	-0.07
clec-98	WBGene00013932	2.84186	0.0260808	2.29	0.09	2.25	-0.61	-0.29	-0.61	-0.61	-0.61	0.83	-0.45	-0.61	-0.21	-0.21	-0.61	-0.61
skr-13	WBGene00004819	2.21954	0.00367429	2.04	0.46	2.49	-0.23	-0.54	-0.25	-0.84	-0.84	0.35	-0.53	-0.52	-0.34	-0.09	-0.84	-0.33
F20G2.1	WBGene00008985	1.22544	0.00192972	2.26	0.61	2.17	-0.21	-0.91	-0.25	-0.04	-0.3	-0.07	-0.15	-1.15	-0.43	-0.37	-1.04	-0.12
mom-1	WBGene00003394	1.22813	0.00364663	2.23	0.6	1.95	-0.94	-0.94	0.53	-0.79	-0.63	0.43	-0.49	-0.8	-0.03	-0.58	-0.63	0.08
K02E10.5	WBGene00019319	1.22599	0.00232997	1.58	0.49	2.72	-0.38	-0.88	-0.16	-0.04	-0.81	0.58	-0.62	-0.58	-0.97	-0.46	-0.24	-0.23
skr-8	WBGene00004814	2.03146	0.012128	1.47	0.35	2.84	-0.86	-0.86	0.24	-0.48	-0.86	0.24	-0.29	-0.86	-0.39	-0.17	-0.22	-0.15
ins-35	WBGene00002118	1.41381	0.00748072	2.19	0.66	1.93	-1	-0.18	0.19	-0.38	-0.57	0.8	-0.32	-0.87	-0.95	-0.2	-0.97	-0.34
lido-3	WBGene00015588	1.47175	0.00633246	1.58	0.97	2.41	-0.91	0.03	-0.3	-0.54	-0.38	0.63	-0.5	-1.14	-1.1	-0.45	-0.14	-0.17
D1086.21	WBGene00304203	1.06685	0.0272306	2.48	1.07	1.13	-1.03	-0.55	-0.57	-0.38	0.33	0.85	-0.65	-0.74	-0.52	0.26	-0.96	-0.71
F46A8.1	WBGene00014759	1.22031	0.0237643	2.15	1.18	1.56	-0.48	-0.19	-0.07	0.02	0.45	0.37	-0.47	-1.07	-0.89	-0.28	-1.38	-0.88
21ur-14834	WBGene00166461	1.63456	0.00199922	2.3	0.77	2.04	-0.69	-0.69	-0.7	-0.24	-0.62	0.61	-0.91	-0.42	-0.4	-0.04	-0.63	-0.39
linc-111	WBGene00219616	1.25952	0.0143963	2.28	0.84	1.78	-0.53	-0.75	-0.56	0.02	-0.1	0.85	-1.15	-0.26	-0.51	-0.35	-0.89	-0.67
fbxb-46	WBGene00019420	2.92618	0.0448573	2.85	0.97	1	-0.59	-0.59	-0.59	-0.11	-0.59	0.83	-0.59	-0.2	-0.59	-0.59	-0.59	-0.59
T28A11.6	WBGene00020873	1.6157	0.00111772	2.42	1.19	1.47	-0.2	-0.73	-0.13	-0.17	-0.75	0.69	-0.77	-0.92	-0.97	-0.12	-0.55	-0.45
clec-190	WBGene00010953	3.03744	2.08136e-06	2.01	1.21	1.31	-0.31	-0.68	-0.77	-0.34	-0.7	1.71	-0.58	-0.67	-0.69	-0.32	-0.77	-0.39
Y47H10A.2	WBGene00012958	2.21556	0.00118111	2.1	1.24	1.88	-0.51	-0.52	-0.87	-0.39	-0.6	0.89	-0.69	-0.49	-0.87	-0.43	-0.46	-0.27
21ur-13800	WBGene00169245	2.56918	5.57376e-05	2.65	0.44	1.97	-0.68	-0.55	-0.42	-0.22	0.11	-0.23	-0.68	-0.64	-0.69	-0.42	-0.07	-0.58
pals-5	WBGene00007659	1.91327	1.1609e-06	2.46	0.74	2	-0.56	-0.63	-0.42	-0.31	0.02	-0.31	-0.72	-0.77	-0.63	-0.55	0.31	-0.63
C17E4.2	WBGene00007642	2.17065	0.000310649	2.68	0.84	1.54	-0.67	-0.58	-0.58	-0.61	-0.42	0.3	-0.47	-0.88	-0.54	-0.63	0.38	-0.37
D2023.8	WBGene00050970	2.53862	0.00589389	2.53	0.73	1.9	-0.4	-0.75	-0.75	-0.75	-0.48	-0.07	0.13	-0.75	-0.46	-0.75	0.04	-0.17
gst-44	WBGene00001792	1.61991	0.015207	2.37	0.52	1.59	-1.02	-1.02	-0.55	0.26	-0.65	-0.55	-0.29	-0.76	-0.42	-0.43	1.16	-0.22
Y37H2A.13	WBGene00045417	2.71339	3.91301e-05	2.3	0.88	2.07	-0.51	-0.74	-0.74	-0.35	-0.47	-0.4	-0.62	-0.37	-0.55	-0.45	0.59	-0.64
B0454.12	WBGene00195335	4.00729	0.00254176	2.19	0.21	2.49	-0.53	-0.53	-0.53	-0.53	-0.53	-0.3	-0.53	-0.53	-0.34	-0.53	0.52	-0.53
B0454.24	WBGene00202018	3.60994	0.00884798	2.35	0.42	2.13	-0.57	-0.57	-0.57	-0.57	-0.57	-0.27	-0.57	-0.57	-0.32	-0.57	0.83	-0.57
F11H8.5	WBGene00196053	2.04256	0.0429206	2	0.2	2.31	0.14	-0.82	-0.36	-0.5	0.64	-0.82	-0.58	-0.82	-0.82	-0.82	0.27	-0.02
F11H8.6	WBGene00196380	2.04256	0.0429206	2	0.2	2.31	0.14	-0.82	-0.36	-0.5	0.64	-0.82	-0.58	-0.82	-0.82	-0.82	0.27	-0.02
ZK1240.1	WBGene00022866	1.60506	0.0285037	1.44	-0.4	2.47	-0.15	-0.57	-0.44	-0.66	-0.63	-0.3	-0.7	-0.69	-0.39	-0.5	1.67	-0.15
F12A10.1	WBGene00017390	1.95007	0.000465628	1.73	0.38	2.57	-0.39	-0.74	-0.58	-0.74	-0.71	-0.66	-0.43	-0.68	-0.7	0.04	0.75	0.17
F54H12.5	WBGene00018845	1.20764	0.00193959	1.99	-0.06	2.54	0.01	-1.02	-0.31	-0.53	-0.75	-0.74	-0.12	-0.69	-0.46	-0.32	0.53	-0.08
C53A5.9	WBGene00008267	2.50805	0.00252323	2.23	-0.25	2.43	-0.67	-0.67	-0.54	-0.32	-0.47	-0.41	-0.53	-0.25	-0.4	-0.67	0.65	-0.13
W04E12.2	WBGene00012247	2.10702	0.0240703	1.85	0.1	2.41	-0.23	-0.66	-0.8	-0.42	-0.8	-0.8	-0.8	-0.5	-0.1	-0.28	1.11	-0.09
C46E10.9	WBGene00016713	1.69991	0.00274581	2.61	0.42	1.66	-0.53	-0.66	-1.02	0.13	-0.74	-0.24	-0.71	-0.7	-0.72	0.03	-0.11	0.57
F22E5.17	WBGene00017712	1.57638	0.000190878	2.22	0.83	2.03	-0.68	-1.01	-0.84	-0.08	-0.74	-0.06	-0.75	-0.83	-0.46	0.26	0.09	0.04
btb-7	WBGene00018443	2.13414	0.00475891	2.44	0.57	1.91	-0.49	-0.79	-0.79	-0.2	-0.68	-0.13	-0.79	-0.74	-0.88	0.11	0.28	0.19
C17E7.12	WBGene00015905	1.83072	0.00641713	2.27	0.49	2.03	-0.64	-0.92	-0.92	-0.14	-0.89	0.14	-0.66	-0.8	-0.51	-0.07	0.39	0.22
Y40A1A.3	WBGene00021485	1.57192	0.00460155	1.98	0.42	2.33	-0.39	-0.75	-0.87	0.52	-0.29	-0.35	-0.98	-0.85	-0.86	0.2	-0.23	0.14
K03H1.7	WBGene00010542	1.02231	7.54903e-06	2.18	0.7	2.16	-0.62	-0.72	-0.96	0	-0.61	-0.18	-0.67	-0.91	-0.71	0.01	-0.01	0.33
puf-6	WBGene00004242	1.4005	1.18554e-06	1.95	1.03	2.24	-0.6	-0.6	-0.9	0.05	-0.73	-0.51	-0.68	-0.86	-0.69	0.12	-0.1	0.28
F54F7.6	WBGene00010066	1.79784	0.00297183	1.96	0.49	2.23	-0.36	-0.77	-0.87	0.01	-0.81	-0.77	-0.66	-0.73	-0.09	-0.1	-0.51	0.98
fbxa-153	WBGene00007162	1.86883	7.46451e-06	1.98	0.85	2.43	-0.52	-0.93	-0.33	-0.06	-0.4	-0.53	-0.88	-0.62	-0.52	-0.4	-0.33	0.27
Y4C6A.3	WBGene00021153	1.02644	3.93554e-05	1.92	0.35	2.5	-0.87	-0.59	-0.66	-0.12	-0.49	-0.35	-0.72	-0.62	-0.52	-0.38	-0.24	0.79
F31F6.2	WBGene00009301	1.18955	0.00651077	2.31	0.64	1.45	-0.72	-0.9	-0.82	-0.45	-0.73	-0.22	-0.71	-0.87	0.19	-0.69	0.27	1.24
bath-19	WBGene00019132	1.00153	2.30184e-05	2.34	0.91	1.82	-0.72	-0.74	-1.14	-0.21	-0.38	-0.29	-0.57	-0.91	-0.44	-0.29	0.1	0.53
Y73B6BL.288	WBGene00219218	1.23319	4.00992e-08	2.32	1.2	1.82	-1.01	-0.63	-0.78	-0.03	-0.54	-0.4	-0.69	-0.73	-0.53	-0.24	0.08	0.16
ztf-20	WBGene00012702	1.13074	8.37936e-12	2.34	1.06	1.96	-0.8	-0.68	-0.65	-0.34	-0.6	-0.64	-0.53	-0.62	-0.32	-0.4	-0.16	0.39
clec-97	WBGene00013931	2.43506	3.00154e-06	2.39	0.38	2.33	-0.65	-0.65	-0.74	-0.07	-0.59	-0.21	-0.46	-0.56	-0.37	-0.01	-0.35	-0.43
T05H10.4	WBGene00011509	1.33974	4.47848e-06	2.04	0.41	2.54	-0.6	-0.7	-0.73	-0.07	-0.95	-0.18	-0.41	-0.7	-0.46	0.01	-0.1	-0.11
clec-222	WBGene00007283	4.00669	3.33473e-07	1.96	0.71	2.67	-0.41	-0.51	-0.56	-0.5	-0.54	-0.38	-0.51	-0.48	-0.53	-0.39	-0.27	-0.26
faah-6	WBGene00012750	2.76348	3.2733e-13	2.21	0.63	2.47	-0.34	-0.68	-0.57	-0.36	-0.46	-0.51	-0.56	-0.51	-0.5	-0.09	-0.42	-0.31
pals-4	WBGene00007658	2.57829	5.62233e-13	1.97	0.2	2.78	-0.5	-0.49	-0.58	-0.32	-0.5	-0.45	-0.45	-0.55	-0.48	-0.44	-0.19	-0.01
F09E10.1	WBGene00017294	2.42026	9.38513e-09	2.05	0.43	2.65	-0.62	-0.73	-0.37	-0.37	-0.66	-0.57	-0.38	-0.46	-0.37	-0.02	-0.27	-0.31
hsp-16.1	WBGene00002015	1.70619	1.56691e-08	2.25	0.34	2.48	-0.68	-0.52	-0.51	-0.48	-0.65	-0.75	-0.2	-0.48	-0.3	-0.33	-0.01	-0.15
fkh-4	WBGene00001436	2.24775	0.000431491	2.5	0.78	1.77	-0.85	-0.64	-0.85	-0.56	-0.69	-0.21	-0.52	-0.62	-0.49	0.49	-0.36	0.24
hnd-1	WBGene00001981	3.1207	0.00926593	2.42	0.96	1.83	-0.56	-0.66	-0.66	-0.59	-0.66	-0.03	-0.61	-0.66	-0.66	0.4	-0.66	0.15
F54F7.2	WBGene00010064	1.39217	1.49698e-06	2.23	0.55	2.28	-0.97	-0.54	-0.44	-0.1	-0.76	-0.82	-0.51	-0.55	-0.47	0.11	-0.05	0.04
hsp-16.11	WBGene00002017	1.7808	2.61672e-06	2.01	0.96	2.29	-0.54	-0.47	-0.45	-0.81	-0.91	-0.71	-0.56	-0.66	-0.28	0.44	-0.25	-0.08
K04F1.9	WBGene00019388	2.64298	1.76737e-06	2.08	0.89	2.34	-0.64	-0.71	-0.68	-0.55	-0.6	-0.48	-0.64	-0.55	-0.58	0.28	-0.02	-0.14
hsp-16.49	WBGene00002020	1.02444	0.0103892	2.6	-0.28	1.88	-0.15	-0.23	-0.63	-0.61	-0.9	-0.88	-0.33	-0.42	0.43	-0.28	-0.65	0.46
H32K16.2	WBGene00010422	1.39035	0.00119252	2.97	0.03	1.44	-0.28	-0.21	0.08	-0.47	-0.43	-0.38	-0.92	-0.82	-0.5	-0.58	-0.35	0.43
F11E6.11	WBGene00023501	1.38846	0.000567534	2.92	0.3	1.62	-0.96	-0.58	-0.47	-0.53	-0.43	0.05	-0.63	-0.12	-0.37	-0.11	-0.34	-0.36
linc-92	WBGene00219698	1.99174	0.000196702	2.75	0.03	1.97	-0.58	-0.03	-0.67	-0.11	-0.5	-0.13	-0.57	-0.31	-0.47	-0.29	-0.85	-0.24
fbxc-16	WBGene00016296	1.04458	7.6041e-06	2.2	0.87	2.29	-0.07	-0.38	-0.53	-0.31	-0.56	-0.87	-0.17	-0.7	-0.66	-0.72	-0.12	-0.25
linc-51	WBGene00219635	1.63048	0.00225391	2.6	0.51	1.84	-0.18	-0.19	-0.21	-0.78	-0.85	-1.07	-0.02	-0.29	-0.58	-0.71	-0.23	0.17
Y116F11B.17	WBGene00189943	1.71203	0.000293243	2.27	0.27	2.42	-0.29	-0.3	-0.32	-0.78	-0.56	-0.91	0.02	-0.38	-0.52	-0.58	-0.33	-0.01
T03F6.10	WBGene00185005	1.53812	0.00352798	2.41	0.16	2.15	-0.43	-0.56	-0.7	-0.04	-0.73	-0.19	0.23	-0.39	-0.75	-1.07	-0.2	0.11
far-4	WBGene00001388	3.63213	0.000771775	2.45	0.52	2.22	-0.06	-0.57	-0.57	-0.57	-0.57	-0.07	-0.31	-0.57	-0.57	-0.57	-0.57	-0.15
ncx-9	WBGene00003574	2.26073	7.64924e-06	2.52	0.19	2.26	-0.25	-0.63	-0.45	-0.44	-0.53	-0.26	-0.29	-0.61	-0.81	-0.35	-0.17	-0.18
F23D12.10	WBGene00045291	2.1053	1.09243e-06	2.58	0.63	1.98	-0.49	-0.44	-0.92	-0.35	-0.64	-0.33	-0.49	-0.66	-0.62	-0.18	-0.02	-0.06
H13N06.7	WBGene00044142	2.06891	1.12851e-09	2.69	0.59	1.93	-0.53	-0.75	-0.6	-0.16	-0.59	-0.16	-0.45	-0.42	-0.57	-0.44	-0.4	-0.14
C53B7.3	WBGene00016894	3.32517	4.00968e-15	2.08	1.81	1.87	-0.44	-0.64	-0.57	-0.27	-0.56	-0.39	-0.48	-0.61	-0.58	-0.39	-0.46	-0.35
E04F6.6	WBGene00017126	2.64282	4.42898e-18	2.08	1.75	1.9	-0.35	-0.57	-0.52	-0.29	-0.7	-0.53	-0.51	-0.66	-0.56	-0.32	-0.34	-0.39
F11E6.3	WBGene00008707	2.76064	1.37226e-13	2.14	1.81	1.78	-0.39	-0.59	-0.6	-0.25	-0.69	-0.38	-0.54	-0.66	-0.58	-0.26	-0.31	-0.47
K08D12.6	WBGene00019540	3.02262	5.93114e-11	2.06	1.74	1.94	-0.46	-0.58	-0.6	-0.26	-0.67	-0.35	-0.54	-0.64	-0.61	-0.31	-0.33	-0.39
C39D10.8	WBGene00016535	2.20957	1.15132e-21	2.16	1.86	1.69	-0.51	-0.6	-0.49	-0.05	-0.69	-0.47	-0.51	-0.65	-0.55	-0.46	-0.35	-0.37
21ur-13376	WBGene00173002	3.68654	5.48049e-07	2.02	1.94	1.79	-0.47	-0.59	-0.56	-0.19	-0.62	-0.48	-0.54	-0.59	-0.61	-0.31	-0.35	-0.44
Y105C5A.8	WBGene00013633	3.55821	7.32248e-08	2.1	1.91	1.73	-0.48	-0.6	-0.56	-0.17	-0.62	-0.46	-0.54	-0.6	-0.61	-0.35	-0.36	-0.39
F17E9.4	WBGene00017541	2.50271	4.79804e-12	2	1.83	1.87	-0.57	-0.65	-0.74	-0.19	-0.69	-0.48	-0.44	-0.6	-0.55	-0.17	-0.22	-0.41
T25B2.2	WBGene00020786	2.06121	6.86723e-19	2.08	1.82	1.82	-0.59	-0.63	-0.76	-0.28	-0.64	-0.54	-0.35	-0.5	-0.51	-0.34	-0.17	-0.4
Y38C1AA.9	WBGene00021400	2.54022	6.12941e-18	1.86	1.84	2.03	-0.69	-0.43	-0.57	-0.18	-0.68	-0.61	-0.55	-0.52	-0.57	-0.36	-0.29	-0.29
C05D12.2	WBGene00007340	1.68637	8.29682e-26	2.05	1.67	2.01	-0.52	-0.53	-0.69	-0.17	-0.71	-0.52	-0.51	-0.52	-0.47	-0.37	-0.29	-0.41
T12B3.2	WBGene00020445	3.17927	7.60865e-13	1.95	1.69	2.08	-0.51	-0.59	-0.55	-0.12	-0.63	-0.58	-0.47	-0.61	-0.57	-0.34	-0.23	-0.52
F59A6.12	WBGene00044665	3.25196	0.00021758	2.09	1.88	1.65	-0.04	-0.69	-0.69	-0.54	-0.69	-0.27	-0.52	-0.63	-0.69	-0.42	0.04	-0.51
elt-3	WBGene00001251	1.23926	1.2285e-11	2.14	1.85	1.61	-0.12	-0.53	-0.28	-0.19	-0.85	-0.52	-0.64	-0.98	-0.53	-0.42	-0.2	-0.36
F10D7.10	WBGene00271701	1.74976	3.27654e-12	2	1.99	1.65	-0.19	-0.62	-0.41	-0.54	-0.88	-0.7	-0.35	-0.71	-0.61	-0.36	-0.11	-0.17
B0454.5	WBGene00015196	2.23421	1.41284e-11	2.08	1.71	1.88	-0.19	-0.64	-0.52	-0.23	-0.69	-0.55	-0.59	-0.8	-0.65	-0.37	-0.33	-0.12
F17C8.9	WBGene00185014	1.81466	1.36541e-23	2.11	1.64	1.95	-0.31	-0.62	-0.5	-0.31	-0.72	-0.53	-0.56	-0.76	-0.54	-0.4	-0.2	-0.26
F17A9.5	WBGene00017537	2.07902	8.11508e-15	2.06	1.75	1.88	-0.3	-0.68	-0.44	-0.37	-0.81	-0.49	-0.6	-0.61	-0.66	-0.28	-0.23	-0.22
F41B4.1	WBGene00018257	1.11935	2.99173e-24	2.05	1.66	1.96	-0.41	-0.69	-0.59	-0.45	-0.73	-0.39	-0.5	-0.65	-0.71	-0.2	-0.18	-0.17
dlc-3	WBGene00012424	1.5871	2.36612e-09	2.25	1.73	1.61	-0.5	-0.84	-0.35	-0.13	-0.87	-0.43	-0.23	-0.68	-0.63	-0.54	-0.2	-0.2
glc-2	WBGene00001592	1.38508	4.30347e-16	2.19	1.65	1.81	-0.41	-0.74	-0.48	0.01	-0.67	-0.42	-0.5	-0.74	-0.65	-0.56	-0.25	-0.22
str-176	WBGene00006220	2.3352	1.76626e-19	2.19	1.76	1.75	-0.4	-0.6	-0.55	-0.22	-0.54	-0.41	-0.63	-0.67	-0.69	-0.49	-0.22	-0.3
C05D9.9	WBGene00015476	2.13036	2.03873e-13	2.12	1.85	1.68	-0.47	-0.67	-0.56	-0.26	-0.78	-0.53	-0.52	-0.67	-0.66	-0.37	-0.05	-0.1
upb-1	WBGene00017440	1.4736	1.07867e-41	2.26	1.79	1.64	-0.58	-0.63	-0.52	-0.4	-0.72	-0.55	-0.48	-0.62	-0.5	-0.31	-0.17	-0.19
B0457.2	WBGene00007178	1.05413	7.88011e-16	2.04	1.93	1.68	-0.37	-0.55	-0.62	-0.26	-0.9	-0.54	-0.46	-0.75	-0.64	-0.15	-0.32	-0.09
nlp-26	WBGene00003764	2.77307	2.12171e-06	2.13	1.87	1.68	-0.47	-0.62	-0.72	-0.08	-0.69	-0.41	-0.42	-0.69	-0.65	-0.27	-0.36	-0.32
T04F8.8	WBGene00011446	2.4744	1.91644e-07	2.03	1.88	1.74	-0.49	-0.68	-0.66	-0.07	-0.74	-0.44	-0.52	-0.74	-0.67	-0.25	-0.22	-0.16
B0416.11	WBGene00206483	2.87801	1.89515e-05	1.82	1.54	2.28	-0.42	-0.67	-0.73	-0.17	-0.63	-0.24	-0.55	-0.68	-0.64	-0.48	-0.12	-0.31
ZK813.2	WBGene00022821	3.1459	0.000298394	2.02	1.35	2.27	-0.51	-0.63	-0.7	-0.31	-0.65	-0.2	-0.48	-0.58	-0.62	-0.4	-0.31	-0.26
col-119	WBGene00000693	2.82852	2.33258e-06	1.93	1.34	2.33	-0.4	-0.64	-0.71	-0.07	-0.64	-0.2	-0.53	-0.62	-0.64	-0.45	-0.39	-0.31
col-8	WBGene00000597	3.32107	3.69839e-07	1.91	1.43	2.32	-0.38	-0.58	-0.64	-0.25	-0.62	-0.23	-0.54	-0.61	-0.6	-0.47	-0.41	-0.33
F43D9.8	WBGene00196933	1.88084	9.05559e-14	1.75	1.44	2.4	-0.25	-0.52	-0.6	-0.13	-0.6	-0.27	-0.7	-0.72	-0.7	-0.47	-0.37	-0.25
sip-1	WBGene00004798	1.95572	1.24405e-13	1.84	1.39	2.37	-0.22	-0.52	-0.56	-0.18	-0.62	-0.29	-0.72	-0.74	-0.67	-0.45	-0.34	-0.3
C04E12.4	WBGene00015434	1.46318	1.48592e-16	1.84	1.44	2.34	-0.5	-0.48	-0.32	-0.06	-0.61	-0.38	-0.57	-0.84	-0.68	-0.43	-0.5	-0.24
ddn-1	WBGene00015227	1.56898	5.40959e-28	1.89	1.53	2.23	-0.54	-0.61	-0.4	-0.18	-0.52	-0.53	-0.71	-0.64	-0.61	-0.59	-0.18	-0.16
F41E6.15	WBGene00044554	2.97255	3.53495e-07	1.86	1.81	2.03	-0.16	-0.49	-0.68	-0.19	-0.69	-0.22	-0.56	-0.6	-0.57	-0.61	-0.62	-0.29
math-34	WBGene00019699	3.68762	2.12717e-09	1.78	1.88	2.09	-0.44	-0.53	-0.58	-0.24	-0.63	-0.34	-0.55	-0.58	-0.57	-0.27	-0.54	-0.48
tba-9	WBGene00006535	1.6573	1.69725e-24	1.81	1.87	2.06	-0.38	-0.41	-0.62	-0.43	-0.62	-0.46	-0.39	-0.59	-0.68	-0.44	-0.57	-0.17
H12D21.3	WBGene00010379	1.95978	1.46718e-08	1.8	1.58	2.25	-0.25	-0.82	-0.69	-0.2	-0.77	-0.31	-0.26	-0.36	-0.66	-0.47	-0.59	-0.27
21ur-14053	WBGene00167875	1.99225	1.98652e-22	2.08	1.48	2.14	-0.37	-0.51	-0.65	-0.4	-0.63	-0.27	-0.44	-0.48	-0.63	-0.5	-0.49	-0.33
Y105C5B.5	WBGene00013647	2.03623	7.5935e-32	2.12	1.55	2.07	-0.35	-0.5	-0.59	-0.41	-0.64	-0.35	-0.46	-0.53	-0.61	-0.51	-0.43	-0.35
col-142	WBGene00000715	3.30658	2.06401e-09	1.89	1.64	2.19	-0.44	-0.59	-0.64	-0.26	-0.62	-0.3	-0.52	-0.58	-0.59	-0.47	-0.39	-0.32
col-19	WBGene00000608	2.42753	3.34075e-16	1.98	1.62	2.11	-0.45	-0.61	-0.69	-0.2	-0.63	-0.35	-0.5	-0.64	-0.61	-0.27	-0.36	-0.4
col-178	WBGene00000751	2.44051	2.20463e-15	1.95	1.64	2.12	-0.42	-0.59	-0.69	-0.12	-0.63	-0.32	-0.51	-0.63	-0.63	-0.37	-0.41	-0.39
col-140	WBGene00000713	2.193	4.03602e-19	2.01	1.57	2.13	-0.4	-0.55	-0.68	-0.2	-0.63	-0.33	-0.49	-0.63	-0.63	-0.32	-0.41	-0.44
col-20	WBGene00000609	2.57325	1.48791e-15	2	1.58	2.12	-0.42	-0.59	-0.68	-0.18	-0.64	-0.33	-0.52	-0.63	-0.6	-0.37	-0.39	-0.37
col-124	WBGene00000698	2.11776	6.8039e-20	1.97	1.73	2.04	-0.46	-0.57	-0.68	-0.15	-0.66	-0.39	-0.45	-0.6	-0.61	-0.32	-0.43	-0.43
col-179	WBGene00000752	2.76828	2.8845e-09	2.02	1.62	2.06	-0.39	-0.59	-0.68	-0.17	-0.66	-0.28	-0.55	-0.66	-0.62	-0.38	-0.38	-0.35
col-80	WBGene00000656	3.12754	2.52463e-08	1.98	1.72	2.02	-0.46	-0.6	-0.65	-0.17	-0.65	-0.31	-0.54	-0.62	-0.6	-0.42	-0.36	-0.34
hsp-43	WBGene00002024	1.31871	1.78992e-19	2.04	1.58	2.04	-0.35	-0.6	-0.64	-0.13	-0.73	-0.48	-0.52	-0.68	-0.7	-0.24	-0.23	-0.37
nas-20	WBGene00003539	2.25227	8.87009e-11	2.11	1.48	2.07	-0.47	-0.64	-0.81	-0.15	-0.7	-0.44	-0.46	-0.54	-0.58	-0.19	-0.28	-0.39
C41G11.1	WBGene00016568	2.1222	6.91434e-17	2	1.52	2.15	-0.57	-0.58	-0.7	-0.28	-0.63	-0.46	-0.34	-0.57	-0.52	-0.05	-0.53	-0.44
fbxa-170	WBGene00016486	2.74514	1.1386e-07	1.95	1.48	2.17	-0.78	-0.5	-0.69	-0.27	-0.64	-0.36	-0.59	-0.68	-0.55	0.04	-0.46	-0.14
Y37D8A.19	WBGene00012557	2.78793	4.98373e-15	1.92	1.5	2.26	-0.59	-0.62	-0.64	-0.3	-0.65	-0.39	-0.46	-0.6	-0.59	-0.37	-0.19	-0.29
Y47D7A.7	WBGene00021620	4.22241	2.79119e-11	1.88	1.52	2.31	-0.49	-0.54	-0.59	-0.43	-0.53	-0.41	-0.56	-0.56	-0.59	-0.36	-0.33	-0.32
D1086.6	WBGene00008393	2.53426	5.87337e-11	2	1.53	2.15	-0.6	-0.68	-0.73	-0.21	-0.72	-0.39	-0.4	-0.51	-0.45	-0.33	-0.37	-0.3
nac-1	WBGene00003517	1.81178	1.48077e-27	1.85	1.57	2.28	-0.57	-0.62	-0.54	-0.24	-0.68	-0.41	-0.39	-0.65	-0.49	-0.34	-0.42	-0.36
Y52B11A.8	WBGene00013127	1.93967	1.55515e-15	1.96	1.54	2.14	-0.49	-0.66	-0.68	-0.25	-0.73	-0.3	-0.58	-0.68	-0.61	-0.3	-0.32	-0.05
ztf-29	WBGene00013438	1.91713	6.02886e-24	1.97	1.55	2.18	-0.28	-0.56	-0.63	-0.4	-0.65	-0.45	-0.47	-0.7	-0.58	-0.24	-0.45	-0.29
Y57A10A.26	WBGene00013266	1.21314	1.75611e-07	2.01	1.64	1.86	-0.5	-0.56	-0.87	0.14	-0.33	-0.2	-0.68	-0.86	-0.79	0.05	-0.22	-0.69
col-106	WBGene00000680	1.53929	1.23383e-14	1.93	1.73	2.03	-0.41	-0.61	-0.73	-0.1	-0.65	-0.21	-0.53	-0.67	-0.65	-0.21	-0.37	-0.55
col-122	WBGene00000696	1.44095	5.10827e-12	1.89	1.69	2.09	-0.49	-0.63	-0.78	0.03	-0.62	-0.2	-0.42	-0.6	-0.66	-0.27	-0.47	-0.54
col-181	WBGene00000754	1.55914	3.27912e-12	1.93	1.69	2.04	-0.45	-0.65	-0.78	-0.02	-0.62	-0.15	-0.48	-0.64	-0.65	-0.26	-0.43	-0.53
col-184	WBGene00000757	1.59815	1.50675e-12	1.95	1.66	2.05	-0.5	-0.66	-0.79	-0.03	-0.62	-0.18	-0.44	-0.63	-0.64	-0.24	-0.4	-0.52
C26G2.2	WBGene00007751	1.99476	3.67194e-15	2.07	1.74	1.89	-0.51	-0.55	-0.7	-0.06	-0.69	-0.36	-0.44	-0.67	-0.67	-0.29	-0.33	-0.43
col-160	WBGene00000733	2.12836	5.24826e-19	2.09	1.76	1.87	-0.46	-0.6	-0.68	-0.17	-0.62	-0.39	-0.47	-0.64	-0.59	-0.22	-0.36	-0.51
col-93	WBGene00000668	1.5249	8.87491e-13	2.02	1.76	1.9	-0.53	-0.67	-0.82	-0.04	-0.52	-0.32	-0.39	-0.64	-0.66	-0.16	-0.42	-0.52
col-96	WBGene00000671	2.13271	3.01098e-11	2.14	1.65	1.87	-0.48	-0.61	-0.76	0.07	-0.57	-0.35	-0.47	-0.68	-0.66	-0.22	-0.42	-0.5
Y43B11AR.1	WBGene00021543	1.46541	4.48707e-12	2.03	1.69	1.89	-0.59	-0.62	-0.89	-0.39	-0.57	-0.28	-0.52	-0.56	-0.85	-0.16	0.01	-0.2
Y62H9A.3	WBGene00013391	2.37228	0.00103	2.14	1.38	2.01	-0.56	-0.77	-0.86	-0.26	-0.79	-0.24	-0.44	-0.69	-0.59	-0.14	0.03	-0.2
C10C5.3	WBGene00007507	2.32013	1.73522e-06	2.03	1.72	1.88	-0.46	-0.71	-0.8	-0.3	-0.76	-0.43	-0.53	-0.66	-0.56	0.06	-0.12	-0.36
C10C5.5	WBGene00007509	2.37118	6.50106e-06	2.14	1.61	1.88	-0.5	-0.72	-0.8	-0.29	-0.78	-0.31	-0.49	-0.64	-0.59	-0.03	-0.15	-0.33
D1086.11	WBGene00044081	1.80588	9.88274e-10	1.98	1.55	2.08	-0.69	-0.79	-0.87	-0.27	-0.71	-0.41	-0.38	-0.49	-0.38	-0.07	-0.14	-0.4
F55B11.2	WBGene00010084	2.08741	3.84487e-10	1.84	1.6	2.19	-0.59	-0.76	-0.79	-0.36	-0.77	-0.33	-0.43	-0.55	-0.5	-0.14	-0.08	-0.34
K10C2.8	WBGene00045265	2.71141	0.000279957	1.98	1.57	2.08	-0.58	-0.71	-0.79	-0.03	-0.67	-0.49	-0.32	-0.65	-0.64	-0.25	-0.35	-0.14
ule-2	WBGene00045038	1.77408	9.96567e-11	1.82	1.56	2.23	-0.63	-0.84	-0.83	-0.12	-0.66	-0.46	-0.32	-0.55	-0.48	-0.37	-0.11	-0.25
F02A9.8	WBGene00195427	1.60361	0.0146861	2.05	1.16	1.81	-0.98	-0.44	-0.63	0.41	-0.05	-0.28	-0.7	-1.16	-1.16	-0.05	0.28	-0.25
21ur-9322	WBGene00169917	2.01939	0.00260384	1.54	1.87	1.93	-1	-0.2	-0.74	0.08	-0.18	-0.21	-0.87	-0.86	-0.78	-0.01	0.22	-0.78
F48G7.8	WBGene00018619	1.9109	0.0442187	1.43	1.69	1.99	-0.93	-0.48	-0.98	0.57	0.27	-0.05	-0.75	-0.88	-0.85	0.08	-0.46	-0.64
F49F1.5	WBGene00018645	1.49896	0.000184552	1.98	1.6	1.74	-0.96	-0.72	-0.91	0.26	0.3	-0.05	-0.59	-0.75	-0.84	-0.3	-0.23	-0.53
R11H6.6	WBGene00014822	1.33304	0.011754	1.83	2.03	1.08	-0.87	-1.34	-0.21	0.53	0	0.03	-1.1	-0.84	-0.38	0.09	-0.28	-0.56
math-38	WBGene00020326	2.30097	0.0177438	1.64	2.03	1.48	-0.39	-0.6	-0.56	0.85	-0.3	0.27	-0.74	-0.76	-0.79	-0.72	-0.7	-0.73
T20D4.7	WBGene00020613	1.50441	0.00463079	2.19	1.34	1.55	-0.11	-0.02	-0.62	0.78	-0.14	-0.33	-0.77	-0.91	-1.12	-0.41	-0.64	-0.79
F11G11.13	WBGene00017388	1.32707	0.0160916	2.14	1.1	1.64	0.51	-1.06	-0.2	0.8	-0.77	-0.63	-0.83	-0.21	-0.91	-0.73	-0.52	-0.35
nspb-6	WBGene00019152	2.79215	0.00507759	2.54	0.32	1.97	-0.64	-0.34	-0.35	0.76	-0.41	-0.64	-0.49	-0.48	-0.64	-0.64	-0.3	-0.64
grd-4	WBGene00001693	2.16387	0.00354863	2.38	0.9	1.84	-0.31	-0.86	-0.86	0.61	-0.65	-0.05	-0.44	-0.57	-0.86	-0.19	-0.55	-0.4
T05E12.10	WBGene00077787	2.07614	0.0112404	2.21	0.73	1.98	-0.86	-0.86	-0.86	0.88	-0.86	-0.5	-0.48	-0.46	-0.25	-0.4	-0.01	-0.24
F08D12.3	WBGene00017247	1.27897	0.000499911	2.79	0.74	1.21	-1.04	-0.75	-0.39	0.42	-0.44	-0.48	-0.54	-0.82	-0.85	-0.02	-0.12	0.29
Y40H7A.11	WBGene00012748	1.55451	0.0048328	2.52	0.78	1.53	-0.96	-0.48	-0.33	0.5	-0.5	-0.65	-0.21	-1.03	-0.38	-0.92	-0.38	0.51
col-149	WBGene00000722	2.06442	0.00340673	2.24	1.83	1.23	-0.31	-0.82	-0.61	0.42	-0.9	-0.51	-0.35	-0.89	-0.74	-0.51	-0.08	0.01
Y47D3B.12	WBGene00185055	2.22802	5.21021e-06	2.54	1.52	1.34	-0.25	-0.79	-0.48	0.11	-0.74	-0.27	-0.68	-0.73	-0.63	-0.64	-0.29	0
abf-5	WBGene00000016	2.60736	4.57927e-06	2.38	1.64	1.43	-0.63	-0.8	-0.48	-0.14	-0.61	-0.56	-0.51	-0.67	-0.66	-0.4	-0.43	0.43
chil-22	WBGene00011166	1.05357	8.60015e-06	2.46	1.28	1.52	-0.4	-0.75	-0.33	0.02	-0.5	-0.19	-0.69	-0.99	-1.14	-0.16	-0.34	0.21
clec-7	WBGene00017364	1.3426	0.0101149	1.92	1.54	1.32	-0.67	-0.87	-1.13	1.2	-0.51	-0.23	-0.69	-0.32	-0.99	-0.14	-0.59	0.17
grsp-3	WBGene00016403	1.29731	0.000821011	2.05	1.62	1.3	-0.49	-0.97	-0.98	0.6	-0.97	-0.68	-0.55	-0.76	-0.55	-0.14	-0.09	0.62
fbxa-180	WBGene00009295	1.39674	1.14536e-16	2.13	1.36	2.14	-0.47	-0.7	-0.32	-0.23	-0.65	-0.39	-0.46	-0.67	-0.43	-0.58	-0.13	-0.6
W02B3.4	WBGene00020924	2.44467	4.45067e-14	2.32	1.35	1.95	-0.5	-0.54	-0.23	-0.42	-0.5	-0.11	-0.56	-0.67	-0.69	-0.64	-0.39	-0.39
F11A5.9	WBGene00008677	1.20146	1.56918e-12	2.24	1.3	2.03	-0.45	-0.62	-0.65	-0.48	-0.73	-0.26	-0.28	-0.5	-0.71	-0.67	-0.12	-0.08
ssp-37	WBGene00012211	3.23138	6.11385e-07	2.16	1.61	1.85	-0.52	-0.69	-0.69	-0.46	-0.56	-0.52	-0.43	-0.6	-0.62	-0.58	0	0.03
F38A5.22	WBGene00235391	2.49212	1.44625e-11	1.93	1.66	2.09	-0.63	-0.41	-0.52	-0.63	-0.68	-0.19	-0.4	-0.61	-0.57	-0.44	-0.6	-0.01
gtl-2	WBGene00001796	1.03063	2.51694e-14	2.27	1.45	1.91	-0.48	-0.59	-0.42	-0.32	-0.7	-0.4	-0.43	-0.55	-0.42	-0.73	-0.6	-0.01
K09F6.11	WBGene00044361	1.81857	2.70718e-06	2.16	1.61	1.79	-0.24	-0.47	-0.15	-0.61	-0.45	-0.59	-0.96	-0.54	-0.58	-0.86	-0.12	-0.01
K09F6.14	WBGene00271644	1.66255	8.70924e-05	2.15	1.47	1.89	-0.2	-0.54	0.09	-0.54	-0.44	-0.39	-0.87	-0.41	-0.79	-1	-0.07	-0.37
fbxc-36	WBGene00019918	1.98395	6.46442e-05	2	1.64	1.85	-0.87	-1.01	-0.16	-0.23	-0.45	-0.44	-0.42	-0.39	-0.89	-0.65	-0.18	0.21
K10C3.13	WBGene00220016	1.17868	0.000373964	1.97	1.51	1.7	-0.64	-0.65	-0.33	-0.72	-0.68	0.01	-0.74	-0.64	-0.61	-0.86	-0.25	0.94
Y22D7AR.10	WBGene00021263	3.15323	0.000411913	1.69	1.29	2.48	-0.52	-0.36	-0.68	-0.25	-0.56	-0.68	-0.44	-0.68	-0.68	-0.68	-0.04	0.12
ZK262.3	WBGene00013950	2.82178	0.000599698	1.75	1.51	2.27	-0.42	-0.59	-0.75	-0.2	-0.5	-0.59	-0.25	-0.75	-0.75	-0.75	-0.19	0.2
C06A12.3	WBGene00007357	1.04924	3.18463e-10	2.02	1.39	2.08	-0.52	-0.29	-0.78	-0.44	-0.6	-0.33	-0.6	-0.98	-0.32	-0.74	-0.04	0.16
T02C1.2	WBGene00011366	1.10006	1.79619e-10	2.09	1.35	2.09	-0.34	-0.08	-0.61	-0.29	-0.59	-0.69	-0.81	-0.94	-0.44	-0.47	-0.3	0.04
F14H12.3	WBGene00017471	1.49536	0.00272709	1.61	1.27	2.22	-0.35	-0.23	-0.87	0.2	-0.65	0.38	-1.11	-0.83	-0.61	-0.92	-0.37	0.25
F28E10.5	WBGene00044302	1.00242	0.000917782	1.88	1.04	2.15	-0.73	0.43	-0.73	0.08	0.14	-0.2	-0.8	-0.94	-0.88	-0.98	-0.43	-0.04
acd-2	WBGene00016066	2.13203	3.32307e-15	2.44	1.45	1.71	-0.35	-0.54	-0.43	-0.37	-0.76	-0.42	-0.67	-0.67	-0.65	-0.27	-0.34	-0.12
Y71F9B.13	WBGene00022131	1.95376	6.42578e-15	2.59	1.45	1.49	-0.22	-0.65	-0.49	-0.42	-0.79	-0.45	-0.55	-0.67	-0.58	-0.26	-0.26	-0.18
ttr-21	WBGene00008628	3.96767	8.9769e-11	2.47	1.52	1.66	-0.43	-0.51	-0.6	-0.43	-0.6	-0.39	-0.55	-0.55	-0.39	-0.6	-0.41	-0.18
C05E11.15	WBGene00200447	4.68594	1.10658e-14	2.59	1.46	1.58	-0.36	-0.49	-0.54	-0.5	-0.53	-0.47	-0.5	-0.5	-0.54	-0.36	-0.41	-0.41
srp-2	WBGene00005643	2.92644	2.50332e-14	2.42	1.63	1.6	-0.42	-0.59	-0.65	-0.33	-0.64	-0.39	-0.49	-0.52	-0.63	-0.3	-0.48	-0.23
fbxa-69	WBGene00010018	1.19922	8.30396e-11	2.56	1.29	1.7	-0.31	-0.36	-0.56	-0.58	-0.9	-0.25	-0.52	-0.37	-0.48	-0.33	-0.38	-0.51
fipr-13	WBGene00010183	3.34909	2.18355e-07	2.48	1.28	1.82	-0.4	-0.66	-0.53	-0.14	-0.66	-0.41	-0.46	-0.62	-0.55	-0.22	-0.44	-0.5
ptr-13	WBGene00004227	2.20805	1.24536e-34	2.33	1.41	1.93	-0.39	-0.57	-0.55	-0.43	-0.59	-0.5	-0.5	-0.56	-0.64	-0.2	-0.4	-0.36
F43D2.7	WBGene00045516	1.67263	6.85326e-14	2.65	1.2	1.59	-0.4	-0.33	-0.44	-0.66	-0.72	-0.59	-0.64	-0.56	-0.45	-0.47	-0.26	0.09
H36N01.5	WBGene00201753	1.29236	2.39948e-11	2.35	1.33	1.85	-0.14	-0.53	-0.65	-0.57	-0.4	-0.37	-0.9	-0.87	-0.44	-0.4	-0.03	-0.24
F23D12.11	WBGene00194674	1.33623	2.69253e-07	2.38	1.47	1.7	-0.29	-0.49	-0.34	-0.11	-0.76	-0.16	-0.26	-0.45	-0.6	-0.83	-0.85	-0.43
F48E3.2	WBGene00018603	1.41841	1.79575e-10	2.39	1.41	1.82	-0.64	-0.24	-0.33	-0.27	-0.4	-0.63	-0.42	-0.31	-0.46	-0.64	-0.8	-0.47
pals-33	WBGene00021081	2.60995	1.00285e-10	2.42	1.19	1.94	-0.57	-0.62	-0.53	0.06	-0.35	-0.42	-0.47	-0.62	-0.48	-0.51	-0.68	-0.35
F41E7.20	WBGene00219546	3.08133	2.77544e-07	2.53	1.57	1.49	-0.64	-0.16	-0.64	-0.25	-0.65	-0.64	-0.33	-0.67	-0.45	-0.33	-0.42	-0.4
fbxa-185	WBGene00009836	3.63166	1.36376e-12	2.76	1.48	1.24	-0.38	-0.45	-0.55	-0.28	-0.51	-0.29	-0.56	-0.56	-0.56	-0.37	-0.42	-0.56
Y45F10C.2	WBGene00012878	4.13946	7.92749e-12	2.8	1.23	1.45	-0.56	-0.39	-0.4	-0.45	-0.43	-0.4	-0.47	-0.56	-0.28	-0.56	-0.56	-0.42
C52A10.2	WBGene00016863	1.5773	2.69725e-11	2.47	1.68	1.44	-0.4	-0.47	-0.13	-0.51	-0.65	-0.4	-0.65	-0.11	-0.58	-0.65	-0.49	-0.56
T05H4.4	WBGene00020267	2.26596	1.82038e-11	2.5	1.6	1.51	-0.29	-0.34	-0.48	-0.32	-0.3	-0.56	-0.71	-0.44	-0.69	-0.26	-0.61	-0.61
F55G1.7	WBGene00018903	1.94337	1.77269e-07	2.29	1.36	1.86	-0.7	0.03	-0.79	-0.26	-0.59	-0.06	-0.7	-0.64	-0.56	-0.12	-0.71	-0.41
Y50D4B.9	WBGene00268189	3.51387	0.00110081	2.78	1.23	1.27	-0.61	-0.04	-0.61	-0.61	-0.61	-0.61	-0.32	-0.61	-0.61	0.09	-0.61	-0.13
C18D11.7	WBGene00044232	1.97752	2.25935e-07	2.27	1.03	2.11	-0.57	-0.49	-0.67	0.04	-0.87	-0.5	-0.48	-0.54	-0.68	-0.05	-0.02	-0.57
gpx-3	WBGene00007517	3.05895	0.000512787	2.24	1.04	2.14	-0.69	-0.69	-0.58	0.1	-0.69	-0.48	-0.47	-0.52	-0.69	0.1	-0.32	-0.51
col-141	WBGene00000714	1.34433	3.88506e-13	2.23	1.24	2.1	-0.19	-0.36	-0.53	-0.26	-0.64	-0.6	-0.51	-0.81	-0.63	-0.14	-0.24	-0.64
cyp-34A2	WBGene00011699	2.17852	1.25839e-11	2.27	1.22	2.02	-0.49	-0.46	-0.58	-0.41	-0.51	-0.65	-0.7	-0.73	-0.67	0.08	0.01	-0.41
F38E9.1	WBGene00018184	1.82675	4.30222e-28	2.34	1.24	2.01	-0.54	-0.59	-0.6	-0.41	-0.49	-0.63	-0.56	-0.58	-0.5	-0.11	-0.11	-0.46
F30A10.14	WBGene00045473	2.34928	1.09423e-05	2.43	1.11	1.91	-0.47	-0.72	-0.85	-0.13	-0.65	-0.11	-0.08	-0.64	-0.48	-0.54	-0.27	-0.53
Y65B4BR.1	WBGene00022040	2.53159	3.24239e-06	2.67	1.06	1.64	-0.63	-0.63	-0.8	-0.08	-0.67	-0.11	-0.46	-0.69	-0.39	-0.39	-0.23	-0.31
pals-8	WBGene00007662	2.72451	0.000355423	2.31	1.36	1.84	-0.24	-0.77	-0.77	0.04	-0.57	-0.09	-0.68	-0.72	-0.55	-0.66	-0.17	-0.33
chil-8	WBGene00007473	2.61627	2.5108e-06	2.53	1.37	1.6	-0.52	-0.7	-0.62	0	-0.79	-0.44	-0.36	-0.55	-0.64	-0.36	-0.49	-0.02
Y47G6A.33	WBGene00045399	1.57167	1.11369e-12	2.42	1.44	1.7	-0.41	-0.68	-0.76	-0.03	-0.73	-0.3	-0.45	-0.73	-0.53	-0.35	-0.33	-0.25
K08H2.10	WBGene00164968	1.76662	3.94559e-11	2.24	1.47	1.92	-0.58	-0.59	-0.95	-0.15	-0.56	-0.44	-0.35	-0.48	-0.58	-0.31	-0.42	-0.21
D1086.7	WBGene00008394	1.71559	2.76302e-13	2.32	1.61	1.71	-0.62	-0.63	-0.85	-0.29	-0.68	-0.52	-0.32	-0.44	-0.49	-0.11	-0.28	-0.4
pes-23	WBGene00003987	2.18142	1.89507e-08	2.45	1.56	1.55	-0.71	-0.67	-0.81	-0.22	-0.55	-0.49	-0.21	-0.44	-0.61	-0.08	-0.56	-0.2
C46C2.5	WBGene00008113	3.08309	9.35108e-05	2.63	1.14	1.61	-0.69	-0.69	-0.69	-0.38	-0.57	-0.54	-0.37	-0.69	-0.56	0.07	0.02	-0.3
ZK105.1	WBGene00022653	1.15364	5.64553e-10	2.22	1.47	1.77	-0.89	-0.71	-0.88	-0.46	-0.75	-0.53	-0.32	-0.6	-0.45	-0.03	0.02	0.12
F35C8.8	WBGene00018038	1.27477	0.036356	2.06	1	1.24	-0.19	-0.55	-1.07	-0.31	-0.44	-0.05	-0.89	-0.69	-1.24	-0.82	1.14	0.8
F23A7.6	WBGene00009071	1.29248	0.0309933	2.19	0.82	1.4	0.21	-0.53	-1.25	-0.5	-1.01	0.01	-0.51	-0.91	-0.99	-0.06	1.15	-0.03
F59D6.1	WBGene00019103	1.53974	0.037723	2.6	0.59	1.19	0.49	-0.55	-1.07	-0.38	-0.67	0.45	-1.07	-0.79	-0.64	-0.43	0.7	-0.42
F52D2.12	WBGene00219451	1.25921	0.000644469	2.06	1.29	1.69	-1.04	-0.5	-0.76	0.05	-1.1	0.16	-0.75	-0.63	-0.88	-0.08	0.58	-0.09
lido-4	WBGene00015589	2.01966	0.00309821	2.17	1.46	1.62	-0.98	-0.41	-0.79	-0.22	-0.98	0.32	-0.74	-0.67	-0.82	-0.05	0.1	-0.02
Y48B6A.10	WBGene00012981	1.51192	1.09994e-05	1.79	1.11	2.29	-0.64	-0.62	-0.99	-0.44	-0.49	-0.03	-0.72	-0.81	-0.71	-0.06	0.59	-0.28
Y48B6A.17	WBGene00194884	1.44395	1.30426e-05	1.81	1.43	1.97	-0.58	-0.7	-0.95	-0.43	-0.63	-0.09	-0.77	-0.85	-0.71	0.08	0.75	-0.34
ent-5	WBGene00017532	2.02367	0.00278002	1.65	1.4	2.11	-0.75	-0.95	-0.95	-0.42	-0.65	0.42	-0.55	-0.63	-0.79	-0.46	0.19	0.39
hlh-2	WBGene00001949	1.17556	8.69784e-06	1.68	1.28	2.22	-0.76	-0.71	-0.84	-0.26	-0.83	0.1	-0.66	-1	-0.37	-0.46	0.49	0.12
T10C6.10	WBGene00011691	1.69359	0.000397859	1.8	1.45	1.95	-0.86	-0.87	-0.61	-0.42	-1.03	0.44	-0.66	-0.56	-0.47	-0.48	0.55	-0.24
T24C2.2	WBGene00011981	1.30591	0.00029555	1.16	1.15	2.53	-0.28	-1.03	-0.83	-0.36	-0.62	0	-0.76	-0.67	-0.56	-0.57	0.95	-0.11
T24E12.11	WBGene00020778	1.60587	0.0244543	1.07	1.43	2.2	-0.05	-1.1	-1.1	-0.75	-0.5	0.18	-0.97	-0.54	-0.88	-0.13	0.69	0.44
hlh-3	WBGene00001950	1.88606	0.0229108	1.73	1.27	1.95	0.17	-0.22	-0.98	-0.21	-0.98	0.14	-0.59	-0.77	-0.98	-0.98	0.76	-0.34
C54F6.12	WBGene00016929	1.73062	4.37478e-06	1.65	1.23	2.4	-0.68	-0.39	-0.55	-0.73	-0.67	-0.26	-0.3	-0.69	-0.76	-0.76	0.55	-0.02
C46E10.8	WBGene00016712	1.63042	0.00542424	1.46	0.83	2.44	-0.36	-0.37	-1.08	-0.84	-0.54	0.32	-0.54	-0.8	-0.64	-0.64	0.96	-0.18
sir-2.3	WBGene00004802	1.52923	0.00314229	1.42	0.95	2.48	-0.12	-0.55	-0.96	-0.78	-0.85	0.26	-0.34	-0.94	-0.91	-0.4	0.38	0.36
F22F4.5	WBGene00017718	1.01639	0.0388801	0.7	1.68	2.19	-0.64	-0.91	-1.57	0.38	-1.06	-0.34	-0.02	-0.51	-0.59	0.21	0.39	0.09
Y13C8A.1	WBGene00021188	1.48771	0.00283844	1.02	1.85	2.11	-0.57	-0.87	-1.11	0.2	-0.91	0.2	-0.57	-0.93	-0.78	0.04	0.24	0.08
ceh-40	WBGene00000461	1.09815	0.0293782	-0.06	1.03	2.72	-0.67	-0.87	-0.51	-0.57	-0.86	0.59	-0.73	-0.77	-0.82	0.29	0.47	0.75
F19H6.3	WBGene00008958	1.21372	0.0268604	-0.15	1.88	2.34	-0.85	-1.04	-0.87	0.23	-0.25	0.2	-0.67	-0.64	-0.62	-0.55	0.84	0.15
fbxa-70	WBGene00020458	1.26716	0.0285871	1.83	0.95	1.74	0.01	-0.27	-0.81	-0.98	-1.34	-0.55	-1.06	-0.76	-0.01	0.14	1.1	0.01
linc-79	WBGene00219747	1.54173	0.0357618	0.99	1.19	1.64	-0.6	-0.6	-0.61	-0.84	-0.68	-0.97	-0.78	-0.38	-0.36	-0.29	2.17	0.11
F29G9.7	WBGene00017933	1.2711	0.00939248	1.36	0.51	2.32	-0.66	-0.66	-0.81	0.19	-0.58	-0.12	-0.9	-0.92	-0.76	-0.19	1.5	-0.28
F31E9.6	WBGene00009299	1.46841	0.00330905	1.39	0.97	2.09	-0.81	-0.48	-0.18	-0.7	-0.38	-0.49	-0.47	-0.7	-1	-0.33	1.67	-0.59
Y11D7A.21	WBGene00220131	1.07933	0.0014207	1.13	1.04	2.41	-0.78	-0.71	-0.29	-0.68	-0.73	0.08	-0.88	-0.61	-0.54	-0.34	1.37	-0.46
21ur-14767	WBGene00172570	1.74502	0.00975366	0.8	0.9	2.82	-0.2	-0.69	-0.7	-0.61	-0.75	-0.46	0.19	-0.41	-0.73	-0.64	1.02	-0.53
srv-15	WBGene00005726	1.09684	0.0108389	1.09	1.52	2.1	-0.88	-0.26	-0.9	-0.67	-0.79	-0.9	0.25	-0.51	-0.73	0.42	1	-0.72
21ur-11733	WBGene00169355	1.19721	0.0457583	1.82	0.87	1.36	0.74	-0.68	-0.11	-0.88	-0.67	-0.89	-0.98	-0.96	-0.78	1.44	0.32	-0.61
21ur-2020	WBGene00048777	1.19721	0.0457583	1.82	0.87	1.36	0.74	-0.68	-0.11	-0.88	-0.67	-0.89	-0.98	-0.96	-0.78	1.44	0.32	-0.61
fbxa-162	WBGene00015597	1.2667	0.00753781	1.86	1.22	1.78	0.12	-0.2	-0.22	-0.71	-0.96	-0.37	-1.08	-1.26	-0.92	0.66	0.33	-0.26
Y71G12B.32	WBGene00044349	1.15634	0.00106533	1.69	1.04	2.19	0.01	-0.59	-0.03	-0.23	-0.77	-0.74	-0.94	-1.15	-0.64	0.8	0.07	-0.7
Y43F8B.24	WBGene00195176	1.06373	0.00146651	0.98	1.76	2.05	0.24	-0.62	-0.06	-0.89	-0.95	-0.74	-1.05	-1.07	-0.65	0.46	0.39	0.15
ppt-1	WBGene00004092	1.10965	0.00175029	1.32	1.56	1.85	-0.31	-0.53	-0.67	-1.11	-0.97	-0.93	-0.55	-0.83	-0.55	0.85	0.71	0.17
Y51H4A.8	WBGene00013104	1.01453	0.00469013	1.53	1.6	1.44	-0.06	-0.57	-0.11	-0.8	-1.11	-0.72	-0.97	-1.1	-0.89	0.86	0.77	0.14
Y9C9A.16	WBGene00021183	1.64545	0.00224422	1.55	2.05	1.38	0.06	-0.61	-0.27	-0.86	-0.99	-0.89	-0.97	-0.65	-0.51	0.56	0.6	-0.45
C10A4.10	WBGene00050957	1.0804	0.00202555	1.17	2.4	1.3	-0.34	-0.56	-0.69	-0.48	-1.04	-0.17	-0.22	-0.63	-0.82	0.82	0.3	-1.03
K10C2.7	WBGene00019622	2.08702	0.00795773	1.49	2.16	1.4	-0.32	-0.91	-0.91	-0.46	-0.78	-0.58	-0.31	-0.37	-0.84	0.65	0.54	-0.77
Y43F8B.15	WBGene00045415	1.24002	0.000129383	1.85	1.91	1.35	-0.38	-0.26	-0.63	-0.39	-0.91	-0.33	-0.94	-1.09	-0.72	0.75	0.24	-0.46
Y70C5C.1	WBGene00013492	1.75524	0.000195093	1.82	2.07	1.41	-0.31	0.01	-0.66	-0.48	-0.89	-0.49	-0.89	-1.02	-0.74	0.29	0.19	-0.31
C34H4.1	WBGene00016424	1.00943	0.000152458	1.72	1.93	1.35	-0.33	-0.54	-0.41	-0.58	-0.63	-0.39	-1.07	-1.11	-0.94	0.84	0.22	-0.06
F21C10.10	WBGene00017659	1.11823	1.53838e-05	1.83	2.01	1.24	-0.34	-0.47	-0.28	-0.77	-0.77	-0.68	-0.99	-0.9	-0.77	0.56	0.5	-0.17
skr-5	WBGene00004811	1.80599	3.41932e-06	1.82	1.97	1.64	-0.56	-0.69	-0.44	-0.51	-0.54	-0.26	-0.81	-0.96	-0.81	0.33	0.18	-0.37
T16H12.9	WBGene00011817	1.01809	1.85805e-08	1.68	2.16	1.51	-0.3	-0.65	-0.36	-0.61	-0.82	-0.49	-0.76	-1	-0.75	0.33	0.04	0.02
cyp-33D1	WBGene00010589	1.07121	0.000654289	1.43	1.84	1.92	-0.06	-0.08	-0.6	-0.96	-0.72	-0.27	-0.6	-1.21	-0.92	0.52	-0.22	-0.06
F21H12.7	WBGene00044287	1.37358	0.00458064	2.04	1.71	1.26	-0.38	0.55	-1.11	-1.02	-0.43	-0.41	-0.37	-1.09	-0.75	0.41	0.02	-0.44
F23D12.9	WBGene00044217	2.31331	0.0489492	1.74	1.88	0.79	-0.03	-0.73	-0.73	-0.73	-0.73	-0.73	-0.38	-0.36	-0.16	-0.73	1.65	-0.73
F36A4.5	WBGene00018084	1.85615	0.0108345	1.33	2.14	1.16	-0.3	-0.63	-0.79	-0.51	-0.82	-0.94	0.03	-0.86	-0.55	-0.55	1.43	-0.14
sru-40	WBGene00005703	2.02595	0.0233772	1.5	2.13	0.88	-0.88	-0.88	-0.88	-0.61	-0.26	-0.09	-0.67	-0.88	-0.54	0.11	1.42	-0.37
Y40C7B.4	WBGene00021500	1.70358	0.000146264	1.42	2.59	0.8	-0.55	-0.55	-0.44	-0.64	-0.57	-0.69	-0.68	-0.94	-0.32	-0.27	1.03	-0.19
Y47D7A.2	WBGene00021616	2.67546	0.0211244	1.4	2.16	1.24	-0.72	-0.72	-0.28	-0.72	-0.37	-0.72	-0.72	-0.48	-0.72	-0.72	1.33	0.03
fbxa-78	WBGene00022495	1.00773	0.00530747	1.98	1.95	0.45	-0.7	-0.25	-0.84	-0.99	-0.25	-0.84	-0.9	-1.03	-0.28	0.41	0.4	0.89
C06E4.8	WBGene00015537	1.0581	0.00127608	1.1	2.33	1.05	-0.83	-0.9	-0.82	-0.66	-0.95	-0.32	-0.71	-0.62	-0.39	0.12	1.2	0.4
pals-1	WBGene00008858	1.05868	0.000906684	1.52	1.88	1.21	-0.76	-1.1	-0.6	-0.46	-0.8	-0.88	-0.65	-0.74	-0.51	0.08	0.94	0.9
F55C12.6	WBGene00018873	1.05895	0.00882941	1.58	2.12	0.77	-0.87	-0.09	-0.76	-0.12	-1.13	-0.76	-0.66	-0.55	-1.15	0.16	0.57	0.89
fbxa-184	WBGene00018439	1.32409	0.000439617	1.61	2.05	1.29	-0.63	-0.39	-0.82	-0.32	-0.94	-0.4	-0.86	-1.08	-0.7	-0.04	0.63	0.59
ttr-29	WBGene00011286	1.79111	0.000305477	2.39	1.41	1.25	-0.76	-0.86	-0.87	-0.19	-0.79	-0.47	-0.52	-0.79	-0.73	0.23	0.2	0.5
ZC449.7	WBGene00045365	1.2151	0.000199604	2.28	1.57	1.18	-0.54	-0.23	-0.78	-0.22	-0.81	-0.77	-0.58	-0.85	-1.11	0.52	-0.05	0.37
cup-16	WBGene00007919	1.04333	2.20547e-06	2.03	1.52	1.56	-0.94	-0.65	-0.67	-0.59	-0.49	-0.69	-0.7	-0.9	-0.67	0.67	0.22	0.29
C45E1.4	WBGene00016663	1.08738	2.22711e-05	1.91	1.82	1.35	-0.78	-0.95	-0.8	-0.61	-0.73	-0.23	-0.49	-0.93	-0.69	0.4	0.61	0.13
zmp-3	WBGene00016283	2.0156	0.00049586	2.16	1.74	1.45	-0.46	-0.75	-0.81	-0.52	-0.68	-0.36	-0.51	-0.82	-0.9	0.31	0.21	-0.04
tyr-4	WBGene00016419	1.16267	2.09595e-06	2.04	1.58	1.6	-0.47	-0.81	-0.7	-0.47	-0.92	-0.66	-0.47	-0.84	-0.81	0.55	0.17	0.21
upp-1	WBGene00022817	1.0645	5.02249e-07	2.04	1.68	1.54	-0.59	-0.63	-0.9	-0.27	-0.96	-0.58	-0.62	-0.86	-0.63	0.26	0.39	0.15
nlp-28	WBGene00003766	1.39556	0.0349287	1.47	1.63	1.69	-0.91	-1.06	-1.17	0.02	-0.85	-0.83	0.21	-0.43	-0.78	0.35	-0.14	0.79
dod-23	WBGene00009898	1.66762	0.00148034	1.55	1.12	2.13	-0.94	-0.73	-0.91	-0.55	-0.77	-0.65	-0.45	-0.74	-0.5	0.87	-0.13	0.69
Y53C12B.7	WBGene00013146	1.25877	0.00562232	1.9	1.38	1.55	-0.99	-1.09	-1.01	-0.74	-0.94	-0.63	-0.31	-0.05	-0.43	0.5	0.15	0.7
F41E7.6	WBGene00009622	1.267	0.0275001	1.54	1.57	1.48	-1.16	-0.88	-1.3	-0.07	-0.43	-0.19	0.14	-0.54	-0.95	-0.26	1.28	-0.23
clec-264	WBGene00009291	1.45095	0.00155362	1.84	1.89	1.47	-1.18	-1.02	-1.07	-0.31	-0.59	-0.45	-0.43	-0.28	-0.47	0.18	0.38	0.06
nhr-250	WBGene00022755	1.63559	0.00277427	1.89	1.59	1.66	-1.15	-0.78	-0.79	0.08	-0.58	-0.79	-0.03	-0.76	-0.84	0.2	0.52	-0.23
21ur-11193	WBGene00173281	1.32179	0.00566091	1.96	1.49	1.23	-0.88	-0.59	0.1	-1.02	-0.76	-0.89	-0.57	-0.7	-0.71	0.65	-0.32	1
21ur-9519	WBGene00165976	1.33802	0.00590251	1.96	1.49	1.23	-0.86	-0.58	0.11	-1.01	-0.86	-0.88	-0.56	-0.68	-0.7	0.65	-0.31	1.01
21ur-14060	WBGene00173229	1.27917	0.0158016	2.26	0.5	1.51	-0.96	-0.96	-0.53	-1.06	-0.57	-0.09	-0.65	-0.78	-0.52	0.94	0.78	0.12
C04A11.5	WBGene00007288	1.01682	0.00675287	2.36	1.14	0.71	-0.66	-1	-0.27	-0.75	-0.99	-0.4	-0.93	-0.76	-0.48	0.91	0.93	0.19
rnh-1.3	WBGene00007303	1.36759	0.0107057	1.69	1.03	2.02	-0.91	-0.92	-0.85	-0.17	-0.26	-0.05	-1.01	-0.99	-0.88	0.09	0.61	0.61
T07A5.7	WBGene00045475	1.15592	7.31257e-05	1.55	1.61	1.92	-0.95	-0.61	-0.72	0.06	-0.68	-0.53	-1.06	-0.77	-0.78	0.63	0.08	0.26
ttr-26	WBGene00013079	1.07067	0.0252251	1.65	1.36	0.96	-0.47	-0.75	-0.87	-0.13	-0.81	-0.73	-0.93	-1.19	-0.72	0.32	1.42	0.9
ZC15.4	WBGene00014977	1.16388	0.0256408	1.52	0.76	1.61	-0.86	-0.78	-0.75	-0.47	-0.52	-0.65	-1.04	-0.96	-0.83	1.17	1.04	0.76
Y45F10C.6	WBGene00044256	1.27854	0.00156038	1.6	1.29	1.68	-0.69	-0.85	-0.69	-0.43	-0.72	-0.71	-0.91	-0.95	-0.79	0.43	0.78	0.95
ZC15.3	WBGene00013832	1.61037	0.0241576	1.7	1.31	1.4	-0.78	-0.79	-0.71	-0.51	-0.65	-0.69	-0.85	-0.93	-0.91	0.69	0.56	1.15
fbxa-181	WBGene00009427	3.51176	0.011921	0.04	2.05	2.64	-0.53	-0.05	-0.53	-0.53	-0.53	0.41	-0.53	-0.28	-0.53	-0.53	-0.53	-0.53
drd-10	WBGene00016361	2.10283	0.000546873	1	2.16	2.18	-0.21	-0.67	-0.84	-0.24	-0.8	-0.06	-0.4	-0.51	-0.52	-0.62	-0.73	0.25
T27D12.6	WBGene00194848	1.06143	4.66099e-05	0.55	2.4	2.13	0.02	-0.19	-0.58	-0.14	-0.64	-0.58	-0.94	-0.83	-0.32	-0.59	-0.45	0.17
T07H8.11	WBGene00304201	2.69559	0.00380787	0.06	1.97	2.7	-0.66	-0.36	-0.66	-0.05	0.04	-0.36	-0.51	-0.66	-0.66	-0.29	-0.66	0.11
abf-1	WBGene00000012	2.25386	4.73913e-05	0.75	1.92	2.59	-0.19	-0.2	-0.62	-0.42	-0.78	-0.48	-0.54	-0.89	-0.54	-0.21	-0.41	0.04
T08A9.6	WBGene00020338	2.12808	0.000406872	0.58	1.76	2.73	-0.48	-0.48	-0.49	-0.06	-0.58	-0.08	-0.68	-0.67	-0.89	-0.38	-0.42	0.15
21ur-12364	WBGene00170628	1.22489	0.0192742	0.3	1.85	2.42	-0.86	0.04	-1.1	-1.01	-0.27	-0.65	-0.39	-0.35	0	-0.48	-0.28	0.78
rgs-10	WBGene00004353	1.9601	0.000275085	1.09	2.23	1.91	-0.83	-0.3	-1.01	-0.42	-0.33	-0.49	-0.83	-0.82	-0.42	-0.36	0.41	0.18
his-32	WBGene00001906	1.56169	0.00776946	0.88	1.92	2.31	-0.01	-0.03	-1.18	-0.21	-0.29	-0.61	-0.88	-0.25	-0.94	-0.47	-0.52	0.28
T06H11.14	WBGene00198970	1.61563	0.0294434	0.8	1.78	2.44	-0.04	-0.05	-1.14	-0.41	-0.3	-1.14	-0.58	-0.55	-0.69	-0.47	0.11	0.23
T05H10.3	WBGene00011508	1.48147	0.0211894	0.73	1.41	2.63	-0.09	0.43	-0.64	-1.16	-0.34	-0.12	-0.48	-0.59	-0.06	0.15	-1.16	-0.71
21ur-9960	WBGene00169973	3.71084	0.037485	0.96	2.17	2.23	-0.53	-0.53	-0.53	-0.53	-0.53	-0.53	-0.53	-0.53	0.51	-0.53	-0.53	-0.53
F52G3.6	WBGene00219964	1.81621	0.00105461	1.05	1.6	2.61	-0.49	0.2	-0.17	-0.32	-0.75	-0.51	-0.31	-0.18	-0.3	-0.59	-0.82	-1.02
F18E9.10	WBGene00196456	1.59581	0.0210901	0.48	1.35	2.79	0.57	-0.71	-0.72	-0.39	0.19	-0.4	-0.86	-0.18	-0.5	-0.64	-1.02	0.04
F26A10.7	WBGene00195965	1.77549	0.0462688	0.69	2.01	2.08	-0.02	-0.95	-0.5	-0.95	0.46	0.41	-0.25	-0.7	0.19	-0.95	-0.95	-0.56
F09F3.8	WBGene00014732	1.86845	0.0128273	0.02	3.04	1.28	-0.6	-0.72	-0.13	-0.03	-0.84	-0.37	0.02	-0.19	-0.44	0.35	-0.56	-0.84
jmjd-3.2	WBGene00009089	1.96581	0.00529914	-0.19	2.5	2.13	-0.29	-0.56	-0.57	0.08	-0.62	-0.56	-0.28	-0.4	-0.83	0.33	-0.83	0.08
Y105C5B.14	WBGene00013653	1.29408	0.0256345	0	2.06	2.13	-0.18	-0.19	-0.7	-0.18	-0.03	-0.7	-0.68	-0.66	-0.78	1.29	-0.62	-0.77
fbxa-144	WBGene00009709	1.24052	0.00228395	0.3	2.01	2.21	-0.88	-0.54	-0.22	-0.57	-0.9	-0.44	-0.58	-0.67	-0.29	1.22	-0.29	-0.37
sri-12	WBGene00005524	1.31703	0.00640544	0.42	2.41	1.72	-0.79	-0.32	-0.11	-1.03	-0.91	0.01	-0.3	-0.7	-0.39	1.06	-0.59	-0.47
C36C9.4	WBGene00016487	2.85006	0.0457883	1.02	2.38	1.67	0.77	-0.65	-0.65	-0.65	-0.65	-0.65	-0.65	0.1	-0.65	-0.65	-0.65	-0.06
VT21B10L.1	WBGene00197056	1.15079	0.00458719	1.09	2.39	1.79	0.26	-1	-0.6	-0.36	-0.18	-0.6	-1.09	-0.4	-0.24	-0.34	-0.67	-0.05
gst-14	WBGene00001762	1.36005	0.0276537	0.46	2.2	1.89	0.21	-0.87	-0.18	-0.99	-0.27	0.17	-1.04	-0.66	-0.34	0.09	-1.22	0.56
wee-1.2	WBGene00006939	1.78038	0.0344865	1.17	2.13	1.4	0.24	-0.74	-0.98	-0.17	-0.98	0.68	-0.85	-0.78	-0.78	-0.38	-0.7	0.74
F30A10.15	WBGene00195244	1.68904	0.0318363	0.8	2.31	1.52	0.52	-1.06	-0.3	-0.54	-0.46	-0.29	-0.66	-1.06	-1.06	0.87	-0.17	-0.4
ZC334.12	WBGene00045396	3.07861	0.0282698	1.01	2.37	1.66	0.76	-0.67	-0.67	-0.67	-0.67	0.03	-0.67	-0.67	-0.67	0.2	-0.67	-0.67
bath-8	WBGene00021723	2.0883	0.0485338	1.83	1.57	1.62	0.25	-0.92	-0.92	-0.14	-0.03	0.22	-0.92	-0.92	-0.92	0.5	-0.26	-0.92
rgs-8.1	WBGene00004351	1.6928	0.0261598	1.39	1.16	2.21	0.34	-0.81	-1.04	0.03	-0.69	0.3	-0.92	-0.92	-0.85	0.64	-0.78	-0.08
linc-125	WBGene00219686	1.34875	0.00687367	1.35	1.91	1.77	-0.19	-0.77	-1.33	-0.07	-0.32	-0.41	-0.75	-0.53	-0.24	0.76	-1.12	-0.06
Y6G8.9	WBGene00050974	1.24321	0.000950421	0.95	1.86	2.26	-0.25	-1.09	-0.52	-0.17	-0.67	-0.05	-0.45	-0.75	-0.17	0.6	-0.5	-1.05
ZK512.7	WBGene00013986	1.21719	0.000516747	1.3	2.1	1.78	0.21	-0.34	-0.84	0.37	-0.71	-0.38	-0.36	-0.93	-0.89	0.23	-0.71	-0.84
Y43F8B.23	WBGene00194815	1.00007	0.000755473	1.73	1.78	1.4	-0.69	-0.57	-0.44	-0.9	-1.08	-0.75	-0.33	-0.79	0.23	1.05	0.04	-0.68
F31F7.1	WBGene00017964	1.24794	2.46602e-05	1.92	2.12	1.2	-0.53	-0.84	-0.68	-0.81	-0.92	-0.61	-0.34	-0.37	0.14	0.63	-0.38	-0.52
grl-21	WBGene00001730	1.87248	0.000708639	1.81	2.07	1.24	-0.57	-0.71	-0.62	-0.29	-0.87	-0.83	-0.39	-0.69	-0.56	0.99	-0.12	-0.47
Y54G2A.11	WBGene00021876	1.37202	1.30457e-05	1.93	1.79	1.51	-0.54	-0.62	-0.77	-0.61	-0.9	-0.67	-0.3	-0.6	-0.18	0.94	-0.3	-0.66
W10G11.1	WBGene00021134	1.32801	0.0446607	1.9	1.6	1.18	-0.34	-0.79	-0.79	-0.34	-1.22	-0.79	0.12	-0.17	0.41	0.94	-1.22	-0.49
C18D4.10	WBGene00077438	1.83211	0.000408071	2.22	1.62	1.28	-0.56	-0.39	-0.85	-0.66	-0.6	-0.85	-0.28	-0.63	0.04	0.89	-0.82	-0.41
ttr-7	WBGene00020566	1.42136	2.99661e-07	2.42	1.59	1.46	-0.2	-0.66	-0.76	-0.47	-0.89	-0.76	-0.37	-0.37	-0.26	0.16	-0.65	-0.25
bath-10	WBGene00021726	2.25991	0.0235352	2.69	0.81	0.85	-0.74	-0.26	-0.74	-0.09	-0.74	-0.74	-0.62	-0.48	-0.34	1.34	-0.19	-0.74
W03F8.6	WBGene00020995	1.16126	0.0273736	2.06	1.23	1.29	-1.29	0.04	-0.84	-0.08	-0.82	-1.02	-0.11	-0.25	-0.05	1.17	-0.38	-0.96
hlh-32	WBGene00013665	1.00415	0.0157096	1.95	1.35	1.14	-1.32	-0.83	-0.6	-0.41	-0.62	-0.11	-0.18	-0.91	-0.34	1.47	0.13	-0.74
srd-14	WBGene00005092	1.25428	0.00923431	1.96	1.34	1.4	-0.79	-0.8	-0.81	-0.98	-0.93	-0.4	-0.07	-0.46	-0.2	1.05	0.56	-0.89
F12E12.3	WBGene00017404	2.173	0.0396785	2.08	1.12	0.92	-0.74	-0.74	-0.74	-0.52	-0.74	-0.52	-0.46	-0.62	-0.56	1.92	-0.49	0.08
C06G3.3	WBGene00015549	1.76866	0.0168475	2.09	0.77	1.69	-0.95	-0.95	-0.95	-0.52	-0.33	-0.63	-0.05	-0.43	-0.55	1.42	-0.21	-0.41
T05A7.1	WBGene00020219	1.34923	0.00205269	1.66	1.04	1.88	-0.57	-0.68	-0.88	-0.67	-0.94	-0.69	-0.28	-0.67	-0.3	1.56	0.03	-0.47
C08D8.1	WBGene00015592	1.1045	0.0142412	2.14	2.02	0.55	-1.03	0.7	-0.62	-0.89	-0.8	0.02	0.14	-0.48	-0.39	0.13	-0.48	-1.01
piit-1	WBGene00009384	1.56968	0.00769745	1.9	1.61	1.48	-0.97	0.22	-0.8	-0.45	-0.48	-0.3	-0.53	-0.5	-0.15	0.96	-1.14	-0.85
gpdh-1	WBGene00009824	1.16935	0.00129907	1.78	2.32	0.67	-0.37	-0.3	-0.72	-0.41	-0.18	-0.12	-0.65	-0.64	-0.64	1.06	-0.86	-0.95
T10H9.1	WBGene00020424	1.31135	0.00650781	1.18	2.64	0.99	-0.91	0	-0.93	-0.78	-0.6	-0.02	-0.37	-0.33	0	0.63	-0.41	-1.09
C44H9.9	WBGene00077564	1.17361	0.020851	1.55	2.52	-0.09	0.86	0.17	-0.6	-0.68	-0.55	-0.83	-0.81	-0.77	-0.53	0.73	-0.22	-0.75
F14H12.2	WBGene00017470	1.01736	0.00214044	1.33	2.48	1.1	0.19	-0.25	-0.28	-0.81	-0.87	-0.27	-1.03	-0.93	-0.09	0.69	-0.46	-0.79
skr-12	WBGene00004818	1.01751	0.029849	1.73	1.87	0.79	0.18	-0.68	-0.08	-1.24	-0.71	-0.28	-0.88	-0.62	0.22	1.33	-0.8	-0.81
asp-9	WBGene00015700	1.16242	0.0328414	1.86	1.35	1.41	-1.05	0.05	0.38	-0.93	0.28	-1.06	-0.39	-1.23	-0.05	0.85	-0.79	-0.65
T05A7.7	WBGene00020224	1.05023	0.0231465	1.54	1.5	1.56	-1.24	0.02	0.53	-0.28	0.08	-0.78	-0.59	-1.3	-0.64	0.97	-0.47	-0.89
C13A2.12	WBGene00044547	2.31518	0.048637	1.47	2.27	1.3	-0.79	0.16	-0.32	-0.79	0.67	-0.79	0.19	-0.79	-0.79	-0.79	-0.24	-0.79
C12D5.5	WBGene00015708	2.98117	0.0341273	1.92	1.67	1.73	-0.68	-0.68	-0.68	-0.68	0.59	-0.68	-0.68	-0.68	0.23	-0.68	-0.05	-0.68
F59C6.10	WBGene00014789	2.48902	0.0433224	1.85	1.14	2.14	-0.73	-0.73	-0.73	-0.73	0.61	-0.73	0.16	-0.73	-0.01	-0.73	-0.73	0
H32K16.3	WBGene00201134	2.07994	0.0243031	1.65	2.56	0.87	-0.89	-0.36	0.16	-0.89	-0.48	-0.37	0.2	-0.89	-0.45	-0.23	-0.89	0.01
Y45F10D.2	WBGene00012883	2.96718	0.00313098	1.46	2.54	1.29	-0.68	-0.68	0.49	-0.28	-0.68	-0.68	-0.37	-0.68	-0.18	-0.68	-0.68	-0.18
21ur-14703	WBGene00165125	1.27232	0.0202747	1.14	2.3	1.52	-1.08	-0.82	-0.32	0.06	-0.74	-0.06	0.26	-0.78	-0.26	-0.06	-1.34	0.19
C36B1.13	WBGene00044120	1.13001	0.0218808	1.45	1.5	1.9	-1.15	-1.15	-0.26	-0.43	-0.98	-0.85	0.73	-0.15	-0.44	0.24	-0.75	0.34
K01A2.4	WBGene00019279	1.36171	0.000232934	1.12	1.78	2.23	-0.3	-0.42	0.07	0.81	-0.87	-0.61	-0.42	-0.84	-0.55	-0.75	-0.73	-0.5
chil-26	WBGene00011847	2.20951	0.00936371	1.78	1.53	1.99	-0.84	-0.84	-0.84	0.64	-0.27	-0.12	-0.46	-0.45	-0.23	-0.84	-0.84	-0.22
F36H9.4	WBGene00018112	1.77549	0.000437224	1.76	1.86	1.73	-0.74	-0.91	-0.08	0.53	-0.95	-0.58	-0.38	-0.35	-0.66	-0.87	-0.3	-0.07
lips-16	WBGene00012588	1.03101	0.000805715	1.65	1.9	1.79	-1.2	-0.67	-0.34	0.54	-0.37	-0.69	-0.28	-0.21	-0.7	-0.86	-0.11	-0.46
C04H5.7	WBGene00007315	2.14237	0.000894667	1.07	2.06	2.13	-0.61	-0.61	-0.88	-0.52	-0.67	-0.61	0.52	-0.59	-0.66	0.13	-0.57	-0.19
tkr-3	WBGene00006428	1.27692	0.00135314	1.04	2.14	2.06	-0.58	-0.31	-1.14	-0.02	-0.88	-0.33	0.24	-0.16	-0.73	-0.06	-0.78	-0.49
C04E12.10	WBGene00015439	3.11803	0.000123753	1.33	2.58	1.55	-0.32	-0.66	-0.66	0.24	-0.66	-0.33	-0.49	-0.48	-0.38	-0.66	-0.66	-0.38
nas-25	WBGene00003544	2.52296	0.00100925	1.46	2.18	1.86	-0.45	-0.11	-0.8	0.13	-0.53	-0.12	-0.27	-0.61	-0.8	-0.37	-0.8	-0.8
C04B4.4	WBGene00007292	2.75892	0.000214911	1.61	1.99	2.05	-0.74	-0.46	-0.74	-0.17	-0.31	-0.47	-0.17	-0.44	-0.74	-0.4	-0.74	-0.27
F55B11.5	WBGene00010087	3.15232	4.38555e-08	1.46	2.25	1.95	-0.51	-0.6	-0.64	-0.09	-0.62	-0.6	-0.17	-0.41	-0.51	-0.47	-0.58	-0.47
his-34	WBGene00001908	1.74117	0.00826126	1.33	2.18	1.7	0.22	-1.05	-1.05	0.13	-0.47	0.18	-0.15	-0.38	-0.63	-0.43	-0.76	-0.84
K08F8.15	WBGene00303068	1.39065	0.0062931	1.67	1.93	1.72	0.44	-0.59	-1.1	-0.33	-0.96	0.15	-0.57	-0.26	-0.29	-0.41	-0.48	-0.92
R10E4.6	WBGene00011202	1.32038	0.00113623	1.92	1.41	1.98	-0.08	-1.02	-1.02	-0.39	-0.67	-0.29	0.04	-0.44	0.23	-0.82	-0.01	-0.84
F57B1.6	WBGene00010189	1.91587	0.0130865	1.58	1.8	1.86	-0.51	-0.52	-0.53	-0.66	-0.61	0.31	0.47	-0.49	0.12	-0.94	-0.94	-0.94
Y43D4A.2	WBGene00012788	1.02885	0.00506876	1.82	1.61	1.81	-0.61	-0.74	-1.22	-0.26	-0.28	-0.12	0.64	-0.42	-0.02	-0.67	-0.6	-0.94
col-2	WBGene00000593	1.12603	0.00297879	2.07	1.32	1.93	-0.73	-0.62	-0.4	0.06	-1.32	0.1	-0.21	-0.02	-0.89	-0.23	-0.47	-0.57
C08B6.2	WBGene00007423	1.25318	0.00215159	2.03	0.92	2.1	-0.7	-0.26	-0.14	-0.34	-0.97	-1	-0.66	0.81	-0.41	-0.24	-0.44	-0.69
ugt-63	WBGene00015449	2.78765	2.56834e-13	2.37	1.49	1.54	-0.51	-0.53	-0.43	-0.25	-0.65	-0.46	-0.54	0.6	-0.67	-0.71	-0.64	-0.6
Y54F10AM.15	WBGene00303092	1.09088	0.0469718	2.24	0.8	1.74	-0.37	-0.58	-0.8	-0.57	0.17	-0.79	0.38	0.46	-0.21	-0.89	-1.4	-0.19
21ur-13728	WBGene00166464	2.36907	0.0453226	2.29	2	0.67	-0.4	-0.71	-0.71	0.35	-0.47	-0.71	0.42	0.13	-0.71	-0.71	-0.71	-0.71
T12B5.15	WBGene00050914	1.14911	0.00907742	2.27	1.32	1.23	-0.94	-0.75	-1.07	0.51	-0.78	-0.68	0.76	-0.08	-0.33	-0.39	-0.88	-0.18
tts-1	WBGene00006650	1.23911	0.000368144	1.22	1.33	2.41	-0.67	-1	-0.95	-0.4	-0.92	-0.76	-0.19	-0.57	-0.02	0.71	0.12	-0.3
E04F6.8	WBGene00017127	1.08824	1.78321e-08	1.77	1.81	1.85	-0.65	-1.02	-0.57	-0.69	-0.79	-0.68	-0.36	-0.6	-0.45	0.36	0.11	-0.07
F13C5.1	WBGene00017422	1.46425	6.51956e-07	1.62	1.48	2.28	-0.58	-0.85	-0.66	-0.78	-0.92	-0.63	-0.41	-0.59	-0.14	0.34	-0.11	-0.05
fbxa-62	WBGene00016521	2.71008	0.0066289	1.47	1.11	2.4	-0.44	-0.44	-0.73	-0.35	-0.73	-0.73	-0.58	-0.73	-0.73	1.03	-0.08	-0.49
Y51A2D.21	WBGene00044210	1.64394	2.92785e-05	1.55	1.51	2.14	-0.57	-0.44	-0.68	-0.27	-0.9	-0.49	-0.51	-0.78	-0.55	0.93	-0.17	-0.77
tag-52	WBGene00006431	1.22678	5.0903e-06	1.74	1.62	1.91	-0.37	-0.63	-0.72	-0.41	-0.64	-0.27	-0.91	-1	-0.58	0.69	0.14	-0.58
F35D11.3	WBGene00018044	1.00616	1.76727e-09	2.05	1.61	1.84	-0.37	-0.52	-0.68	-0.59	-0.9	-0.65	-0.54	-0.66	-0.35	0.49	-0.29	-0.43
F55H12.4	WBGene00010135	1.46345	1.69674e-06	1.91	1.62	1.84	-0.38	-0.67	-0.71	-0.38	-0.99	-0.61	-0.38	-0.84	-0.57	0.58	0.05	-0.46
F23F1.6	WBGene00017747	1.42654	2.93523e-06	1.67	1.42	2.34	-0.78	-0.53	-0.95	-0.02	-0.5	-0.84	-0.13	-0.51	-0.25	0.04	-0.74	-0.23
fut-4	WBGene00001507	1.19165	8.61658e-06	1.71	1.33	2.28	-0.99	-0.56	-1.03	-0.17	-0.14	-0.35	-0.52	-0.53	-0.65	0.46	-0.48	-0.37
C10A4.4	WBGene00015665	1.2979	6.94222e-05	1.62	1.5	2.27	-0.8	-0.81	-1.14	-0.37	-0.21	-0.66	-0.59	0.02	-0.65	-0.16	-0.07	0.04
C17G1.2	WBGene00007649	1.09607	8.58304e-05	1.72	1.07	2.34	-1.19	-0.86	-1.05	-0.07	-0.45	-0.39	-0.51	-0.6	-0.31	0.16	0.2	-0.06
Y45F10C.4	WBGene00012880	1.07879	4.04118e-05	2.09	1.61	1.66	-0.66	-0.79	-1.08	0.11	-0.66	-1.01	-0.02	-0.44	-0.31	0.14	-0.13	-0.51
F54F7.3	WBGene00010065	1.1269	0.000334807	2.02	1.58	1.73	-1.04	-0.7	-0.93	0.05	-0.67	-0.73	0.28	0.02	-0.35	-0.03	-0.49	-0.75
nep-4	WBGene00016896	1.06066	6.68679e-05	1.93	1.65	1.8	-0.85	-0.77	-0.87	-0.05	-0.66	-0.92	-0.02	-0.14	-0.25	0.37	-0.5	-0.71
ule-4	WBGene00007458	1.16123	5.6343e-07	1.96	1.35	2.15	-0.81	-0.69	-1.1	-0.3	-0.67	-0.52	-0.24	-0.38	-0.41	0.16	-0.11	-0.41
K07H8.16	WBGene00200678	1.44856	6.00451e-07	1.94	1.31	2.2	-0.49	-0.77	-0.82	-0.62	-0.92	-0.25	-0.27	-0.54	-0.13	0.22	-0.26	-0.61
vit-2	WBGene00006926	1.70546	4.87884e-08	1.97	1.36	2.21	-0.53	-0.76	-0.85	-0.36	-0.9	-0.34	-0.26	-0.57	-0.31	0.04	-0.32	-0.39
vit-6	WBGene00006930	1.36622	7.52325e-07	1.99	1.29	2.18	-0.6	-0.81	-0.93	-0.34	-0.91	-0.31	-0.14	-0.52	-0.2	0.11	-0.37	-0.46
oig-3	WBGene00003861	1.37956	0.000642749	1.89	1.43	1.94	-0.93	-0.94	-0.68	-0.43	-0.93	-0.94	-0.16	0.15	-0.1	0.33	-0.1	-0.54
cyp-34A10	WBGene00015045	1.32016	1.73379e-05	2	1.63	1.86	-0.7	-1.14	-0.65	-0.52	-0.83	-0.19	-0.3	-0.29	0.06	0.04	-0.31	-0.65
hil-1	WBGene00001852	1.54303	9.6119e-07	2.28	1.4	1.76	-0.62	-0.63	-0.6	-0.47	-0.85	-0.59	-0.66	-0.34	0.03	0.31	-0.22	-0.81
F41C6.4	WBGene00018278	1.67892	3.2762e-05	1.63	1.28	2.47	0.17	-0.4	-0.34	-0.4	-0.26	-0.52	-1	-0.85	-0.53	-0.04	-0.41	-0.8
Y7A5A.6	WBGene00012412	1.91027	0.00122148	1.66	1.59	2.13	0.19	-0.52	-0.87	-0.34	-0.77	-0.53	-1.04	-0.67	-0.03	0.25	-0.44	-0.6
clp-10	WBGene00021041	2.04402	0.0222551	2.19	0.95	1.95	-0.05	-0.93	-0.93	-0.93	-0.25	-0.93	-0.93	0.01	-0.2	0.15	0.07	-0.19
T28A11.22	WBGene00044526	2.48951	0.0127413	1.72	1.48	1.92	0.99	-0.78	-0.78	-0.78	-0.24	-0.78	-0.6	-0.59	-0.78	-0.35	0.03	-0.48
K01D12.3	WBGene00010463	2.25945	0.00242757	2.02	1.54	1.8	0.44	-0.7	-0.52	-0.89	-0.6	-0.52	-0.5	-0.89	-0.11	-0.89	-0.24	0.06
ace-4	WBGene00000038	1.69962	5.36704e-05	2.5	1.49	1.33	0.1	-0.73	-0.93	-0.31	-0.51	0.07	-0.56	-0.81	-0.46	-0.88	-0.2	-0.1
H39E23.3	WBGene00044201	3.36472	8.70548e-05	2.25	1.62	1.67	0.42	-0.57	-0.57	-0.54	-0.52	-0.57	-0.6	-0.52	-0.65	-0.65	-0.55	-0.24
T08E11.1	WBGene00020357	2.94955	6.9596e-10	2.63	1.45	1.41	0.1	-0.63	-0.56	-0.44	-0.53	-0.59	-0.59	-0.5	-0.45	-0.61	-0.25	-0.44
chpf-2	WBGene00019108	1.04918	1.28136e-05	1.95	2.16	1.18	0.56	-0.5	-0.6	-0.47	-0.51	-0.89	-0.78	-0.93	-0.53	-0.39	-0.23	-0.01
F55D12.1	WBGene00010110	1.41603	4.46721e-09	1.7	2.13	1.71	-0.15	-0.47	-0.96	-0.44	-0.77	-0.49	-0.46	-0.86	-0.57	-0.34	0.18	-0.21
his-38	WBGene00001912	1.4893	1.71365e-08	1.84	2.17	1.48	-0.05	-0.7	-0.87	-0.37	-0.56	-0.55	-0.48	-0.92	-0.63	-0.29	0.19	-0.26
F27D9.12	WBGene00206475	1.63978	0.000701665	2.08	1.77	1.42	-0.04	-0.3	-1.05	0.42	-0.79	-0.8	-0.6	-0.9	-0.24	-0.33	0.11	-0.75
Y50D4B.1	WBGene00021740	1.10503	1.27444e-07	2.04	1.68	1.87	-0.44	-0.23	-0.72	-0.36	-0.11	-1.15	-0.51	-0.51	-0.67	-0.14	-0.22	-0.53
ZK455.5	WBGene00013975	2.75512	6.25436e-05	2.02	1.75	1.8	-0.78	-0.48	-0.78	-0.19	-0.55	-0.78	-0.48	-0.78	-0.29	-0.42	0.23	-0.28
C07G1.7	WBGene00015573	1.63047	0.010284	1.8	1.68	1.76	-0.47	-0.32	-0.45	-1.1	-1.06	-1.03	-0.58	-0.57	0.21	-0.31	0.16	0.26
mir-8187	WBGene00255584	1.62714	4.15079e-07	1.78	1.66	2.03	-0.52	-0.66	-0.19	-0.93	-0.72	-0.81	-0.72	-0.73	0.1	-0.36	-0.01	0.1
nhr-53	WBGene00003643	1.59045	7.46146e-05	1.46	1.67	2.22	-0.42	-0.61	-0.48	-0.89	-1	-0.9	-0.28	-0.53	0.16	0.08	0.15	-0.63
C31H2.4	WBGene00016294	1.03343	0.000702747	1.66	1.76	1.76	-0.38	-0.44	-0.35	-1.15	-1.23	-1.14	-0.46	-0.34	-0.22	0.26	0.11	0.17
linc-46	WBGene00219748	1.25295	0.000957145	1.69	1.63	1.94	-0.26	-0.16	-0.25	-0.68	-1.25	-1.29	-0.48	-0.67	-0.02	0.29	-0.22	-0.28
T01D3.3	WBGene00011328	1.36996	1.99006e-09	1.1	1.84	2.47	-0.23	-0.88	-0.26	-0.77	-0.58	-0.62	-0.5	-0.79	-0.21	-0.16	-0.01	-0.39
Y42A5A.3	WBGene00012778	1.7756	1.58767e-08	1.47	2	2.07	-0.08	-0.7	-0.2	-0.48	-0.83	-0.53	-0.61	-0.84	-0.57	-0.11	0.06	-0.64
cyp-33D3	WBGene00012448	1.84912	2.26569e-08	1.66	2.23	1.71	-0.27	-0.1	-0.24	-0.92	-0.73	-0.65	-0.52	-0.8	-0.52	-0.31	-0.16	-0.36
acr-18	WBGene00000057	1.72659	1.26417e-18	1.67	2.12	1.9	-0.61	-0.44	-0.37	-0.43	-0.75	-0.58	-0.47	-0.53	-0.75	-0.4	-0.33	-0.03
sod-3	WBGene00004932	2.31261	4.03565e-13	1.44	1.97	2.22	-0.2	-0.4	-0.48	-0.63	-0.59	-0.61	-0.6	-0.69	-0.72	-0.45	-0.02	-0.24
C45E5.4	WBGene00016667	2.75175	3.91577e-11	1.54	2.16	1.97	-0.4	-0.52	-0.49	-0.37	-0.67	-0.79	-0.47	-0.67	-0.6	-0.21	-0.16	-0.33
fbxa-166	WBGene00015601	2.30481	5.32807e-10	1.56	2.12	1.96	-0.2	-0.44	-0.29	-0.75	-0.76	-0.68	-0.62	-0.67	-0.53	-0.16	-0.26	-0.28
F01F1.3	WBGene00017160	1.31383	2.31981e-13	1.9	1.44	2.2	-0.37	-0.43	-0.36	-0.69	-0.89	-0.78	-0.58	-0.73	-0.52	-0.04	-0.01	-0.14
try-10	WBGene00008849	1.01432	7.73257e-10	1.8	1.65	2.01	-0.52	-0.45	-0.3	-0.64	-0.97	-0.89	-0.68	-0.78	-0.33	0.32	-0.13	-0.09
C03G6.17	WBGene00015402	1.61012	8.74069e-13	1.99	1.68	1.94	-0.65	-0.56	-0.32	-0.24	-0.7	-0.84	-0.38	-0.64	-0.8	-0.33	0.01	-0.16
kin-15	WBGene00002199	1.82068	5.40838e-19	2	1.63	2.05	-0.4	-0.38	-0.48	-0.54	-0.76	-0.79	-0.53	-0.64	-0.47	-0.09	-0.3	-0.3
ttr-5	WBGene00008040	1.01115	7.58489e-30	1.87	1.71	2.1	-0.63	-0.36	-0.32	-0.49	-0.74	-0.61	-0.56	-0.67	-0.61	-0.23	-0.37	-0.08
R04B5.5	WBGene00011003	1.128	3.62155e-07	1.96	1.46	2.14	-0.1	-0.7	-0.38	-0.7	-0.86	-0.51	-0.6	0.13	-0.66	-0.31	-0.58	-0.29
F47G3.4	WBGene00194641	1.87055	3.64968e-13	2.1	1.43	2.1	-0.12	-0.72	-0.58	-0.59	-0.64	-0.73	-0.52	-0.41	-0.29	-0.45	-0.15	-0.43
pgp-8	WBGene00004002	2.14358	1.31271e-10	2.19	1.57	1.86	-0.21	-0.61	-0.4	-0.79	-0.68	-0.67	-0.56	-0.69	-0.4	0.03	-0.28	-0.36
nspa-5	WBGene00013887	1.59233	0.0316041	1.68	1.69	1.47	0.35	0.72	-1.08	-0.04	-0.88	0.44	-0.68	-0.94	-0.44	-0.6	-0.93	-0.76
tsp-17	WBGene00006643	1.39275	0.000400712	1.42	2.12	1.74	0.38	0.13	-0.24	-0.06	-0.74	-0.27	-0.96	-0.67	-0.92	-0.88	-0.68	-0.37
Y39B6A.21	WBGene00012680	1.71406	0.0152018	1.72	1.66	1.88	0.3	0.09	0.04	0.01	-0.36	-0.22	-1.01	-0.95	-0.92	-0.84	-0.73	-0.67
math-14	WBGene00015828	1.90711	0.00155794	2.25	2.06	1.04	0.15	-0.19	-0.23	-0.18	-0.28	-0.24	-0.9	-0.89	-0.85	-0.6	-0.59	-0.53
sptl-2	WBGene00018398	1.19917	3.28598e-08	2.02	2.25	1.23	0.05	-0.48	-0.35	-0.4	-0.19	-0.29	-0.81	-0.95	-0.73	-0.36	-0.46	-0.52
cbs-1	WBGene00013866	1.42653	1.77538e-05	1.84	2.11	1.52	-0.08	-0.27	-0.06	-0.12	-0.24	-0.07	-0.88	-0.99	-0.79	-0.58	-0.66	-0.74
T26H5.8	WBGene00012070	2.25832	9.71413e-09	1.96	2.15	1.55	-0.25	-0.29	-0.26	-0.32	-0.56	-0.14	-0.63	-0.62	-0.53	-0.6	-0.7	-0.75
ugt-16	WBGene00013901	1.59922	4.46014e-06	2	2.07	1.42	0.2	-0.24	-0.05	-0.29	-0.47	-0.27	-0.83	-0.61	-0.76	-0.73	-0.68	-0.75
F55A4.4	WBGene00018856	1.20659	3.97705e-08	2.29	1.76	1.54	0.06	-0.44	-0.28	-0.5	-0.32	-0.25	-0.5	-0.91	-0.71	-0.53	-0.5	-0.7
sdz-8	WBGene00008334	1.29042	3.56071e-10	2.08	1.9	1.67	-0.15	-0.31	-0.19	-0.35	-0.66	-0.28	-0.52	-0.69	-0.82	-0.72	-0.66	-0.29
delm-2	WBGene00016063	1.93721	0.0323591	1.84	1.85	1.4	0.39	0.36	0.46	-0.51	-0.68	-0.24	-0.88	-0.88	-0.79	-0.74	-0.88	-0.68
pudl-1	WBGene00044489	1.78522	7.50016e-05	2.3	1.69	1.42	0.16	-0.09	0.15	-0.41	-0.59	-0.66	-0.36	-0.56	-0.63	-0.74	-0.84	-0.85
cyp-13A1	WBGene00011677	1.47123	2.69765e-06	1.96	2.21	1.23	0.28	-0.22	0.03	-0.66	-0.83	-0.45	-0.85	-0.87	-0.62	-0.45	-0.32	-0.43
K10D11.2	WBGene00010746	2.20811	0.000347075	2.24	1.88	1.38	0.17	-0.21	-0.18	-0.64	-0.57	-0.54	-0.81	-0.85	-0.75	-0.19	-0.34	-0.59
C44E12.1	WBGene00016657	1.0236	1.65294e-07	1.99	1.81	1.74	-0.13	0.06	-0.14	-0.19	-0.67	-0.92	-0.7	-1	-0.44	-0.4	-0.48	-0.53
F21F8.6	WBGene00017680	1.80176	1.12252e-05	1.94	2.04	1.51	0.05	-0.01	0.11	-0.33	-0.53	-0.59	-0.79	-0.92	-0.77	-0.62	-0.62	-0.47
F57G12.1	WBGene00010221	1.16459	5.52364e-08	2.11	1.85	1.56	-0.08	-0.03	0.21	-0.57	-0.71	-0.66	-0.72	-0.89	-0.62	-0.41	-0.5	-0.52
21ur-13369	WBGene00165791	1.10147	1.80558e-08	2.26	1.6	1.56	-0.51	-0.42	0.34	-0.51	-0.89	-0.5	-0.75	-0.85	-0.66	0.06	-0.51	-0.23
B0310.3	WBGene00015139	1.05587	5.22387e-07	1.91	1.82	1.7	-0.72	-0.28	0.26	-0.36	-1.06	-0.4	-0.62	-0.85	-0.95	-0.1	-0.28	-0.07
VC5.2	WBGene00020908	1.14711	1.29028e-16	2.07	1.87	1.65	-0.65	-0.5	-0.01	-0.5	-0.86	-0.52	-0.65	-0.8	-0.66	-0.12	-0.12	-0.19
T08E11.8	WBGene00020364	2.05496	2.68334e-08	1.35	2.32	1.88	-0.53	-0.54	-0.26	-0.22	-0.2	-0.89	-0.82	-0.6	-0.62	-0.43	-0.34	-0.12
gst-24	WBGene00001772	1.18705	7.09509e-13	1.86	1.93	1.8	-0.54	-0.68	-0.13	-0.56	-0.29	-0.67	-0.49	-0.96	-0.67	-0.37	-0.38	0.15
Y7A9C.1	WBGene00012418	1.08101	1.06137e-16	1.99	2.03	1.61	-0.63	-0.7	-0.3	-0.15	-0.38	-0.72	-0.59	-0.9	-0.47	-0.22	-0.45	-0.12
C48E7.1	WBGene00016749	1.04258	6.53838e-07	1.7	1.76	1.75	-0.49	-0.6	-0.37	-0.29	-0.99	-0.74	-0.72	-1.02	-0.62	-0.27	0.15	0.74
T03F1.6	WBGene00020188	1.19573	2.1236e-05	1.78	1.83	1.68	-0.24	-0.43	-0.18	-0.28	-0.78	-0.65	-1.11	-0.98	-0.92	-0.07	-0.1	0.44
srp-1	WBGene00005642	1.06695	1.13283e-14	1.92	1.62	2.01	-0.48	-0.31	-0.18	-0.7	-0.81	-0.57	-0.7	-0.89	-0.6	-0.45	0.04	0.09
ZK1240.5	WBGene00022870	1.22754	1.62705e-07	1.9	1.89	1.68	-0.35	-0.39	0.05	-0.5	-0.66	-0.34	-0.77	-1.11	-0.86	-0.55	0.18	-0.18
Y60A3A.16	WBGene00013364	1.11168	8.13614e-08	1.81	1.67	1.96	-0.23	-0.58	-0.32	0.14	-0.74	-0.88	-0.8	-0.94	-0.74	-0.37	-0.14	0.17
eppl-1	WBGene00020139	1.18229	2.91018e-12	1.92	1.97	1.69	-0.21	-0.6	-0.27	-0.25	-0.6	-0.47	-0.91	-0.95	-0.74	-0.39	-0.08	-0.12
pals-6	WBGene00007660	2.05534	2.77169e-12	1.94	1.79	1.94	-0.35	-0.45	-0.42	-0.2	-0.54	-0.56	-0.8	-0.79	-0.74	-0.5	-0.2	-0.14
clec-205	WBGene00021602	1.10759	4.71635e-08	2.01	2.12	1.46	-0.29	-0.59	-0.18	-0.65	-0.43	-0.21	-0.82	-0.93	-0.19	-0.31	-0.68	-0.3
T05B11.4	WBGene00020247	1.2296	4.0136e-11	2.03	1.97	1.6	-0.24	-0.59	-0.02	-0.47	-0.49	-0.3	-0.81	-0.94	-0.78	-0.22	-0.37	-0.37
Y54G2A.7	WBGene00043702	1.33847	1.10063e-11	2.05	2.02	1.53	-0.36	-0.49	-0.39	-0.51	-0.47	-0.23	-0.83	-0.96	-0.66	0.04	-0.36	-0.38
Y54G2A.74	WBGene00220180	1.31895	1.58279e-10	2.11	2.05	1.4	-0.35	-0.54	-0.3	-0.46	-0.43	-0.28	-0.84	-0.98	-0.71	0.03	-0.33	-0.37
F44A2.3	WBGene00018403	1.82081	5.45698e-09	2.04	1.62	1.97	-0.12	-0.37	-0.43	-0.29	-0.87	-0.69	-0.44	-0.73	-0.52	0	-0.7	-0.46
B0462.5	WBGene00194695	1.87048	1.13886e-07	1.75	2.03	1.8	-0.13	-0.37	-0.34	-0.52	-0.65	-0.55	-0.86	-0.86	-0.85	0	-0.23	-0.23
Y95B8A.6	WBGene00022386	1.02062	1.4568e-10	2.02	1.91	1.69	-0.24	-0.09	-0.38	-0.5	-0.67	-0.51	-0.69	-0.87	-0.73	0.05	-0.55	-0.45
C14C11.4	WBGene00015768	1.28121	2.78844e-06	1.56	2.05	1.81	-0.42	-0.18	0.13	-0.41	-0.37	-0.66	-0.87	-1	-0.75	0.2	-0.81	-0.3
fbxa-30	WBGene00013837	2.15339	6.79058e-08	1.61	2.35	1.54	0.08	-0.53	-0.43	-0.54	-0.69	-0.5	-0.72	-0.73	-0.54	0.22	-0.6	-0.5
W03D2.6	WBGene00020981	1.49579	5.07808e-07	1.5	2.26	1.74	-0.11	-0.22	-0.37	-0.41	-0.6	-0.17	-0.84	-0.9	-0.78	0.11	-0.53	-0.69
C47A10.12	WBGene00008129	2.36887	2.37516e-11	2.07	1.87	1.77	-0.46	-0.42	-0.26	-0.41	-0.64	-0.35	-0.61	-0.84	-0.68	-0.33	-0.26	-0.43
21ur-15298	WBGene00166773	1.78655	7.10328e-41	2.04	1.97	1.74	-0.42	-0.32	-0.42	-0.55	-0.59	-0.58	-0.63	-0.72	-0.48	-0.43	-0.29	-0.32
twk-18	WBGene00006672	1.08972	4.82556e-20	2.03	1.95	1.73	-0.49	-0.23	-0.1	-0.62	-0.66	-0.63	-0.6	-0.74	-0.4	-0.46	-0.37	-0.42
F57G4.11	WBGene00195165	4.88184	2.0728e-05	2.18	1.94	1.63	-0.54	-0.45	-0.45	-0.45	-0.51	-0.26	-0.54	-0.54	-0.54	-0.54	-0.49	-0.42
ugt-18	WBGene00013900	4.19764	7.47378e-11	1.93	2.03	1.82	-0.39	-0.29	-0.5	-0.45	-0.5	-0.46	-0.57	-0.55	-0.55	-0.44	-0.54	-0.54
B0507.6	WBGene00015223	2.0203	1.71467e-24	2.27	1.89	1.54	-0.32	-0.23	-0.31	-0.48	-0.64	-0.6	-0.6	-0.55	-0.51	-0.56	-0.47	-0.41
cdr-7	WBGene00010472	2.21469	2.65475e-21	2.21	1.88	1.63	-0.31	-0.38	-0.22	-0.41	-0.58	-0.46	-0.63	-0.7	-0.61	-0.47	-0.46	-0.49
amt-1	WBGene00000133	4.33175	1.20364e-11	2.2	1.81	1.75	-0.29	-0.46	-0.52	-0.48	-0.56	-0.46	-0.52	-0.55	-0.55	-0.45	-0.43	-0.48
fbxa-165	WBGene00015600	3.54507	3.32727e-10	2.14	1.82	1.76	-0.03	-0.55	-0.35	-0.58	-0.65	-0.55	-0.57	-0.54	-0.48	-0.4	-0.42	-0.57
K07G5.4	WBGene00010643	1.51898	5.81535e-07	1.82	1.98	1.69	-0.55	0.14	-0.12	-0.03	-0.78	-0.69	-0.7	-0.75	-0.6	-0.74	0.05	-0.73
T08H4.9	WBGene00220063	2.07673	4.70403e-07	1.68	2.2	1.73	-0.32	-0.42	-0.08	-0.28	-0.73	-0.25	-0.76	-0.94	-0.48	-0.56	-0.23	-0.55
Y67D8C.7	WBGene00022071	1.23382	4.05405e-07	1.61	2.15	1.82	-0.07	-0.11	-0.21	-0.34	-0.77	-0.68	-0.36	-0.94	-0.36	-0.33	-0.64	-0.77
C04E12.5	WBGene00015435	1.80727	2.38108e-08	1.7	2.02	1.89	-0.06	-0.69	-0.31	0.15	-0.54	-0.52	-0.64	-0.84	-0.7	-0.5	-0.54	-0.42
scl-3	WBGene00009896	1.01004	2.17012e-08	1.94	2.05	1.63	-0.37	-0.66	-0.06	0.03	-0.66	-0.41	-0.51	-0.51	-0.92	-0.52	-0.57	-0.46
ZC581.13	WBGene00198736	1.20289	2.06751e-09	2.17	2.04	1.37	-0.61	-0.29	0.11	-0.47	-0.72	-0.42	-0.44	-0.46	-0.86	-0.42	-0.5	-0.52
pepm-1	WBGene00009807	1.72424	2.86172e-12	2.08	2.17	1.34	-0.8	-0.61	-0.18	-0.2	-0.45	-0.56	-0.63	-0.64	-0.44	-0.08	-0.31	-0.7
ZC443.1	WBGene00013896	1.46263	1.28186e-16	2.02	2.15	1.51	-0.55	-0.62	-0.44	-0.14	-0.57	-0.32	-0.57	-0.48	-0.68	-0.33	-0.29	-0.69
lmd-4	WBGene00017233	1.50338	0.000265736	2.2	1.46	1.4	-0.38	-0.04	-0.68	-0.38	-0.74	-0.82	-0.44	-0.97	-0.79	-0.02	-0.71	0.9
ncx-8	WBGene00003573	1.40104	0.000939941	1.81	1.27	1.83	-0.72	-0.39	-0.52	-0.22	-0.68	-0.4	-0.71	-1.05	-0.92	0.25	-0.64	1.1
F48C1.14	WBGene00201106	1.80746	0.000283705	1.96	1.24	2.08	-0.43	-0.91	-0.21	-0.11	-0.89	-0.92	-0.26	-0.6	-0.87	0.3	-0.52	0.14
F27B3.6	WBGene00017848	2.05461	0.000916115	2.27	0.91	2.02	-0.43	-0.44	-0.09	-0.6	-0.93	-0.69	-0.3	-0.34	-0.93	-0.32	-0.65	0.51
F35F10.1	WBGene00018052	1.81995	1.8298e-05	2.28	0.93	2.07	0.13	-0.54	-0.15	-0.04	-0.72	-0.51	-0.7	-0.82	-0.87	-0.56	-0.55	0.06
F48C1.8	WBGene00018600	1.62894	3.67448e-05	2.2	1.14	1.95	0.08	-0.84	-0.18	-0.26	-0.65	-0.9	-0.42	-0.69	-0.89	-0.2	-0.66	0.31
frpr-16	WBGene00020023	1.53163	0.00465634	1.7	1.3	1.9	-0.63	-0.38	-0.15	-0.12	-0.55	-0.64	-0.62	-0.19	-0.82	-1.13	-0.85	1.19
oac-22	WBGene00018142	1.53222	0.0177733	2.3	0.95	1.52	0.34	-0.63	-0.17	-0.14	-0.74	-0.64	-0.62	-0.34	-1.11	-0.52	-1.11	0.9
ugt-3	WBGene00013903	1.47033	0.0255935	1.56	0.9	2.18	0.02	-1.12	-0.02	-0.36	-0.83	-0.75	-0.73	0.09	-0.49	-0.42	-1.12	1.09
C05E11.6	WBGene00015495	1.09665	0.0162689	1.69	0.67	2.3	0.54	-0.58	-0.38	-0.72	-0.62	-0.82	-0.45	-0.04	-1.29	0.44	-0.96	0.21
Y43F8B.11	WBGene00012821	1.0851	0.00598099	1.11	1.1	2.62	-0.85	-0.19	-0.43	-0.77	-0.66	-0.43	0.13	-0.21	-0.96	-0.15	-1.01	0.72
D1054.18	WBGene00077783	1.21863	0.0065869	1.57	1	2.29	0.05	-0.36	0.27	0.45	-0.5	-1.28	-0.67	-1.02	-0.65	-0.6	-0.81	0.25
D1054.23	WBGene00219866	1.17088	0.00528349	1.39	1.12	2.37	0.02	-0.31	0.13	0.46	-0.64	-1.32	-0.6	-1.01	-0.63	-0.51	-0.76	0.29
21ur-14330	WBGene00170809	1.20593	8.83911e-05	2.04	1.51	1.75	0.13	-0.49	-0.07	0.06	-0.67	-0.36	-0.99	-1.13	-0.99	-0.66	-0.06	-0.06
cpr-4	WBGene00000784	1.12754	0.000504361	1.89	1.51	1.81	0.28	-0.48	-0.2	0.17	-0.67	-0.29	-1.07	-1.22	-1.02	-0.51	-0.05	-0.14
acp-6	WBGene00022245	1.41697	2.41627e-05	1.8	1.22	2.27	0.22	-0.67	-0.36	-0.25	-0.81	-0.19	-0.87	-0.96	-0.95	-0.25	-0.28	0.09
Y73B6BL.275	WBGene00197936	1.48526	2.51509e-05	1.8	1.46	2.09	0.34	-0.71	-0.39	-0.2	-0.78	-0.3	-0.89	-0.99	-0.89	-0.34	-0.17	-0.02
Y47D3B.4	WBGene00012941	1.13757	0.00227048	1.07	1.01	2.65	0.02	-0.49	0.38	-0.04	-0.97	-0.42	-0.81	-0.91	-1.07	-0.26	-0.63	0.47
H41C03.1	WBGene00019268	1.07818	0.00637644	1.54	1.46	1.85	0.36	-0.54	0.21	-0.29	-1.19	-0.64	-0.77	-1.23	-1.17	0.11	-0.14	0.46
cutl-16	WBGene00019426	1.09499	0.00028835	1.89	1.46	1.83	-0.03	-0.5	0.1	0.07	-1.01	-0.61	-0.6	-1.11	-1.16	-0.35	-0.33	0.35
Y105E8B.9	WBGene00013693	1.07422	7.43697e-05	1.82	1.47	1.92	-0.14	-0.69	0.01	-0.07	-1.11	-0.6	-0.61	-1.03	-0.92	0.03	-0.52	0.45
F43H9.4	WBGene00018400	1.05411	0.00253701	2.05	0.85	2.11	0.62	0.16	0.01	-0.35	-0.54	-0.42	-0.73	-0.52	-0.46	-0.93	-0.96	-0.9
cdr-4	WBGene00010470	1.25542	0.000389428	1.49	1.2	2.35	0.61	0.2	0.28	-0.77	-0.71	-0.72	-0.83	-0.85	-0.61	-0.56	-0.5	-0.59
R08F11.4	WBGene00019968	2.04323	0.00356733	1.63	1.06	2.43	0.44	0.17	0.26	-0.65	-0.75	-0.77	-0.69	-0.62	-0.73	-0.68	-0.53	-0.56
C54D1.7	WBGene00016914	1.60105	3.1062e-06	2.21	1.32	1.88	0.23	-0.35	0	-0.33	-0.92	-0.74	-0.66	-0.88	-0.67	-0.59	-0.13	-0.37
Y47G7B.2	WBGene00021654	1.33997	1.59787e-05	1.99	1.66	1.89	-0.24	-0.56	-0.21	-0.04	-1.25	-0.27	-0.78	-0.62	-0.4	-0.35	-0.25	-0.58
asp-11	WBGene00017677	2.56161	6.766e-06	2.03	1.28	2.23	-0.56	-0.12	-0.26	0.08	-0.52	-0.69	-0.55	-0.81	-0.6	-0.66	-0.52	-0.33
cutl-3	WBGene00008978	1.22568	2.48285e-06	1.79	1.36	2.28	-0.2	-0.24	0.07	-0.02	-0.65	-0.44	-0.71	-1.07	-0.88	-0.41	-0.61	-0.27
clec-17	WBGene00008477	2.86119	4.9368e-06	1.86	1.52	2.25	0	-0.46	-0.22	-0.26	-0.43	-0.5	-0.7	-0.7	-0.68	-0.7	-0.51	-0.47
ugt-13	WBGene00019232	2.27556	5.84689e-06	1.97	1.63	2.06	-0.1	-0.25	-0.19	-0.36	-0.56	-0.3	-0.68	-0.5	-0.8	-0.64	-0.62	-0.65
C54F6.18	WBGene00235093	3.02601	0.00099395	1.73	1.65	2.22	0.06	-0.24	-0.13	-0.63	-0.7	-0.59	-0.69	-0.67	-0.61	-0.4	-0.35	-0.68
ddo-1	WBGene00008127	1.49985	4.25902e-07	1.62	1.77	2.14	0.02	-0.21	0.08	-0.42	-0.56	-0.36	-0.91	-0.93	-0.75	-0.53	-0.4	-0.57
D1054.19	WBGene00194677	2.21922	0.0339789	1.94	0.07	2.57	0.02	0.01	0	-0.23	0.42	-0.74	-0.74	-0.34	-0.74	-0.74	-0.74	-0.74
try-8	WBGene00017791	1.32706	0.0234672	1.49	0.91	2.54	-0.67	-0.1	-0.13	-0.87	-0.37	-0.69	-0.07	0.44	-0.54	-1.25	0.07	-0.77
ZK622.4	WBGene00022782	1.26881	0.0077594	1.72	1.14	2.35	-0.34	-0.09	-0.12	-0.17	-0.19	-0.63	-0.06	-0.28	-0.97	-0.76	-0.2	-1.41
F58E6.8	WBGene00010257	2.27289	0.0215928	2.13	0.82	2.12	-0.06	-0.45	0.48	0.01	-0.54	-0.45	-0.83	-0.78	-0.83	-0.83	0.05	-0.83
K07A12.8	WBGene00086557	1.52284	0.0180836	1.81	1.04	2.07	0.01	-0.6	0.26	0.21	-0.05	-0.6	-0.81	-1.11	-1.19	-0.46	0.34	-0.94
D1086.1	WBGene00008388	2.77602	0.00503115	1.57	0.94	2.66	-0.32	-0.7	0.42	-0.7	-0.12	-0.7	-0.31	-0.7	-0.39	-0.23	-0.7	-0.7
gpa-13	WBGene00001675	1.29147	0.000265228	2.09	0.96	2.14	-0.23	-0.98	0.02	-0.33	-0.28	-0.69	-0.29	-0.55	-1.05	0.4	-0.41	-0.8
C17B7.5	WBGene00015879	1.15118	0.0063842	1.41	0.47	2.68	0.55	-0.87	0.32	-0.39	-0.21	-0.19	-0.93	-1.06	-0.99	-0.09	-0.24	-0.46
clc-2	WBGene00000523	1.17654	0.00124042	1.94	0.39	2.52	0.27	-0.88	-0.52	-0.56	-0.87	0.23	-0.48	-0.64	-0.66	0.07	-0.15	-0.65
R03H4.11	WBGene00202327	1.67562	0.000175493	1.94	0.34	2.64	0.16	-0.5	0.13	-0.62	-0.78	-0.51	-0.25	-0.71	-0.83	-0.37	-0.42	-0.2
F22A3.14	WBGene00199518	1.00216	0.0321583	0.79	1.78	2.01	0.58	-1.28	0.38	-0.61	-0.47	-1	-0.55	-0.05	-0.39	0.53	-1.23	-0.49
F11A6.3	WBGene00077549	1.10127	0.000765488	1.12	1.84	2.35	0.17	-0.63	0.11	-0.8	-0.47	-0.65	-0.54	-0.63	-0.37	-0.39	-1.08	-0.03
F26D2.15	WBGene00009153	1.55712	0.0433372	1.06	1.85	1.92	-0.21	-0.22	0.67	-0.53	-0.44	-1.15	-0.68	-1.15	0.4	0	-1.15	-0.37
F40D4.12	WBGene00009571	1.06782	0.0486687	1.1	2.12	0.92	0.34	-0.07	1.37	-1.02	-0.67	-0.35	-0.9	-0.95	-0.4	0.39	-1.07	-0.82
F55G11.7	WBGene00010127	1.28861	0.0213866	1.27	1.8	1.53	0.79	0.56	0.72	-0.79	-1.12	-0.97	-0.8	-0.73	-0.77	-0.52	-0.34	-0.63
oac-7	WBGene00007835	1.17212	0.00817125	0.5	2.56	1.5	1	0.07	0.04	-0.57	-0.61	-0.59	-0.7	-0.8	-0.28	-0.56	-1.06	-0.49
C08E3.13	WBGene00015605	1.2816	3.64087e-05	1.55	1.9	1.91	0.06	-0.29	0.05	-1.01	-0.94	-0.93	-0.5	-0.79	-0.47	0.06	0.02	-0.64
cyp-33C8	WBGene00019967	1.41761	0.0146927	1.74	1.37	1.96	0.5	-0.2	-0.15	-1.05	-1.12	-1.08	-0.85	-0.46	-0.53	-0.03	0.23	-0.34
DC2.5	WBGene00017082	1.0868	0.00145339	1.71	1.51	1.83	0.14	-0.02	0.3	-1.15	-1.1	-1.09	-0.75	-0.85	-0.51	-0.23	0.15	0.08
asp-8	WBGene00019105	1.41496	0.00152021	1.68	2	1.53	0.36	0.11	0.31	-0.87	-0.87	-0.75	-0.88	-0.9	-0.73	-0.17	-0.25	-0.56
ugt-2	WBGene00007073	1.54038	2.09638e-05	1.82	1.62	1.94	0.45	0.05	0.02	-0.74	-0.81	-0.75	-0.76	-0.79	-0.67	-0.35	-0.43	-0.61
F15B9.6	WBGene00008850	1.86534	0.00091241	1.81	1.56	2.03	0.24	-0.13	-0.22	-0.72	-0.73	-0.69	-0.9	-0.89	-0.88	0.04	-0.12	-0.37
bath-47	WBGene00006464	1.44767	2.55975e-05	1.42	2.07	1.89	0.3	-0.25	-0.13	-0.59	-0.53	-0.56	-0.98	-0.97	-0.94	-0.23	-0.08	-0.42
ZC196.1	WBGene00022545	1.75964	0.000331635	1.44	1.63	2.25	0.1	-0.13	0.27	-0.49	-0.62	-0.73	-0.95	-0.92	-0.96	-0.36	-0.16	-0.37
B0244.17	WBGene00271715	1.59336	0.000427927	1.14	2.07	1.96	-0.37	-0.05	0.41	-0.81	-1.07	-0.71	-0.57	-0.72	-0.65	-0.79	-0.07	0.25
C54E10.3	WBGene00008308	2.51866	0.0455393	0.63	1.73	2.41	-0.73	-0.73	0.39	-0.73	-0.73	-0.73	-0.73	-0.12	-0.73	-0.73	0.58	0.23
D1022.3	WBGene00017022	1.02595	0.00101033	1.02	1.25	2.56	-0.19	-0.65	0.77	-0.42	-0.45	-0.67	-0.92	-1.01	-0.64	0.14	0.01	-0.82
bus-1	WBGene00044617	1.2614	0.00121853	0.8	1.16	2.71	0.21	-0.72	0.64	-0.5	-1	-0.56	-0.67	-0.92	-0.72	-0.58	0.17	-0.01
C06E7.88	WBGene00189995	1.55122	0.00490387	1.06	1.75	2.1	0.72	-0.49	0.48	-0.86	-0.97	-0.59	-0.93	-1.01	-0.57	-0.37	-0.13	-0.19
B0244.10	WBGene00015085	1.52035	0.000617488	1.43	0.97	2.65	-0.66	-0.17	-0.01	-1.05	-1.08	-0.73	-0.43	-0.46	-0.5	0.08	0.13	-0.18
F26D11.13	WBGene00045393	1.5548	4.30787e-05	1.57	1.17	2.52	-0.17	-0.18	0.38	-0.92	-0.69	-0.43	-0.87	-0.79	-0.26	-0.66	-0.43	-0.24
sur-5	WBGene00006351	1.16698	1.74173e-13	1.57	1.59	2.37	-0.21	-0.51	-0.16	-0.71	-0.81	-0.53	-0.61	-0.82	-0.63	-0.33	-0.27	0.06
ZK228.4	WBGene00013947	1.50604	2.48174e-06	1.51	1.25	2.55	-0.04	-0.24	-0.04	-0.83	-0.97	-0.84	-0.59	-0.68	-0.53	-0.31	-0.24	-0.01
nhr-271	WBGene00011396	1.43386	0.0142942	2.05	1.12	1.79	-0.16	-0.17	-0.2	-1.3	0	-0.74	-0.72	-1	-0.83	-0.6	0.64	0.12
T06E6.15	WBGene00044759	1.23396	0.00314027	1.42	1.24	2.28	0.34	-0.39	0.02	-0.87	-0.23	-0.94	-1.01	-1.09	-1.02	0.08	-0.03	0.19
21ur-8696	WBGene00173920	2.45244	0.0174802	-0.15	3.41	0.64	-0.59	-0.59	-0.23	-0.09	-0.02	-0.59	-0.21	-0.59	-0.28	-0.59	-0.16	0.04
F34H10.6	WBGene00199732	3.38973	0.046571	0.35	3.25	1.05	-0.47	-0.47	-0.47	-0.01	0.06	-0.47	-0.47	-0.47	-0.47	-0.47	-0.47	-0.47
F34H10.8	WBGene00202115	3.38973	0.046571	0.35	3.25	1.05	-0.47	-0.47	-0.47	-0.01	0.06	-0.47	-0.47	-0.47	-0.47	-0.47	-0.47	-0.47
srw-19	WBGene00005766	1.76831	0.0378505	-0.19	3.45	0.24	-0.27	0.16	-0.28	-0.12	-0.37	-0.28	-0.26	0.22	-0.7	-0.7	-0.21	-0.7
F57G12.12	WBGene00201080	1.73221	0.0138508	-0.09	3.35	0.93	-0.21	-0.21	-0.55	-0.43	-0.11	-0.54	-0.03	-0.34	-0.59	-0.46	-0.12	-0.59
F57G12.6	WBGene00197923	1.73221	0.0138508	-0.09	3.35	0.93	-0.21	-0.21	-0.55	-0.43	-0.11	-0.54	-0.03	-0.34	-0.59	-0.46	-0.12	-0.59
tsp-16	WBGene00006642	1.28764	0.00450579	2.21	1.95	0.7	-0.47	-0.2	-0.08	0.2	-0.46	0.76	-0.68	-0.88	-1.1	-0.54	-0.68	-0.73
W06G6.20	WBGene00219308	2.81986	0.0154591	1.07	2.85	0.94	-0.64	-0.64	-0.29	-0.16	-0.64	0.78	-0.46	-0.25	-0.64	-0.64	-0.64	-0.64
clec-60	WBGene00014046	2.47475	8.06619e-05	1.71	2.36	1.42	-0.68	-0.57	-0.62	-0.09	-0.28	0.24	-0.7	-0.66	-0.73	-0.3	-0.5	-0.59
fbxa-172	WBGene00008014	2.85802	5.82363e-05	1.94	2.52	0.85	-0.57	-0.5	-0.57	-0.09	-0.5	0.29	-0.57	-0.7	-0.48	-0.62	-0.4	-0.59
W10C8.4	WBGene00021127	2.16428	1.27766e-12	1.34	2.92	1.01	-0.57	-0.39	-0.65	-0.17	-0.68	-0.44	-0.42	-0.51	-0.57	-0.41	-0.32	-0.14
F13C5.5	WBGene00017426	1.67427	5.37031e-09	1.46	2.7	1.2	-0.45	-0.55	-0.36	-0.11	-0.59	-0.19	-0.49	-0.68	-0.71	-0.89	-0.14	-0.22
K03B8.8	WBGene00010525	2.62661	2.13987e-07	1.48	2.73	1.14	-0.77	-0.62	-0.51	-0.08	-0.54	-0.36	-0.58	-0.43	-0.58	-0.63	0.05	-0.29
slc-36.5	WBGene00016628	2.17113	4.5819e-08	1.79	2.65	0.93	-0.51	-0.51	-0.75	-0.64	-0.79	-0.28	-0.26	-0.42	-0.45	-0.32	-0.41	-0.04
Y73F4A.2	WBGene00013515	4.32798	8.53714e-20	1.8	2.58	1.21	-0.53	-0.51	-0.47	-0.31	-0.53	-0.53	-0.44	-0.46	-0.52	-0.39	-0.41	-0.5
ZC116.5	WBGene00119204	3.63662	3.07904e-22	1.56	2.62	1.42	-0.39	-0.5	-0.57	-0.31	-0.54	-0.42	-0.43	-0.51	-0.54	-0.54	-0.39	-0.45
F29G9.1	WBGene00017930	1.80561	6.24469e-05	1.45	2.39	1.41	-0.65	-0.6	-0.89	-0.26	-0.88	0.1	-0.64	-0.77	-0.64	0.42	-0.42	-0.01
ZK822.1	WBGene00014089	1.10345	6.94684e-09	1.51	2.12	1.86	-0.73	-0.65	-0.88	-0.19	-0.98	-0.51	-0.44	-0.53	-0.48	-0.04	-0.27	0.2
skr-15	WBGene00004821	3.03191	0.00204577	1.59	2.28	1.68	-0.71	-0.71	-0.71	-0.22	-0.71	0.01	-0.71	-0.19	-0.71	-0.41	-0.43	-0.09
Y73F4A.3	WBGene00013516	3.04126	6.51878e-07	1.44	2.55	1.56	-0.59	-0.59	-0.65	-0.21	-0.71	-0.22	-0.62	-0.65	-0.51	-0.25	-0.28	-0.27
C09B8.5	WBGene00015624	1.32544	0.000237896	1.1	2.39	1.69	-0.35	-0.72	-0.21	-0.83	-1.16	0.14	-0.61	-0.57	-0.69	0.32	-0.41	-0.08
21ur-12540	WBGene00175024	3.7027	0.00031835	1.02	2.69	1.64	-0.6	-0.6	-0.6	-0.37	-0.6	-0.6	-0.42	-0.6	-0.31	0.24	-0.6	-0.31
C32H11.3	WBGene00007866	1.56459	2.36397e-14	1.39	2.73	1.32	-0.78	-0.74	-0.26	-0.53	-0.49	-0.25	-0.51	-0.49	-0.5	-0.14	-0.4	-0.36
R11A5.3	WBGene00011231	1.62444	7.18111e-07	1.36	2.58	1.45	-0.6	-0.51	-0.33	-0.47	-1.02	-0.42	-0.21	-0.65	-0.71	0.15	-0.18	-0.45
C01G10.6	WBGene00007233	1.73707	0.000614486	1.31	2.82	0.74	-0.85	-0.76	-0.85	-0.3	-0.75	0.21	-0.11	-0.64	-0.58	-0.36	-0.21	0.33
ZK262.2	WBGene00013949	1.94017	0.0230733	1.44	2.77	0.22	-0.83	-0.36	-0.37	0.13	-0.83	-0.36	-0.1	-0.58	-0.83	-0.24	-0.83	0.78
C29F5.8	WBGene00044589	2.18995	0.0201205	1.4	2.69	0.71	-0.12	-0.37	-0.83	0.11	-0.47	-0.83	-0.83	-0.83	-0.44	0.32	-0.83	0.35
F16B4.7	WBGene00017509	1.9086	0.0341928	1.34	2.39	0.91	-0.9	-0.9	-0.9	-0.11	-0.54	-0.67	-0.06	-0.65	-0.41	0.55	-0.9	0.88
K01A6.4	WBGene00010446	1.59876	1.72871e-05	1.02	2.98	0.9	-0.74	-0.12	-0.75	-0.64	-0.7	-0.72	-0.62	-0.01	-0.48	0.05	-0.26	0.1
K11H12.3	WBGene00019659	1.31495	0.00503646	1.39	2.35	0.87	-0.31	-1.03	-0.48	-0.26	-0.87	-1.03	-0.73	-0.7	-0.72	0.79	0.15	0.6
lgc-1	WBGene00020236	1.53112	0.00269347	0.44	2.41	1.66	-0.27	-0.94	-0.3	-0.75	-0.77	-0.76	-0.74	-0.77	-0.5	0.96	-0.05	0.38
grl-26	WBGene00001735	2.09287	0.00985522	0.62	3.19	0.52	-0.19	-0.49	-0.78	-0.39	-0.78	0.38	-0.78	-0.47	-0.54	-0.05	-0.45	0.21
K02D7.8	WBGene00200120	3.06968	0.0184944	0.54	3.33	0.46	-0.53	-0.53	-0.53	0.07	-0.53	-0.09	-0.53	-0.29	-0.53	-0.53	-0.53	0.23
K02D7.t1	WBGene00023092	2.94462	0.0246444	0.64	3.25	0.55	-0.56	-0.56	-0.56	0.12	-0.56	-0.06	-0.56	-0.29	-0.56	-0.56	-0.56	0.29
F31B12.5	WBGene00196556	1.18783	0.00803908	0.96	3.06	0.56	-0.99	-0.01	-0.81	-0.19	-0.48	-0.03	-0.48	-0.54	-0.89	0.31	-0.26	-0.22
R07B1.8	WBGene00001608	1.28679	0.000171864	1.12	2.61	1.52	-1.08	-0.01	-0.74	-0.11	-0.61	-0.03	-0.8	-0.19	-0.55	-0.11	-0.62	-0.38
21ur-15536	WBGene00169891	1.1819	0.0209292	0.73	3	0.58	-1.11	-0.54	-1.12	0.49	-0.28	0.01	-0.72	-0.69	-0.04	-0.13	0	-0.18
K02E2.7	WBGene00010508	1.29263	0.00310482	0.26	2.89	1.42	-0.76	-0.25	-1.03	-0.24	-0.19	-0.26	-0.62	-0.45	-0.42	-0.01	0.5	-0.85
21ur-11576	WBGene00169512	1.45772	0.00152641	1.87	2.1	1.26	-0.47	0.69	-0.17	-0.75	-1.05	-0.32	-0.28	-0.95	-0.75	-0.49	-0.35	-0.33
B0205.14	WBGene00044646	1.07358	0.000554599	1.64	2.36	1.07	-0.21	0.48	0.08	-1.01	-1.06	-0.97	-0.42	-0.57	-0.75	-0.12	-0.31	-0.21
clec-47	WBGene00011668	1.67998	0.000139326	1.98	2.11	1.36	0.14	-0.29	-0.2	-0.97	-0.99	-0.71	-0.37	-0.36	-0.07	-0.39	-0.65	-0.6
C33D12.15	WBGene00201920	1.31522	0.000465465	1.84	2.28	1.4	-0.79	0.08	-0.47	-0.91	-0.83	-0.47	-0.6	-0.37	-0.19	-0.2	-0.29	-0.47
C46F2.1	WBGene00016714	1.02932	1.89192e-07	1.99	2.06	1.55	-0.72	-0.08	-0.46	-0.69	-0.63	-0.87	-0.16	-0.32	-0.09	-0.79	-0.38	-0.41
ztf-14	WBGene00010936	1.97046	7.16784e-07	1.67	2.36	1.52	-0.43	-0.14	-0.55	-0.93	-0.73	-0.54	-0.37	-0.5	-0.21	-0.79	-0.24	-0.12
21ur-11537	WBGene00171036	1.17917	0.0286224	2.4	1.78	0.22	-0.4	0.08	0.53	-0.9	-0.64	-0.91	-0.89	-1.13	0.03	0.12	0.29	-0.57
chil-18	WBGene00011161	1.69237	0.0116538	2.05	2.01	0.77	-0.34	0.6	0.34	-0.9	-0.88	-1.06	-0.82	-0.81	0.13	-0.18	-0.24	-0.66
F31E9.3	WBGene00009296	1.26174	2.2488e-05	2.46	2	0.72	-0.55	0.11	-0.09	-0.57	-0.45	-0.08	-1	-0.49	-0.71	-0.8	-0.14	-0.42
twk-12	WBGene00006667	1.0894	4.0741e-06	2.52	2.05	0.55	-0.6	-0.04	0.19	-0.16	-0.71	-0.51	-0.5	-0.73	-0.74	-0.52	-0.53	-0.27
C25F9.15	WBGene00050967	1.53118	4.35002e-06	2.08	2.32	0.83	-0.13	0.18	-0.29	-0.61	-0.6	-0.93	-0.85	-0.69	-0.44	-0.53	0.09	-0.43
dhs-31	WBGene00011424	3.30564	6.27093e-10	2.51	1.98	0.99	-0.6	-0.39	-0.53	-0.67	-0.56	-0.53	-0.53	-0.59	-0.38	-0.33	-0.04	-0.32
T19H5.6	WBGene00044807	1.63037	1.58105e-14	2.22	2.28	1	-0.56	-0.15	-0.24	-0.66	-0.63	-0.43	-0.54	-0.63	-0.5	-0.23	-0.43	-0.51
ZC262.9	WBGene00044801	1.42105	0.000170277	1.45	2.45	1.33	0.32	-0.45	0.22	-0.38	-0.71	-0.23	-0.93	-0.87	-0.27	-0.41	-0.62	-0.9
C35B1.8	WBGene00016437	1.53104	0.000422747	1.78	2.58	0.86	-0.19	-0.33	0.15	-0.45	-0.63	-0.22	0.01	-0.74	-0.58	-0.59	-0.78	-0.89
ZC262.10	WBGene00044802	1.46383	1.44959e-06	1.56	2.6	1.24	-0.12	-0.16	-0.01	-0.45	-0.57	-0.48	-0.47	-0.66	-0.31	-0.52	-0.74	-0.92
Y48G8AR.3	WBGene00021694	3.26746	0.0162021	1.78	2.63	0.5	0.41	-0.6	0.38	-0.6	-0.6	-0.6	-0.34	-0.6	-0.6	-0.6	-0.6	-0.6
C54F6.17	WBGene00235092	3.16723	0.000149343	1.59	2.66	1.09	0.35	-0.36	-0.46	-0.49	-0.66	-0.56	-0.5	-0.6	-0.66	-0.66	-0.43	-0.32
lgc-11	WBGene00000061	2.0612	2.02769e-06	1.45	2.92	0.76	-0.09	0.02	-0.17	-0.36	-0.37	-0.45	-0.55	-0.66	-0.62	-0.63	-0.51	-0.72
oac-5	WBGene00007829	1.84818	0.0024813	1.14	2.86	0.98	-0.31	-0.2	-0.11	-0.08	0.22	-0.32	-0.75	-0.74	-0.8	-0.16	-0.73	-0.98
Y54G2A.57	WBGene00189961	1.08822	0.00828529	1.55	2.8	0.37	0.22	-0.66	-0.68	-0.46	0.25	-0.39	-0.49	-0.9	-0.09	-0.1	-0.37	-1.04
asp-7	WBGene00019104	1.53394	0.0491943	0.97	2.15	1.28	-0.64	0.43	1.03	-0.78	-1.07	-0.23	-0.74	-0.84	0	-1.07	0.4	-0.89
21ur-12218	WBGene00174366	1.50621	0.0189662	2.01	1.96	0.71	-0.65	-0.66	0.74	-0.33	-0.58	-0.19	-0.89	-0.24	-1.14	-1.14	0.51	-0.13
kin-30	WBGene00002211	1.34724	6.77215e-05	1.61	2.63	0.9	-0.47	0	0.11	0.07	-0.49	-0.71	-0.46	-0.73	-1.06	-0.82	-0.23	-0.34
hacd-1	WBGene00019978	1.18325	2.68766e-06	1.59	2.21	1.57	-0.39	-0.05	0.35	-0.41	-0.55	-0.36	-0.86	-1.04	-0.85	-0.68	-0.44	-0.1
math-15	WBGene00015829	1.48097	0.00218336	1.84	2.02	1.37	0.07	-0.21	0.4	-0.6	-0.5	-0.64	-1.04	-1.04	-0.98	-0.47	0.1	-0.32
col-123	WBGene00000697	1.06582	0.00628561	1.16	2.79	0.59	-0.07	-0.41	0.65	-0.69	-1.08	-1.15	-0.2	-0.46	-0.32	0.05	-0.08	-0.78
W08D2.11	WBGene00199730	1.13497	0.00473442	1.21	2.71	0.79	-0.09	-0.35	0.7	-0.63	-1.04	-1.18	-0.27	-0.39	-0.33	0.04	-0.4	-0.77
spp-6	WBGene00004991	1.58412	0.00891655	0.8	2.87	0.88	-0.49	-0.3	0.66	-0.36	-0.63	-0.31	-1.04	-0.99	-0.85	0.13	0.05	-0.42
C49A9.5	WBGene00016759	1.09462	2.38834e-06	1.67	2.51	1.07	-0.06	-0.22	0.03	-0.67	-0.75	-0.48	-0.9	-1.05	-0.46	0.03	-0.26	-0.45
ZK250.13	WBGene00235352	1.04355	5.96491e-06	1.58	2.4	1.26	-0.18	-0.27	0.23	-0.86	-0.75	-0.68	-0.9	-0.98	-0.38	0.23	-0.34	-0.35
21ur-14670	WBGene00170570	1.04974	9.96543e-06	1.53	2.54	1.03	-0.13	-0.51	-0.2	-0.53	-0.72	-0.44	-1.02	-1.03	-0.8	0.23	0.18	-0.12
argk-1	WBGene00009706	1.68254	3.75024e-07	1.74	2.7	0.71	-0.2	-0.18	-0.15	-0.68	-0.71	-0.69	-0.83	-0.56	-0.65	0.1	-0.16	-0.42
EGAP4.1	WBGene00017149	1.31811	0.00624933	1.67	2.7	0.11	-0.21	-0.22	-0.44	0.27	-0.76	-0.83	-0.92	-0.8	0.46	-0.23	-0.07	-0.72
srh-71	WBGene00005292	1.64866	0.021421	1.84	2.43	0.31	0.41	-0.2	-1	0.47	-0.69	-1	-0.59	-0.57	-0.01	-0.02	-0.54	-0.83
col-44	WBGene00000621	1.16697	0.0297734	0.71	2.98	0.56	0.58	-0.59	-0.6	0.52	-0.23	-0.76	-0.65	0.16	-0.7	-0.43	-0.87	-0.69
F26F12.5	WBGene00017836	1.6804	0.00312492	0.88	3.18	0.32	-0.37	0.01	-0.2	0.41	-0.51	-0.95	-0.36	-0.74	-0.31	-0.24	-0.51	-0.63
Y53F4B.38	WBGene00014920	1.6063	0.0180716	0.58	3.3	0.46	-0.33	-0.34	-0.35	-0.11	-1	-0.35	-0.83	-0.29	0.11	-0.18	-0.24	-0.44
fbxa-77	WBGene00022484	1.05398	6.66564e-05	1.68	2.91	0.28	-0.46	-0.09	-0.12	-0.46	-0.59	-0.49	-0.49	-0.87	-0.11	-0.32	-0.63	-0.25
F21H7.12	WBGene00009033	3.93164	0.00125993	1.7	2.92	0.36	-0.52	0.02	-0.52	-0.52	-0.11	-0.52	-0.24	-0.52	-0.52	-0.52	-0.52	-0.52
ZK938.8	WBGene00044804	4.21011	0.0118336	1.49	3.06	0.45	-0.45	-0.45	-0.45	-0.45	-0.45	-0.45	-0.03	-0.45	-0.45	-0.45	-0.45	-0.45
21ur-10656	WBGene00170215	1.60547	0.015669	1.63	2.86	-0.07	-0.54	-0.15	-0.55	-0.01	-0.33	-0.16	0.47	-0.3	-0.61	-0.69	-0.93	-0.6
B0563.9	WBGene00044687	2.45765	0.0137121	1.82	2.72	0.08	-0.33	0.01	-0.35	0.49	-0.15	-0.34	-0.51	-0.69	-0.69	-0.69	-0.69	-0.69
F49C12.2	WBGene00009872	2.36674	0.025208	1.32	2.96	0.22	0.15	-0.71	-0.71	-0.71	-0.71	0.13	-0.5	-0.26	0	-0.71	0.26	-0.71
K10C8.4	WBGene00010737	1.74787	0.0111812	1.06	3.2	-0.27	-0.32	-0.33	-0.34	-0.5	-0.45	-0.87	-0.59	-0.43	-0.42	0.47	-0.25	0.04
C04C3.7	WBGene00015417	4.45567	0.0357233	1.25	3.28	-0.37	-0.37	-0.37	-0.37	-0.37	-0.37	-0.37	-0.37	-0.37	-0.37	-0.37	-0.37	-0.08
nspb-3	WBGene00018162	4.3238	9.95901e-05	1.27	3.26	-0.12	-0.44	-0.44	-0.44	-0.24	-0.44	-0.44	-0.29	-0.28	-0.44	-0.44	-0.11	-0.44
21ur-14693	WBGene00169693	1.34427	0.000672703	1.22	2.87	0.26	-0.68	-0.27	-0.41	-0.59	-0.79	-0.8	-0.69	-0.77	-0.16	0.7	0.44	-0.33
21ur-14961	WBGene00166882	1.31571	0.000960181	1.36	2.8	0.23	-0.74	-0.14	-0.47	-0.54	-0.77	-0.87	-0.72	-0.8	-0.13	0.59	0.49	-0.29
F11C7.6	WBGene00017378	2.10937	0.00306313	1.51	2.65	0.77	-0.39	-0.9	-0.15	-0.9	-0.51	-0.9	-0.44	-0.63	-0.69	0.35	0.26	-0.04
chil-23	WBGene00011167	1.23437	3.83163e-06	1.94	2.43	0.6	-0.75	-0.49	-0.44	-0.53	-0.94	-0.78	-0.63	-0.74	-0.11	0.25	0.36	-0.17
ugt-43	WBGene00008485	1.25823	2.7849e-05	1.47	2.78	0.62	-0.6	-0.47	-0.25	-0.78	-0.97	-0.87	-0.54	-0.44	-0.28	0.43	0.02	-0.12
C32H11.4	WBGene00007867	1.16891	6.70054e-07	1.69	2.77	0.51	-0.88	-0.72	-0.32	-0.66	-0.35	-0.23	-0.7	-0.74	-0.23	-0.05	0.22	-0.3
Y43F8B.12	WBGene00012822	1.1618	0.000243902	1.95	2.22	1.01	-0.64	-0.7	-0.3	-1.28	-0.54	-0.2	-0.51	-0.89	-0.02	0.04	0.25	-0.36
B0507.15	WBGene00202499	2.29529	0.0097649	1.97	2.63	0.18	-0.18	-0.19	-0.76	-0.18	0.12	-0.76	-0.76	-0.15	-0.76	-0.76	-0.11	-0.28
C40H1.7	WBGene00008042	2.91589	3.89994e-15	2.06	2.5	0.9	-0.33	-0.61	-0.57	-0.42	-0.21	-0.43	-0.57	-0.54	-0.61	-0.39	-0.4	-0.41
ZK993.5	WBGene00236809	3.69395	8.15897e-05	2.19	2.59	0.29	-0.25	-0.33	-0.56	-0.45	-0.26	-0.56	-0.32	-0.56	-0.56	-0.56	-0.12	-0.56
C46H11.2	WBGene00016728	1.04	4.90571e-06	2.19	2.43	0.36	-0.22	-0.46	0.02	-0.56	-0.33	-0.66	-0.62	-0.84	-0.73	0.28	-0.31	-0.55
str-7	WBGene00006075	1.93673	2.00564e-05	2.04	2.69	0.1	-0.33	-0.23	-0.18	-0.44	-0.44	-0.43	-0.86	-0.68	-0.58	0.07	-0.3	-0.45
cyp-33C1	WBGene00016686	2.47813	0.000463106	1.61	2.97	0.08	-0.23	-0.11	-0.25	-0.56	-0.54	-0.73	-0.73	-0.46	-0.63	-0.42	0.12	-0.11
fbxa-54	WBGene00020449	1.3895	0.000220888	2.14	2.42	0.02	-0.58	-0.2	-0.46	-0.32	-0.3	-0.81	-0.86	-0.81	-0.7	-0.18	0.31	0.32
W05B2.8	WBGene00014543	1.31693	0.000345144	2.55	2.09	0.1	-0.79	-0.11	-0.89	-0.44	-0.58	-0.38	-0.43	-0.85	-0.1	0.06	0.06	-0.3
W10G11.2	WBGene00021135	1.95725	0.00158904	2.16	2.45	0.09	-0.65	-0.71	-0.54	0.23	-0.89	-0.01	-0.4	-0.64	-0.65	-0.01	0.07	-0.49
gst-2	WBGene00001750	2.09842	1.53513e-05	2.47	2.15	0.44	-0.55	-0.75	-0.76	-0.17	-0.63	-0.03	-0.61	-0.49	-0.44	-0.23	-0.58	0.19
W10G11.4	WBGene00021137	2.48613	7.88764e-07	2.55	2.27	-0.08	-0.46	-0.64	-0.46	-0.35	-0.66	-0.39	-0.47	-0.53	-0.42	-0.1	-0.3	0.03
C45B2.3	WBGene00016660	1.5454	0.00466689	2.08	2.31	0.18	-0.86	0.14	-0.8	0.03	-0.8	-0.8	0.24	-0.73	-0.84	-0.19	0.4	-0.35
Y45F10B.59	WBGene00194917	2.16683	0.0471726	2.09	2.33	0.29	-0.28	-0.76	-0.76	-0.76	-0.76	-0.29	0.46	0.01	-0.76	-0.76	0.34	-0.36
fbxa-120	WBGene00016346	1.23941	0.0390607	2.31	1.97	-0.1	-0.19	-1.17	-0.85	-0.74	-0.67	-0.53	-0.34	0.22	0.18	-0.77	-0.06	0.74
T14B4.20	WBGene00303080	1.03629	0.00927238	2.34	1.97	0.44	-0.83	-0.66	-0.32	-0.34	-0.45	-0.31	-0.64	-0.4	-0.66	-0.44	-0.73	1.04
C26D10.7	WBGene00023420	1.70041	0.0103021	2.85	1.51	0.07	-0.93	-0.25	-0.49	-0.32	-0.58	-0.04	-0.7	-0.2	-0.18	-0.93	-0.41	0.6
F48G7.10	WBGene00018621	1.77352	0.00677957	2.83	1.35	0.13	-0.69	-0.48	-0.29	-0.48	-0.9	-0.7	-0.69	-0.45	0.32	-0.39	-0.42	0.86
C50H2.4	WBGene00008240	1.0391	0.0115365	2.74	1.36	0.33	-0.37	-0.92	0.13	0.42	0.28	-0.58	-1	-0.69	-0.56	-0.57	-0.85	0.29
F52E1.12	WBGene00018699	1.35433	0.0162489	2.68	1.4	0.39	-0.35	-0.6	0.1	0.1	-0.09	-0.73	-0.96	-0.75	-1.21	0.14	-0.65	0.53
fbxa-68	WBGene00020641	1.96396	0.0128404	2.46	2.15	-0.21	-0.82	-0.26	-0.28	-0.44	0.46	-0.82	-0.53	-0.52	-0.36	-0.14	-0.82	0.11
Y51B9A.6	WBGene00013088	1.68011	4.16681e-05	2.78	1.93	-0.01	-0.32	-0.4	-0.42	-0.5	-0.19	-0.71	-0.54	-0.44	-0.51	-0.26	-0.66	0.27
C04A2.15	WBGene00206529	1.17518	0.0472844	2.07	1.75	0.52	-0.82	-1.29	-0.83	-0.02	0.52	-0.83	-0.57	-0.79	0.28	-0.13	-0.75	0.89
srj-29	WBGene00005616	1.66372	0.0283129	2.12	2.18	0.45	-0.99	-0.34	-0.99	0.33	0.01	-0.99	-0.49	-0.29	0.09	-0.19	-0.99	0.11
T10B5.8	WBGene00020394	1.22597	0.00473842	2.67	1.65	0.03	-0.64	-0.49	-0.81	0.22	-0.9	-0.45	-0.63	0.38	-0.66	0.6	-0.49	-0.47
Y105E8B.10	WBGene00014964	1.61384	0.00683722	2.92	1.37	0.22	-0.71	-0.71	-0.45	0.3	-0.78	-0.99	-0.29	-0.11	-0.3	0.03	-0.67	0.17
aat-7	WBGene00000008	1.41116	0.000236239	2.73	1.53	0.75	-0.19	-0.51	0.23	-0.24	-0.45	-0.52	-0.72	-0.45	-1.02	0.24	-0.75	-0.63
clec-106	WBGene00012482	1.68315	0.00230324	2.89	1.59	-0.03	0.11	-0.77	-0.35	-0.55	-0.82	-0.34	-0.87	-0.46	-0.26	0.36	-0.24	-0.25
elt-4	WBGene00001252	1.18939	0.00663282	2.95	1.28	-0.02	-0.01	-0.13	0.23	-0.65	-0.69	-0.97	-0.71	-0.29	-0.36	0.55	-0.74	-0.45
F55G1.15	WBGene00018907	1.31631	0.000370292	2.27	2.39	-0.05	-0.61	-0.76	0.13	-0.59	-0.76	-0.7	-0.42	-0.27	0.13	-0.21	0.12	-0.66
irld-42	WBGene00019386	1.60924	0.0118481	2.57	1.82	0.21	-0.27	-1.03	0.45	-0.27	-1.03	-0.66	-0.26	-0.42	-0.09	-0.57	0.27	-0.71
T23F11.11	WBGene00219297	1.09996	0.0211915	2.17	1.82	0.32	-1.27	-0.7	0.13	0.03	-0.31	-1.28	-0.68	-0.57	-0.58	0.53	0.72	-0.33
Y43D4A.3	WBGene00012789	1.7452	0.00212793	2.19	1.88	1.12	-0.83	-1.08	-0.1	0.1	-0.31	-1.08	-0.57	-0.21	-0.67	0.15	0.07	-0.66
F49H12.7	WBGene00044753	1.50087	0.0437484	3	1.04	-0.13	-0.2	-0.94	-0.22	-0.2	0.19	-0.58	0	-0.94	-0.64	-0.49	0.75	-0.63
fpn-1.3	WBGene00019969	2.60691	0.0214131	3.3	0.82	-0.22	-0.58	0.07	-0.58	-0.36	-0.58	-0.26	-0.25	-0.58	-0.58	0.22	0.17	-0.58
tsp-6	WBGene00006632	1.32592	0.00513608	3.01	1.39	-0.04	-0.93	0.08	-0.72	-0.4	-0.29	-0.38	0.05	-0.68	-0.41	-0.04	0.13	-0.78
R09D1.9	WBGene00011165	1.44792	5.82726e-05	2.81	1.03	1.08	-0.42	-0.76	-0.45	-0.37	-0.62	-0.6	-0.33	-0.9	-0.57	-0.04	0.71	-0.56
Y48G9A.6	WBGene00021700	2.24365	0.0131693	2.53	1.34	1.16	-0.43	-0.84	-0.44	-0.84	-0.84	-0.84	-0.43	-0.08	-0.17	0.16	0.55	-0.84
C54E4.4	WBGene00016919	1.73939	0.000438993	2.96	0.67	1.2	-0.55	-0.33	-0.78	-0.55	-0.48	-0.56	-0.09	-0.64	0.11	0.37	-0.74	-0.62
col-116	WBGene00000690	1.72783	2.86368e-05	2.71	1.28	1.34	-0.74	-0.12	-0.63	-0.78	-0.54	-0.63	-0.61	-0.18	-0.08	-0.2	-0.12	-0.7
F07G6.10	WBGene00045271	1.34813	7.85107e-06	2.74	1.33	1.16	-0.85	-0.31	-0.91	-0.26	-0.68	-0.56	-0.15	-0.27	-0.44	0.19	-0.26	-0.73
W06A7.4	WBGene00012293	2.03438	2.1594e-08	2.69	1.81	0.8	-0.7	-0.64	-0.72	-0.43	-0.64	-0.6	-0.23	-0.07	-0.4	-0.23	-0.26	-0.37
B0507.17	WBGene00235307	1.89991	0.00162211	2.22	1.36	1.6	-0.32	-0.67	0.65	-0.78	-0.75	-0.01	-0.57	-0.74	-0.3	0.04	-1.01	-0.72
C52A10.4	WBGene00201414	1.97571	0.000127263	2.74	1.12	1.38	-0.59	-0.59	-0.02	-0.59	-0.68	-0.21	-0.38	-0.67	-0.66	0.22	-0.76	-0.32
tat-6	WBGene00017174	1.20084	0.000242175	2.65	1	1.56	-1.04	-0.81	0.09	-0.1	-0.61	-0.36	-0.31	-0.63	-0.54	-0.07	-0.71	-0.13
C43F9.5	WBGene00008073	1.78879	0.016003	3.04	-0.06	1.15	-0.47	-0.84	0.23	0.14	-0.28	-0.48	-0.28	-0.64	-0.84	0.5	-0.63	-0.53
C28G1.2	WBGene00016187	2.00768	0.0155874	3.04	0.55	0.95	0.14	-0.86	0.11	-0.41	-0.86	-0.53	-0.86	-0.68	0.23	-0.05	-0.48	-0.3
F44G4.6	WBGene00009715	1.07378	0.00137227	3	0.69	1.09	0	-0.73	0.03	-0.14	-0.3	-0.12	-0.71	-0.68	-0.47	-0.16	-1.16	-0.32
pals-15	WBGene00044707	2.31947	0.0278202	3.14	-0.45	1.28	-0.03	-0.61	-0.61	-0.03	-0.38	0.24	-0.17	-0.45	-0.13	-0.61	-0.61	-0.61
T04A11.4	WBGene00011419	2.64354	0.0153288	3.25	-0.53	1.22	-0.21	-0.21	-0.53	-0.1	-0.28	-0.53	-0.04	-0.19	-0.26	-0.53	-0.53	-0.53
21ur-14414	WBGene00166001	3.41865	0.0431351	3.31	0.23	0.94	0.19	-0.45	-0.45	-0.45	-0.45	-0.45	-0.13	-0.45	-0.45	-0.45	-0.45	-0.45
21ur-3734	WBGene00047686	3.41865	0.0431351	3.31	0.23	0.94	0.19	-0.45	-0.45	-0.45	-0.45	-0.45	-0.13	-0.45	-0.45	-0.45	-0.45	-0.45
chil-2	WBGene00007466	2.75572	0.00010124	3.2	0.78	0.81	0.02	-0.1	-0.22	-0.44	-0.66	-0.55	-0.43	-0.54	-0.66	-0.66	-0.15	-0.38
srz-36	WBGene00008943	3.47098	0.0110104	3.13	0.29	1.16	0.24	0.23	-0.54	-0.54	-0.54	-0.54	-0.54	-0.54	-0.22	-0.54	-0.54	-0.54
T05A8.1	WBGene00020227	3.13959	0.0253001	3.07	0.53	1.11	-0.56	-0.56	-0.56	-0.22	-0.56	-0.56	-0.56	-0.56	0.28	-0.56	-0.56	0.29
cyp-29A4	WBGene00007140	2.2345	2.90417e-05	3.21	1.03	0.53	-0.47	-0.57	-0.38	-0.63	-0.54	-0.57	0.04	-0.34	-0.27	-0.4	-0.54	-0.1
ttr-22	WBGene00011450	3.02345	0.00164595	3.18	1.01	0.43	-0.59	-0.22	-0.59	-0.34	-0.59	-0.59	-0.59	-0.39	-0.28	-0.59	-0.17	0.35
gadr-2	WBGene00007887	1.87657	0.0446722	3.29	0.42	-0.12	-0.69	-0.17	-0.43	0.7	-0.49	-0.18	-0.55	-0.41	-0.26	0.27	-0.69	-0.69
C28H8.8	WBGene00016199	1.35129	0.017631	3.38	0.16	0.18	-0.54	0.08	0.16	-0.54	-0.8	-0.86	0.11	-0.46	0.08	-0.45	-0.24	-0.26
K11D12.6	WBGene00019646	2.2096	0.027157	3.42	0.13	0.15	-0.25	-0.26	-0.59	-0.14	-0.59	-0.26	-0.42	-0.23	0.53	-0.59	-0.59	-0.31
nspb-4	WBGene00018167	3.12091	0.00346668	3.21	0.02	1.19	-0.55	-0.55	-0.03	-0.2	-0.55	-0.55	-0.28	-0.55	-0.55	-0.55	0.05	-0.11
F46C3.4	WBGene00044702	1.81999	0.00192138	3.34	0.3	0.45	-0.84	-0.6	-0.26	-0.05	-0.48	-0.15	-0.6	-0.59	-0.64	0.03	0.24	-0.15
prmt-4	WBGene00015999	2.68203	0.0480914	3.26	-0.21	0.85	-0.56	-0.56	-0.56	0.31	-0.56	0.08	-0.56	-0.56	-0.56	-0.56	0.18	-0.02
E02H9.7	WBGene00017105	1.68298	0.0343175	3.09	0	0.58	-0.55	-0.81	-0.81	0.04	-0.61	-0.31	-0.29	-0.67	-0.6	0.44	-0.38	0.89
nhr-249	WBGene00022726	1.95497	0.0406277	3.05	0.39	0.41	-0.76	-0.05	-0.76	-0.52	-0.48	-0.41	-0.76	-0.57	-0.76	0.12	0.06	1.04
thn-5	WBGene00021999	2.90868	0.0490967	3.04	1.07	0.27	-0.56	0.57	-0.56	0.46	-0.56	-0.56	-0.56	-0.36	-0.56	-0.56	-0.56	-0.56
hpo-26	WBGene00018492	1.88367	1.25991e-05	2.94	1.39	0.67	-0.49	0.05	-0.35	0.14	-0.6	-0.58	-0.64	-0.5	-0.7	-0.58	-0.6	-0.17
Y59E9AL.37	WBGene00198041	3.75884	0.0110517	2.9	1.54	0.53	-0.52	0.44	-0.52	-0.2	-0.52	-0.52	-0.52	-0.52	-0.52	-0.52	-0.52	-0.52
btb-9	WBGene00018435	1.20521	8.22422e-05	2.76	1.26	1.09	-0.64	-0.06	-0.16	0.29	-0.65	-0.99	-0.46	-0.26	-0.34	-0.93	-0.44	-0.47
F43D2.3	WBGene00009652	1.11543	0.00301922	2.78	1.58	0.38	-0.3	-0.1	-0.43	0.44	-0.98	-0.43	-0.39	-0.67	-0.42	-1.07	-0.26	-0.14
srz-34	WBGene00008942	1.83479	0.0442302	2.16	1.87	0.53	-0.88	1.04	0.37	-0.45	-0.38	-0.88	-0.22	-0.19	-0.88	-0.88	-0.88	-0.34
Y43D4A.4	WBGene00012790	1.56501	0.00646342	2.46	1.85	0.54	0.16	0.15	0	0.24	-0.52	-1.1	-0.59	-0.43	-0.89	-0.79	-0.81	-0.26
ZC334.13	WBGene00086553	2.16961	0.0159423	2.58	1.49	0.76	-0.09	0.62	-0.81	-0.33	-0.53	-0.81	-0.44	-0.42	-0.81	-0.81	-0.81	0.39
Y34F4.4	WBGene00021339	1.05801	0.045129	2.44	1.2	0.5	1.18	0.06	-0.5	-0.96	-0.9	-0.1	-0.53	-1.15	-0.64	-0.03	0.35	-0.91
21ur-4208	WBGene00047943	2.68	0.0447267	2.83	0.92	0.96	0.82	0.08	-0.66	-0.66	-0.09	-0.66	-0.66	-0.26	-0.66	-0.66	-0.66	-0.66
B0244.16	WBGene00271577	2.19818	0.0129394	2.9	0.88	0.92	0.26	0.51	-0.78	-0.61	0.01	-0.78	-0.52	-0.51	-0.78	-0.15	-0.78	-0.56
W08F4.5	WBGene00021094	1.11998	0.0102901	2.64	0.87	1.14	0.73	0.12	-0.3	-0.13	-0.85	-1.06	-0.14	-1.03	-0.96	-0.48	-0.1	-0.46
F49C12.10	WBGene00009879	1.21784	0.00335316	2.48	1.61	0.75	0.75	0.11	0.06	-0.32	-0.32	-0.47	-0.64	-0.72	-0.94	-0.67	-0.92	-0.77
H23N18.6	WBGene00044534	1.47661	0.00121449	2.6	1.25	1.11	0.61	0.3	-0.16	-0.38	-0.6	-0.48	-0.83	-0.96	-0.88	-0.54	-0.64	-0.38
W07B8.4	WBGene00021072	1.3309	0.0333908	2.66	0.37	1.28	-0.03	0.86	-0.16	0.47	-0.68	-0.55	-0.42	-1.03	-1.06	-0.4	-0.68	-0.63
F32H5.3	WBGene00009349	1.33508	0.0038667	2.56	0.77	1.78	-0.47	0.4	-0.93	-0.18	-0.68	-0.5	-0.24	-1.01	-0.45	-0.28	-0.35	-0.43
ZC47.11	WBGene00014979	3.31958	0.0452043	2.65	0.6	1.52	-0.56	1.06	-0.56	-0.2	-0.56	-0.56	-0.56	-0.56	-0.56	-0.56	-0.56	-0.56
T04A6.1	WBGene00020200	1.38665	5.58265e-05	2.33	1.11	1.8	-0.44	0.36	-0.58	-0.37	-0.66	-0.81	-0.78	-1.07	-0.22	0.19	-0.45	-0.4
Y70G10A.2	WBGene00013498	1.25285	0.000959141	2.31	1.18	1.46	-0.42	0.49	-0.55	-0.62	-0.58	-0.84	-0.66	-1.01	-0.6	0.82	-0.39	-0.59
B0348.9	WBGene00235314	1.28516	0.00523881	2.3	1.31	1.53	-0.34	0.38	-1.39	-0.49	-0.71	-0.95	-0.41	0.04	-0.41	0.07	-0.54	-0.39
cyp-14A3	WBGene00010707	1.8778	0.0106843	2.32	0.82	1.77	-0.41	0.69	-0.96	-0.78	-0.54	-0.15	-0.68	-0.37	-0.5	0.4	-0.65	-0.96
C50F4.1	WBGene00008229	1.36381	7.19152e-15	2.31	2	1.2	-0.36	-0.57	-0.6	-0.35	-0.67	-0.67	-0.53	-0.8	-0.4	0.11	-0.23	-0.45
ttr-27	WBGene00011284	1.3707	7.64148e-15	2.34	1.92	1.3	-0.27	-0.38	-0.63	-0.37	-0.67	-0.65	-0.62	-0.7	-0.52	0.06	-0.26	-0.53
C35C5.9	WBGene00007958	1.96598	1.83965e-08	2.35	1.98	1.09	-0.49	-0.54	-0.93	-0.38	-0.65	-0.64	-0.43	-0.61	-0.54	0.16	-0.09	-0.29
F14B8.4	WBGene00017446	2.18023	1.35392e-06	2.38	1.84	1.25	-0.17	-0.68	-0.69	-0.1	-0.87	-0.56	-0.57	-0.66	-0.64	0.06	-0.31	-0.29
ttr-8	WBGene00020049	2.25088	1.76598e-11	2.37	1.95	1.2	-0.52	-0.66	-0.67	-0.23	-0.75	-0.51	-0.49	-0.67	-0.53	-0.05	-0.14	-0.3
vamp-8	WBGene00007200	2.02978	1.64772e-11	2.3	1.99	1.27	-0.48	-0.65	-0.77	-0.17	-0.71	-0.43	-0.44	-0.67	-0.62	-0.07	-0.27	-0.27
prmt-6	WBGene00016023	1.32271	2.95599e-08	2.04	2.23	1.18	-0.35	-0.85	-0.64	-0.06	-0.96	-0.44	-0.46	-0.58	-0.7	-0.03	-0.27	-0.1
acp-7	WBGene00022246	1.46911	4.51372e-10	2.16	1.99	1.32	-0.6	-0.74	-0.74	-0.28	-0.84	-0.34	-0.56	-0.64	-0.64	0.27	-0.16	-0.2
ttr-59	WBGene00020339	1.85181	4.42141e-06	2.02	2.01	1.34	-0.48	-0.8	-0.86	-0.07	-0.8	-0.55	-0.55	-0.75	-0.7	0.37	-0.02	-0.17
dod-22	WBGene00010125	1.03216	2.61826e-07	2.21	2.06	1.05	-0.37	-0.35	-0.43	-0.13	-0.62	-0.4	-1.03	-0.9	-0.86	0.19	-0.11	-0.32
C53D6.7	WBGene00008284	1.37975	1.87563e-08	2.14	1.83	1.49	-0.19	-0.69	-0.47	-0.19	-0.9	-0.64	-0.61	-0.89	-0.73	0.23	-0.02	-0.36
F23B12.4	WBGene00009081	1.0755	2.76584e-11	2.09	2.15	1.26	-0.29	-0.67	-0.58	-0.19	-0.69	-0.38	-0.66	-0.94	-0.62	0.02	-0.04	-0.45
B0222.5	WBGene00015056	2.17396	5.66666e-12	2.02	2.11	1.51	-0.6	-0.6	-0.65	-0.22	-0.73	-0.41	-0.42	-0.72	-0.63	0.04	-0.35	-0.33
col-129	WBGene00000703	2.09794	1.56584e-16	2.05	2.08	1.56	-0.48	-0.58	-0.67	-0.08	-0.65	-0.43	-0.49	-0.67	-0.61	-0.19	-0.33	-0.49
col-139	WBGene00000712	2.11507	4.33086e-16	2.13	2.04	1.49	-0.49	-0.58	-0.66	-0.09	-0.65	-0.45	-0.48	-0.66	-0.61	-0.16	-0.32	-0.52
col-81	WBGene00000657	2.17489	4.26735e-14	2.11	2.05	1.48	-0.48	-0.58	-0.65	-0.02	-0.65	-0.46	-0.51	-0.7	-0.63	-0.15	-0.31	-0.5
col-39	WBGene00000616	1.9682	1.82772e-10	2.19	2.01	1.36	-0.45	-0.55	-0.63	-0.04	-0.75	-0.67	-0.41	-0.72	-0.54	0.02	-0.22	-0.62
skpo-3	WBGene00017968	1.92995	1.09173e-14	2.26	1.98	1.38	-0.48	-0.52	-0.58	-0.11	-0.69	-0.6	-0.39	-0.68	-0.56	-0.08	-0.32	-0.61
C54D10.10	WBGene00008304	2.12268	3.21578e-06	2.06	2.17	1.27	-0.28	-0.49	-0.54	-0.12	-0.82	-0.66	-0.58	-0.77	-0.55	0.13	-0.19	-0.64
col-146	WBGene00000719	1.96624	6.10791e-09	2.13	2.01	1.38	-0.42	-0.54	-0.56	-0.11	-0.79	-0.6	-0.52	-0.77	-0.51	0.22	-0.25	-0.69
F23B12.10	WBGene00202108	1.55551	6.15272e-08	1.82	2.29	1.34	-0.23	-0.71	-0.65	-0.28	-0.76	-0.64	-0.26	-0.65	-0.64	0.34	-0.27	-0.7
F58A3.3	WBGene00010223	2.15278	1.57749e-07	1.95	2.3	1.18	-0.44	-0.64	-0.73	-0.28	-0.73	-0.51	-0.41	-0.71	-0.69	0.21	0.07	-0.57
C08H9.1	WBGene00007462	2.01851	7.57356e-08	1.33	2.93	0.92	-0.51	-0.43	-0.52	-0.08	-0.42	-0.36	-0.46	-0.6	-0.52	0	-0.84	-0.44
F53F4.1	WBGene00009985	1.48881	1.55508e-05	1.7	2.63	0.84	-0.54	-0.51	-0.74	0.13	-0.54	-0.52	-0.27	-0.63	-0.36	0.33	-0.78	-0.72
Y6G8.5	WBGene00044207	2.13674	0.0013366	2.09	2.25	0.93	-0.07	-0.92	-0.51	-0.07	-0.27	-0.92	-0.49	-0.92	-0.22	0.12	-0.44	-0.57
T20B5.2	WBGene00020595	1.52756	1.94494e-07	2.19	2.3	0.79	-0.84	-0.74	-0.8	-0.14	-0.38	-0.44	-0.65	-0.53	-0.35	0.15	-0.19	-0.38
K07A1.6	WBGene00010613	3.08391	1.51045e-05	1.83	2.5	1.17	-0.48	-0.69	-0.69	-0.12	-0.69	-0.48	-0.37	-0.69	-0.25	-0.17	-0.45	-0.42
ZC196.4	WBGene00022548	1.38995	8.39877e-09	1.93	2.4	1.06	-0.56	-0.92	-0.52	0.14	-0.49	-0.67	-0.44	-0.72	-0.42	0.05	-0.47	-0.36
F02D8.4	WBGene00008521	1.21656	4.02392e-05	2.08	1.74	1.4	-0.42	-0.56	-0.78	-0.08	-0.95	-0.85	-0.22	-0.73	-0.39	0.77	-0.25	-0.76
K07E1.1	WBGene00019489	1.15467	0.000687886	1.85	1.95	1.33	-0.01	-0.47	-0.88	0.03	-1.17	-0.8	-0.21	-0.72	-0.49	0.71	-0.38	-0.75
fbxc-57	WBGene00016305	2.11052	0.00357034	2.02	2.03	1.2	0.2	-0.9	-0.9	-0.17	-0.69	-0.36	-0.48	-0.24	-0.56	0.44	-0.9	-0.67
F59A1.13	WBGene00010299	2.08558	0.000239819	2.16	2.12	0.9	-0.43	-0.44	-0.84	0.17	-0.71	-0.45	-0.45	-0.79	-0.79	0.52	-0.46	-0.51
T21D12.12	WBGene00020651	1.11656	7.94408e-06	1.94	2.13	1.34	-0.32	-0.45	-0.82	0.19	-0.93	-0.6	-0.21	-0.67	-0.6	0.24	-0.74	-0.48
nspb-2	WBGene00018169	3.58451	0.00165423	2.26	2.22	0.83	-0.62	-0.4	-0.62	-0.47	-0.62	-0.62	-0.62	-0.62	-0.44	0.19	0.14	-0.62
F45E4.5	WBGene00018470	2.29641	1.6426e-07	2.27	2.04	1.01	-0.53	-0.59	-0.44	-0.47	-0.76	-0.67	-0.61	-0.67	-0.55	0.54	-0.24	-0.33
coel-1	WBGene00016866	1.01798	1.89159e-08	2.1	2.25	1.06	-0.59	-0.67	-0.65	-0.54	-0.84	-0.35	-0.47	-0.46	-0.4	0.25	-0.04	-0.64
Y18D10A.23	WBGene00012487	1.17175	9.81356e-09	2.12	2.13	1.12	-0.53	-0.78	-0.63	-0.45	-0.61	-0.39	-0.58	-0.56	-0.51	0.55	-0.22	-0.66
dmsr-2	WBGene00021275	1.39387	2.75383e-05	2.55	1.56	0.99	-0.56	-0.5	-0.65	-0.26	-0.3	-0.39	-0.81	-0.79	-0.54	0.72	-0.23	-0.8
T04C12.7	WBGene00011429	1.88655	0.00126858	2.43	1.67	0.85	-0.67	-0.88	-0.88	0.11	-0.82	-0.33	-0.64	-0.44	-0.64	0.64	0.17	-0.55
C34F11.8	WBGene00016417	2.45311	4.77555e-07	2.29	1.56	1.71	-0.43	-0.7	-0.65	-0.38	-0.68	-0.53	-0.53	-0.68	-0.67	0.25	-0.19	-0.34
nas-9	WBGene00003528	2.31579	5.26225e-05	2.18	1.75	1.56	-0.55	-0.73	-0.72	-0.41	-0.82	-0.47	-0.49	-0.72	-0.63	0.27	0.08	-0.3
ttr-15	WBGene00011561	1.62069	2.64774e-17	2.16	1.75	1.73	-0.61	-0.65	-0.73	-0.38	-0.76	-0.6	-0.45	-0.61	-0.53	-0.1	-0.06	-0.15
ttr-2	WBGene00010539	1.23579	3.07836e-14	2.18	1.51	1.86	-0.53	-0.7	-0.7	-0.37	-0.88	-0.49	-0.53	-0.64	-0.61	0.04	-0.06	-0.08
C15A11.7	WBGene00007599	1.89199	1.63466e-08	2.02	1.69	1.81	-0.41	-0.75	-0.6	-0.49	-0.84	-0.6	-0.52	-0.77	-0.72	0.12	-0.05	0.1
F59E11.5	WBGene00019111	1.71934	2.45964e-11	2.11	1.66	1.83	-0.38	-0.63	-0.41	-0.29	-0.88	-0.61	-0.6	-0.82	-0.68	-0.11	-0.13	-0.04
C09F12.2	WBGene00007482	2.11999	1.68665e-05	2.21	1.77	1.43	-0.59	-0.66	-0.3	-0.38	-0.73	-0.73	-0.49	-0.85	-0.89	-0.05	0.24	0.03
ZK945.4	WBGene00014166	1.13379	2.0397e-08	2.3	1.49	1.56	-0.38	-0.47	-0.49	-0.47	-0.72	-0.49	-0.91	-0.91	-0.86	0.28	0.05	0.04
C49H3.12	WBGene00016795	1.34895	5.56887e-08	2.41	1.51	1.58	-0.22	-0.66	-0.44	-0.35	-0.66	-0.61	-0.2	-1.03	-0.64	-0.02	-0.12	-0.53
C02F12.5	WBGene00015355	3.08747	3.95699e-05	2.52	1.56	1.41	-0.64	-0.53	-0.57	-0.43	-0.69	-0.62	-0.55	-0.58	-0.58	0.2	-0.13	-0.36
fbxa-91	WBGene00022494	1.97623	4.66586e-09	2.58	1.54	1.3	-0.43	-0.36	-0.4	-0.6	-0.85	-0.75	-0.62	-0.61	-0.58	0.04	0.02	-0.28
F53F8.4	WBGene00010001	2.74876	1.56341e-25	2.14	2.03	1.56	-0.48	-0.56	-0.53	-0.32	-0.64	-0.49	-0.53	-0.61	-0.55	-0.24	-0.3	-0.48
dpf-2	WBGene00001055	1.74104	1.76414e-29	2.24	1.8	1.66	-0.46	-0.58	-0.53	-0.22	-0.64	-0.51	-0.53	-0.69	-0.6	-0.22	-0.25	-0.45
lec-2	WBGene00002265	1.24773	3.88461e-40	2.24	1.89	1.56	-0.5	-0.47	-0.5	-0.34	-0.65	-0.62	-0.49	-0.72	-0.59	-0.29	-0.15	-0.37
T26C5.4	WBGene00012034	2.42677	3.72842e-18	2.3	1.87	1.49	-0.47	-0.34	-0.32	-0.47	-0.72	-0.61	-0.57	-0.7	-0.58	-0.29	-0.28	-0.33
ZC581.3	WBGene00022633	1.23861	4.60693e-23	2.27	1.96	1.43	-0.61	-0.34	-0.37	-0.38	-0.55	-0.55	-0.48	-0.7	-0.58	-0.14	-0.37	-0.59
dhs-19	WBGene00000982	1.19662	1.74661e-23	2.22	1.82	1.59	-0.51	-0.6	-0.52	-0.37	-0.83	-0.49	-0.58	-0.78	-0.49	-0.12	-0.09	-0.25
H06A10.1	WBGene00010368	2.47274	2.77811e-10	2.17	1.98	1.48	-0.43	-0.65	-0.54	-0.35	-0.76	-0.57	-0.63	-0.72	-0.5	-0.08	-0.03	-0.36
T10H9.8	WBGene00044779	2.34702	2.09752e-16	2.27	1.85	1.53	-0.45	-0.61	-0.53	-0.32	-0.69	-0.64	-0.57	-0.68	-0.51	-0.1	-0.14	-0.41
T21F4.1	WBGene00020658	1.40708	1.37988e-16	1.99	1.96	1.71	-0.42	-0.79	-0.49	-0.44	-0.84	-0.49	-0.51	-0.67	-0.49	0.02	-0.17	-0.37
T25G12.3	WBGene00020811	2.14689	3.0318e-13	2.07	1.78	1.83	-0.34	-0.62	-0.55	-0.16	-0.76	-0.64	-0.57	-0.72	-0.54	-0.09	-0.27	-0.42
C32F10.4	WBGene00016332	1.05357	1.15912e-08	2.08	1.85	1.54	-0.52	-0.48	-0.17	-0.86	-0.93	-0.47	-0.82	-0.79	-0.11	0.17	-0.06	-0.44
F16G10.15	WBGene00017529	1.80542	8.63767e-08	2.38	1.7	1.42	-0.52	-0.52	-0.38	-0.46	-0.78	-0.38	-0.75	-0.89	-0.37	0.2	-0.43	-0.23
C05D11.5	WBGene00015483	1.17974	1.93433e-08	2.17	1.81	1.5	-0.13	-0.44	-0.31	-0.4	-0.86	-0.5	-0.95	-0.68	-0.77	0.28	-0.31	-0.42
nhr-5	WBGene00003604	1.12002	6.04147e-10	2.36	1.68	1.44	0.01	-0.7	-0.35	-0.46	-0.78	-0.7	-0.61	-0.77	-0.49	0.15	-0.22	-0.56
pgp-10	WBGene00004004	1.6737	1.06312e-07	2.35	1.85	1.24	0.07	-0.42	-0.22	-0.42	-0.86	-0.72	-0.69	-0.88	-0.67	-0.11	-0.16	-0.37
eol-1	WBGene00045401	2.64242	1.35165e-09	2.44	1.9	1.16	-0.38	-0.49	-0.49	-0.24	-0.64	-0.7	-0.64	-0.69	-0.63	-0.28	0.04	-0.36
Y50D4B.6	WBGene00021745	2.21241	1.10604e-10	2.38	1.9	1.25	-0.26	-0.63	-0.39	-0.37	-0.65	-0.5	-0.75	-0.77	-0.59	-0.27	0.01	-0.35
alh-4	WBGene00000110	1.22715	2.23175e-20	2.41	1.73	1.45	-0.29	-0.48	-0.36	-0.47	-0.69	-0.61	-0.63	-0.78	-0.57	-0.15	-0.08	-0.48
cyp-33C3	WBGene00018262	1.27492	1.25456e-17	2.39	1.79	1.37	-0.41	-0.72	-0.33	-0.54	-0.78	-0.54	-0.74	-0.64	-0.45	-0.02	-0.08	-0.31
F36F2.2	WBGene00009476	1.02814	7.81154e-13	2.27	1.88	1.4	-0.17	-0.56	-0.39	-0.71	-0.92	-0.52	-0.7	-0.67	-0.45	-0.13	-0.1	-0.24
R03H10.7	WBGene00019859	1.0601	0.00194232	1.86	2.21	0.66	0.47	-0.41	-0.43	-1.03	-0.75	-0.81	-0.97	-0.87	-0.28	0.45	0.38	-0.49
21ur-10461	WBGene00168258	1.02238	0.000102777	2.22	1.74	1.16	0.43	-0.41	-0.35	-0.83	-0.81	-1.01	-0.83	-0.95	-0.39	0.22	0.08	-0.26
srz-85	WBGene00015018	1.68165	0.000864636	2.42	1.76	0.96	-0.01	-0.06	-0.29	-0.61	-0.82	-0.69	-0.78	-1.1	-0.76	0.04	0.19	-0.23
sodh-1	WBGene00010790	1.26055	0.000663062	1.79	2.06	1.17	-0.63	-0.84	-0.71	-0.95	-1.08	-0.95	-0.46	-0.15	0.02	0.38	0.47	-0.12
C01G6.9	WBGene00007229	1.27576	3.89416e-05	2.14	1.96	0.98	-0.28	-0.52	-0.58	-0.75	-0.98	-1	-0.64	-0.77	-0.28	0.55	0.17	-0.02
W02H3.1	WBGene00012217	1.21935	0.00930309	2.19	1.42	1.25	0.15	-0.32	-0.62	-1.05	-1.23	-1.21	-0.54	-0.7	0.01	0.41	0.08	0.16
F35C5.12	WBGene00009400	1.40269	7.5261e-09	1.82	2.41	1.19	-0.19	-0.35	-0.37	-0.52	-0.69	-0.54	-0.93	-0.81	-0.59	0.11	-0.45	-0.08
math-10	WBGene00015839	1.85879	4.54693e-09	1.81	2.4	1.15	-0.65	-0.43	-0.65	-0.49	-0.73	-0.61	-0.66	-0.79	-0.6	0.2	-0.02	0.06
fbxa-158	WBGene00015602	2.26289	2.46721e-08	1.82	2.19	1.51	-0.46	-0.73	-0.67	-0.4	-0.62	-0.57	-0.76	-0.63	-0.65	0.32	-0.07	-0.27
T26H5.10	WBGene00044783	1.93544	4.20529e-07	1.7	2.44	1.26	-0.29	-0.42	-0.58	-0.44	-0.91	-0.57	-0.78	-0.74	-0.48	0.23	-0.05	-0.39
F49H6.5	WBGene00009908	2.44792	0.000292864	1.55	2.18	1.59	-0.84	-0.04	-0.64	-0.43	-0.68	-0.84	-0.53	-0.73	-0.5	0.65	-0.15	-0.58
gtl-1	WBGene00001795	1.02006	1.18147e-08	1.8	2.35	1.26	-0.47	-0.49	-0.22	-0.6	-0.76	-0.76	-0.57	-0.75	-0.18	0.31	-0.17	-0.74
rab-11.2	WBGene00004275	2.74134	9.4275e-08	1.53	2.43	1.49	-0.44	-0.44	-0.53	-0.55	-0.64	-0.6	-0.45	-0.59	-0.56	0.52	-0.67	-0.49
F23F1.7	WBGene00017748	1.74521	1.22287e-11	1.8	2.19	1.63	-0.41	-0.39	-0.4	-0.39	-0.85	-0.64	-0.44	-0.74	-0.57	0.15	-0.6	-0.32
Y17G9A.2	WBGene00021195	3.36445	7.03712e-05	1.58	2.39	1.62	-0.49	-0.49	-0.21	-0.42	-0.68	-0.68	-0.68	-0.68	-0.68	0.02	-0.24	-0.36
vrp-1	WBGene00021869	1.16327	2.48798e-10	1.91	2.03	1.54	-0.46	-0.52	-0.49	-0.73	-0.93	-0.86	-0.57	-0.73	-0.32	0.11	0.17	-0.15
B0348.2	WBGene00015152	1.98536	2.44971e-06	1.84	1.99	1.66	-0.23	-0.45	-0.39	-0.89	-0.62	-0.86	-0.76	-0.71	-0.57	0.05	0.26	-0.33
C17H12.6	WBGene00015932	1.48889	5.56769e-11	2.09	1.98	1.45	-0.38	-0.58	-0.4	-0.81	-0.73	-0.72	-0.72	-0.5	-0.53	0.14	0.15	-0.42
fbxa-92	WBGene00022496	1.93438	1.4659e-11	1.99	2.23	1.3	-0.59	-0.52	-0.48	-0.5	-0.76	-0.82	-0.61	-0.5	-0.57	-0.27	-0.1	0.19
pals-2	WBGene00007656	2.50108	1.08356e-08	2.11	2.06	1.37	-0.7	-0.7	-0.66	-0.55	-0.72	-0.54	-0.62	-0.58	-0.35	-0.16	0.06	-0.02
clec-82	WBGene00021873	2.05558	4.19658e-05	2.08	1.98	1.24	-0.75	-0.75	-0.88	-0.7	-0.73	-0.63	-0.42	-0.62	-0.38	0.41	0.07	0.09
R05H10.1	WBGene00011042	2.24004	1.6009e-05	2.11	1.95	1.36	-0.67	-0.79	-0.62	-0.48	-0.78	-0.8	-0.66	-0.25	-0.62	0.33	-0.03	-0.04
C31H2.14	WBGene00206484	1.17971	6.71978e-05	2.17	1.89	1.33	-0.9	-0.64	-0.96	-0.02	-0.61	-0.48	0.03	0.02	-0.52	-0.86	-0.45	0
ttr-3	WBGene00010538	1.08891	5.60652e-08	2.44	1.72	1.25	-0.69	-0.41	-1.04	-0.03	-0.65	-0.75	-0.29	-0.54	-0.59	-0.14	-0.22	-0.06
F59C6.16	WBGene00077764	2.27107	0.000232064	2.21	2.09	1.14	-0.61	-0.56	-0.88	0.1	-0.84	-0.62	-0.12	-0.48	-0.61	-0.22	-0.45	-0.15
nlp-27	WBGene00003765	1.58157	6.969e-06	2.25	1.96	1.11	-0.79	-0.79	-0.97	-0.11	-0.72	-0.66	0.03	-0.53	-0.6	-0.08	-0.17	0.06
K08E5.1	WBGene00014801	1.077	0.00044157	2.08	1.88	1.37	-0.6	-0.92	-1.18	-0.29	-1.02	-0.52	0.01	-0.02	0.02	-0.12	-0.25	-0.43
C29F7.3	WBGene00007812	1.25707	2.2163e-12	2.3	1.77	1.58	-0.66	-0.67	-0.65	-0.28	-0.77	-0.53	-0.45	-0.04	-0.48	-0.37	-0.32	-0.43
Y49E10.29	WBGene00045239	1.51606	2.64791e-07	2.14	1.76	1.65	-0.94	-0.76	-0.86	-0.16	-0.75	-0.53	-0.1	-0.37	-0.42	-0.1	-0.08	-0.48
C30G7.4	WBGene00044178	2.06677	4.93266e-05	2.3	1.83	1.34	-0.78	-0.74	-0.89	0.2	-0.82	-0.53	-0.22	-0.34	-0.3	-0.34	-0.22	-0.47
ugt-11	WBGene00020593	1.99879	1.03597e-05	2.25	1.88	1.38	-0.87	-0.69	-0.79	0.04	-0.8	-0.2	-0.31	-0.23	-0.53	-0.29	-0.22	-0.64
fbxa-38	WBGene00016522	1.09882	0.000126082	2.45	1.7	1.05	-0.78	-1.12	-0.87	-0.13	-0.93	-0.21	-0.29	-0.51	-0.16	-0.01	0.1	-0.31
K10H10.5	WBGene00010761	1.43618	5.15326e-06	2.47	1.9	0.78	-0.82	-0.74	-0.58	-0.17	-0.87	-0.92	-0.29	-0.54	-0.19	0.03	0.18	-0.25
F42G2.7	WBGene00044362	1.1862	0.000173242	2.29	1.92	1.23	-0.3	-0.9	-0.68	-0.11	-0.7	-0.22	-0.64	-0.6	0.15	-0.16	-0.66	-0.62
T13F3.6	WBGene00011753	2.43202	2.51946e-05	2.07	2.11	1.45	-0.63	-0.72	-0.71	-0.37	-0.82	-0.56	-0.1	-0.5	-0.26	-0.43	-0.33	-0.19
twk-1	WBGene00006656	1.03249	3.95126e-10	2.36	1.95	1.17	-0.92	-0.5	-0.45	-0.37	-0.71	-0.66	-0.37	-0.62	-0.05	0.03	-0.49	-0.36
F31E9.11	WBGene00195233	1.06925	0.0026303	1.87	2.04	1.09	-0.4	-0.88	-0.13	-0.4	-1.42	0.18	-0.62	-0.91	-0.23	-0.7	0.49	0.05
21ur-2137	WBGene00050105	2.51981	0.00419359	1.93	2.08	1.3	-0.81	-0.43	-0.81	-0.55	-0.81	-0.05	-0.42	-0.81	-0.17	-0.81	0.51	-0.16
zip-6	WBGene00011130	1.03973	8.01454e-06	1.63	1.81	1.82	-0.71	-0.75	-0.62	-0.33	-0.97	0.01	-0.74	-0.98	-0.22	-0.16	0.67	-0.46
T26H2.10	WBGene00044976	2.42285	0.0310262	2.08	1.81	0.98	-0.78	-0.78	-0.78	-0.24	-0.16	0.01	-0.78	-0.78	-0.11	-0.78	1.06	-0.78
ZC239.22	WBGene00194717	1.36041	0.00143571	2.71	1.38	0.8	-0.99	-0.49	-1.15	-0.8	-0.16	0.22	-0.47	-0.62	-0.2	-0.03	0.22	-0.43
C35E7.3	WBGene00016455	1.91674	0.0201494	2.14	1.37	1.42	-0.54	-0.98	-0.98	-0.39	-0.98	0.31	-0.54	-0.98	-0.62	0.64	0.02	0.12
F28B4.4	WBGene00017893	1.52783	0.00464017	2.25	1.47	1.3	-0.77	-1.19	-0.79	-0.64	-0.56	0.84	-0.35	-0.75	-0.16	0.08	-0.25	-0.5
B0563.16	WBGene00201180	1.27327	0.0102225	2.37	1.44	1.12	0.03	-0.86	0.16	-0.33	-1.39	0.16	-0.58	-0.64	-0.95	-0.52	-0.38	0.38
Y40B10A.11	WBGene00268197	2.64225	0.0375123	2.37	1.73	0.73	-0.68	-0.68	-0.68	-0.68	-0.68	0.9	-0.35	-0.34	-0.68	-0.68	-0.68	0.4
W10G11.3	WBGene00021136	2.66398	0.000148612	2.33	2.29	0.6	-0.56	-0.69	-0.69	0.06	-0.67	-0.34	-0.44	-0.53	-0.67	-0.32	-0.12	-0.26
fipr-5	WBGene00044174	3.01236	9.74117e-08	2.29	2.17	1.03	-0.58	-0.52	-0.67	0.08	-0.61	-0.25	-0.47	-0.55	-0.62	-0.36	-0.42	-0.52
T20D4.5	WBGene00020611	3.9516	1.78466e-13	2.37	2.2	0.85	-0.47	-0.56	-0.44	0.09	-0.56	-0.33	-0.55	-0.57	-0.57	-0.5	-0.43	-0.53
fipr-3	WBGene00009090	2.75827	7.47567e-06	2.44	2.07	0.84	-0.48	-0.67	-0.67	0.05	-0.69	-0.67	-0.54	-0.53	-0.25	-0.18	-0.14	-0.57
fipr-4	WBGene00007541	3.36535	5.14156e-05	2.33	2.13	1.03	-0.5	-0.56	-0.52	0.07	-0.65	-0.56	-0.54	-0.61	-0.51	-0.29	-0.29	-0.54
col-62	WBGene00000638	2.4791	7.95525e-07	2.45	2.01	0.96	-0.46	-0.58	-0.58	0.04	-0.72	-0.63	-0.46	-0.66	-0.54	-0.09	-0.2	-0.54
col-7	WBGene00000596	2.70578	6.5628e-07	2.39	2.07	1.01	-0.42	-0.58	-0.56	-0.1	-0.71	-0.62	-0.52	-0.66	-0.53	-0.12	-0.17	-0.49
B0416.7	WBGene00015182	3.15523	1.26611e-08	2.28	2.15	1.12	-0.63	-0.57	-0.63	-0.12	-0.64	-0.46	-0.57	-0.6	-0.26	-0.48	-0.17	-0.4
Y53F4B.23	WBGene00013169	3.12061	6.0406e-12	2.58	2.04	0.75	-0.49	-0.52	-0.61	-0.24	-0.55	-0.37	-0.55	-0.57	-0.57	-0.29	-0.14	-0.44
C16E9.1	WBGene00015865	3.09277	3.6459e-13	2.28	2.21	1.06	-0.46	-0.59	-0.49	-0.26	-0.64	-0.54	-0.51	-0.61	-0.58	-0.33	-0.16	-0.39
sul-3	WBGene00006310	2.71914	3.12844e-15	2.26	2.19	1.11	-0.5	-0.53	-0.6	-0.24	-0.62	-0.52	-0.55	-0.66	-0.56	-0.16	-0.25	-0.37
decr-1.1	WBGene00018380	3.72667	6.82741e-09	2.49	2	1.05	-0.46	-0.49	-0.44	-0.24	-0.59	-0.54	-0.54	-0.59	-0.54	-0.42	-0.26	-0.44
C30F2.3	WBGene00007817	2.96535	1.21036e-10	2.42	2.06	1.02	-0.51	-0.45	-0.56	-0.09	-0.61	-0.49	-0.54	-0.66	-0.63	-0.2	-0.42	-0.35
fipr-9	WBGene00044175	3.2563	2.44839e-10	2.41	2.09	1.01	-0.53	-0.51	-0.58	-0.16	-0.63	-0.47	-0.49	-0.62	-0.56	-0.26	-0.26	-0.44
gst-34	WBGene00001782	3.48481	0.00102266	2.58	1.95	0.71	-0.6	-0.6	-0.6	0.2	-0.48	-0.6	-0.45	-0.6	-0.6	-0.23	-0.6	-0.1
fbxa-71	WBGene00020639	3.19215	8.489e-05	2.77	1.67	0.78	-0.49	-0.64	-0.57	0.13	-0.64	-0.07	-0.6	-0.56	-0.58	-0.46	-0.47	-0.28
fipr-6	WBGene00007544	3.20305	1.42904e-06	2.96	1.56	0.58	-0.51	-0.62	-0.57	-0.07	-0.54	-0.43	-0.38	-0.61	-0.26	-0.49	-0.34	-0.3
pudl-2	WBGene00044490	3.24989	2.47878e-05	2.76	1.75	0.76	-0.63	-0.63	-0.48	0.01	-0.63	-0.48	-0.31	-0.55	-0.63	-0.44	-0.27	-0.23
fipr-29	WBGene00019171	3.62586	0.0134915	2.79	1.46	0.99	-0.55	-0.55	-0.55	0.08	0.17	-0.55	-0.55	-0.55	-0.55	-0.55	-0.55	-0.55
tbx-36	WBGene00006555	1.83438	1.91772e-07	2.8	1.36	1.14	-0.29	-0.36	-0.9	0	-0.62	-0.31	-0.44	-0.75	-0.64	-0.43	-0.34	-0.21
ZK863.8	WBGene00014125	1.89685	1.13877e-07	2.69	1.48	1.2	-0.41	-0.37	-0.78	-0.04	-0.41	-0.29	-0.7	-0.78	-0.8	-0.21	-0.16	-0.4
nspb-1	WBGene00018170	3.43411	1.53952e-05	2.96	1.55	0.5	-0.19	-0.59	-0.59	-0.26	-0.51	-0.59	-0.49	-0.54	-0.59	-0.34	0.09	-0.42
Y25C1A.14	WBGene00194985	3.52147	0.000409504	2.74	1.68	0.88	-0.22	-0.42	-0.62	-0.35	-0.62	-0.42	-0.62	-0.62	-0.62	0.1	-0.28	-0.62
F41B5.11	WBGene00023039	1.26493	9.0745e-12	2.72	1.64	1.04	-0.4	-0.72	-0.21	-0.26	-0.76	-0.7	-0.36	-0.61	-0.34	-0.26	-0.4	-0.38
nhx-1	WBGene00003729	1.41236	9.89251e-13	2.57	1.89	0.93	-0.44	-0.49	-0.3	-0.31	-0.8	-0.66	-0.53	-0.66	-0.42	-0.1	-0.09	-0.59
D1086.2	WBGene00008389	1.79209	1.28108e-05	2.28	1.86	1.26	-0.58	-0.41	-0.51	0.17	-0.57	0.08	-0.7	-0.78	-0.74	-0.46	-0.02	-0.88
C49F5.7	WBGene00008211	2.47879	4.19708e-06	2.56	1.78	1.01	-0.54	-0.66	-0.75	-0.08	-0.74	-0.16	-0.58	-0.6	-0.63	-0.42	0.16	-0.35
C37C3.12	WBGene00016504	1.54947	2.55796e-12	2.55	1.83	1.12	-0.39	-0.66	-0.42	-0.29	-0.71	-0.25	-0.39	-0.74	-0.37	-0.49	-0.19	-0.6
pgp-11	WBGene00004005	1.21741	4.82523e-25	2.43	1.91	1.27	-0.4	-0.54	-0.38	-0.43	-0.63	-0.31	-0.62	-0.74	-0.44	-0.38	-0.33	-0.41
C54F6.19	WBGene00235336	3.1483	0.00701972	2.41	2.12	0.62	-0.05	-0.62	-0.62	0.33	-0.62	-0.62	-0.62	-0.32	-0.62	-0.62	-0.62	-0.14
ZK662.5	WBGene00014040	3.24431	0.0373535	2.31	2.03	0.75	0.64	-0.59	-0.59	0.23	-0.59	-0.59	-0.59	-0.59	-0.59	-0.59	-0.59	-0.59
F36G9.3	WBGene00009485	2.18946	7.02588e-06	2.14	2.04	1.34	-0.06	-0.64	-0.65	-0.04	-0.84	-0.2	-0.43	-0.78	-0.74	-0.54	-0.47	-0.13
F41G3.10	WBGene00018303	2.04606	1.94835e-06	2.37	1.89	1.19	0.06	-0.5	-0.48	0.05	-0.81	-0.33	-0.6	-0.84	-0.67	-0.48	-0.48	-0.36
F14B8.11	WBGene00197573	2.08207	0.000281426	2.21	2.17	0.89	0	-0.57	-0.82	0.18	-0.94	-0.39	-0.53	-0.67	-0.68	-0.03	-0.37	-0.47
F40H3.2	WBGene00018250	2.34954	1.58584e-06	2.29	2.14	1	-0.2	-0.54	-0.38	-0.09	-0.8	-0.26	-0.64	-0.73	-0.63	-0.06	-0.58	-0.52
F47E1.4	WBGene00018568	1.91547	3.17373e-06	2.5	1.78	1.06	-0.6	-0.4	-0.73	0.2	-0.73	-0.82	-0.23	-0.56	-0.34	0.02	-0.55	-0.62
npax-3	WBGene00011257	1.97566	7.11469e-07	2.65	1.72	0.99	-0.44	-0.27	-0.64	-0.02	-0.85	-0.63	-0.44	-0.55	-0.54	-0.1	-0.58	-0.31
tag-290	WBGene00009386	1.96788	1.72757e-07	2.44	1.9	1.04	-0.47	-0.47	-0.77	-0.01	-0.67	-0.57	-0.53	-0.45	-0.8	0.22	-0.5	-0.35
F53F4.2	WBGene00009986	2.79375	0.00345126	2.66	1.42	1.16	-0.71	-0.15	-0.71	0.24	-0.71	-0.71	-0.71	-0.56	-0.24	-0.01	-0.71	-0.24
fipr-10	WBGene00008245	3.13537	3.73403e-05	2.78	1.42	1.08	-0.47	-0.56	-0.56	0.32	-0.61	-0.41	-0.47	-0.51	-0.57	-0.22	-0.65	-0.57
21ur-11208	WBGene00173099	3.2344	0.00031808	2.48	1.78	1.21	-0.65	-0.09	-0.65	0.11	-0.65	-0.65	-0.46	-0.65	-0.34	-0.42	-0.65	-0.34
T19H5.7	WBGene00045414	3.14058	0.000161133	2.46	1.98	0.96	-0.33	-0.01	-0.66	0	-0.66	-0.66	-0.5	-0.66	-0.39	-0.46	-0.66	-0.39
C27A7.1	WBGene00007753	1.09058	9.71704e-10	2.41	2.14	0.9	-0.59	-0.35	-0.32	-0.14	-0.57	-0.6	-0.24	-0.58	-0.46	-0.36	-0.48	-0.75
fipr-11	WBGene00008244	2.83137	2.04073e-05	2.23	2.14	1.12	-0.21	-0.36	-0.62	0.16	-0.67	-0.62	-0.27	-0.57	-0.54	-0.54	-0.72	-0.54
ZC21.3	WBGene00022505	1.71184	8.11341e-10	2.21	1.99	1.41	-0.38	-0.26	-0.32	0.03	-0.57	-0.51	-0.3	-0.7	-0.79	-0.58	-0.69	-0.55
C08A9.10	WBGene00044773	2.38186	3.86326e-14	2.54	1.74	1.27	-0.71	-0.62	-0.57	-0.08	-0.62	-0.43	-0.46	-0.44	-0.46	-0.5	-0.25	-0.41
fipr-7	WBGene00007543	3.52647	2.68974e-08	2.38	1.75	1.5	-0.59	-0.64	-0.59	0.01	-0.56	-0.59	-0.53	-0.52	-0.55	-0.44	-0.27	-0.37
R04A9.9	WBGene00195183	3.06068	7.20898e-12	2.38	1.68	1.59	-0.6	-0.59	-0.63	-0.12	-0.61	-0.37	-0.57	-0.61	-0.57	-0.42	-0.25	-0.31
fipr-1	WBGene00009096	3.00385	1.33327e-11	2.41	1.82	1.4	-0.48	-0.58	-0.62	-0.12	-0.61	-0.32	-0.33	-0.61	-0.57	-0.51	-0.52	-0.37
T20D4.3	WBGene00020609	2.68421	1.08555e-09	2.37	1.86	1.37	-0.21	-0.58	-0.45	0	-0.56	-0.33	-0.58	-0.66	-0.69	-0.52	-0.5	-0.53
F42A8.1	WBGene00009626	2.17575	9.01332e-11	2.21	1.81	1.61	-0.52	-0.57	-0.67	0.14	-0.62	-0.19	-0.56	-0.67	-0.72	-0.48	-0.46	-0.3
fipr-8	WBGene00007537	2.97626	5.27649e-09	2.22	1.63	1.79	-0.52	-0.58	-0.63	0.23	-0.61	-0.48	-0.47	-0.54	-0.64	-0.42	-0.5	-0.48
twk-22	WBGene00006675	1.28892	8.30835e-18	2.33	1.79	1.51	-0.45	-0.49	-0.47	-0.09	-0.52	-0.48	-0.54	-0.79	-0.82	-0.35	-0.23	-0.41
F11F1.1	WBGene00008714	1.64046	7.48433e-18	2.29	1.85	1.51	-0.25	-0.43	-0.46	-0.17	-0.7	-0.58	-0.6	-0.75	-0.7	-0.32	-0.27	-0.43
kin-16	WBGene00002200	2.48904	4.92058e-17	2.27	1.91	1.49	-0.49	-0.52	-0.32	-0.12	-0.68	-0.5	-0.6	-0.65	-0.63	-0.35	-0.33	-0.48
pals-14	WBGene00009061	2.24947	1.05562e-15	2.43	1.84	1.31	-0.51	-0.53	-0.39	-0.09	-0.49	-0.52	-0.71	-0.66	-0.7	-0.43	-0.26	-0.3
T12B3.1	WBGene00020444	2.10981	2.141e-13	2.46	1.87	1.22	-0.42	-0.59	-0.17	-0.25	-0.46	-0.45	-0.63	-0.72	-0.78	-0.32	-0.4	-0.37
F18E9.3	WBGene00017569	2.92609	5.33619e-10	2.39	1.85	1.39	-0.47	-0.63	-0.62	-0.31	-0.64	-0.44	-0.45	-0.64	-0.6	-0.3	-0.16	-0.37
Y43C5A.7	WBGene00044922	2.82171	1.14176e-12	2.3	2.03	1.28	-0.45	-0.55	-0.57	-0.13	-0.69	-0.62	-0.45	-0.64	-0.52	-0.34	-0.32	-0.35
aqp-8	WBGene00000176	1.85462	2.92049e-20	2.44	1.89	1.22	-0.48	-0.55	-0.61	-0.15	-0.59	-0.48	-0.57	-0.69	-0.67	-0.29	-0.2	-0.28
del-6	WBGene00011891	3.2572	7.0936e-08	2.41	1.98	1.19	-0.45	-0.6	-0.57	-0.14	-0.63	-0.43	-0.51	-0.62	-0.6	-0.43	-0.25	-0.36
vap-2	WBGene00011462	3.65708	4.19263e-08	2.38	1.96	1.29	-0.5	-0.57	-0.53	-0.17	-0.61	-0.52	-0.54	-0.6	-0.54	-0.37	-0.26	-0.42
ZK669.3	WBGene00014053	3.27295	1.73639e-09	2.42	1.86	1.34	-0.51	-0.59	-0.62	-0.15	-0.62	-0.51	-0.5	-0.58	-0.52	-0.32	-0.29	-0.42
T25B9.1	WBGene00012007	1.7727	5.97535e-17	2.22	1.99	1.39	-0.47	-0.63	-0.48	0.04	-0.59	-0.51	-0.63	-0.73	-0.6	-0.51	-0.11	-0.37
pxn-2	WBGene00004257	1.77251	5.775e-16	2.24	1.9	1.48	-0.51	-0.6	-0.49	-0.19	-0.75	-0.45	-0.54	-0.82	-0.63	-0.26	-0.18	-0.2
cal-5	WBGene00006861	1.19006	1.29368e-20	2.24	1.98	1.4	-0.54	-0.62	-0.58	-0.05	-0.6	-0.46	-0.52	-0.67	-0.72	-0.31	-0.27	-0.29
C45B2.1	WBGene00016658	2.78523	6.47928e-06	2.2	1.94	1.49	-0.51	-0.65	-0.7	-0.18	-0.73	-0.41	-0.49	-0.66	-0.63	-0.17	-0.16	-0.34
col-147	WBGene00000720	2.82068	4.64884e-08	2.18	2.09	1.35	-0.46	-0.62	-0.57	-0.14	-0.68	-0.49	-0.55	-0.67	-0.6	-0.22	-0.14	-0.49
F42C5.3	WBGene00018345	2.27005	1.74176e-28	2.16	2.19	1.32	-0.47	-0.4	-0.48	-0.44	-0.55	-0.65	-0.53	-0.55	-0.26	-0.54	-0.49	-0.31
W06G6.17	WBGene00086565	3.84085	8.72941e-10	2.13	2.26	1.25	-0.36	-0.61	-0.61	-0.53	-0.61	-0.37	-0.36	-0.54	-0.61	-0.31	-0.33	-0.4
best-17	WBGene00020559	2.30991	1.36841e-36	2.11	2.35	1.13	-0.48	-0.58	-0.46	-0.28	-0.59	-0.47	-0.54	-0.56	-0.55	-0.4	-0.3	-0.37
fipr-2	WBGene00009097	3.3388	2.70134e-19	2.12	2.24	1.31	-0.44	-0.51	-0.56	-0.23	-0.61	-0.4	-0.52	-0.58	-0.52	-0.43	-0.41	-0.47
marg-1	WBGene00018538	2.65739	1.69118e-19	2.05	2.29	1.3	-0.47	-0.43	-0.49	-0.15	-0.59	-0.49	-0.46	-0.64	-0.64	-0.37	-0.43	-0.49
F35B12.3	WBGene00009383	2.81939	2.05822e-10	1.88	2.34	1.4	-0.43	-0.62	-0.6	-0.13	-0.66	-0.46	-0.51	-0.68	-0.63	-0.39	-0.42	-0.09
T01C8.2	WBGene00020143	1.73851	7.13524e-17	2.01	2.16	1.46	-0.37	-0.65	-0.52	-0.21	-0.69	-0.38	-0.52	-0.65	-0.62	-0.5	-0.56	0.02
C33A12.19	WBGene00007890	2.9494	5.03702e-11	2.07	2.1	1.52	-0.27	-0.64	-0.66	-0.4	-0.64	-0.35	-0.62	-0.64	-0.55	-0.18	-0.45	-0.29
gst-41	WBGene00001789	3.30811	2.16707e-08	2.03	2.05	1.64	-0.42	-0.5	-0.61	-0.18	-0.63	-0.28	-0.56	-0.66	-0.64	-0.42	-0.49	-0.34
pqn-94	WBGene00004173	2.83673	1.1968e-07	2.06	2.11	1.43	-0.61	-0.56	-0.63	0.24	-0.62	-0.48	-0.45	-0.62	-0.57	-0.53	-0.46	-0.31
pqn-31	WBGene00004119	3.46483	3.89741e-06	2.14	2.19	1.27	-0.55	-0.56	-0.61	0.03	-0.6	-0.42	-0.55	-0.62	-0.59	-0.4	-0.38	-0.35
ZC116.1	WBGene00013853	3.26586	9.00839e-09	2	2.21	1.47	-0.5	-0.57	-0.61	-0.06	-0.59	-0.35	-0.46	-0.58	-0.63	-0.5	-0.41	-0.42
C33G8.2	WBGene00016360	2.30953	9.34886e-23	1.8	2.37	1.49	-0.57	-0.39	-0.53	-0.13	-0.61	-0.44	-0.47	-0.63	-0.55	-0.51	-0.52	-0.31
clec-139	WBGene00018050	2.3154	1.03989e-08	1.94	2.34	1.3	-0.56	-0.36	-0.29	-0.08	-0.51	-0.29	-0.54	-0.76	-0.79	-0.39	-0.64	-0.37
pqn-60	WBGene00004144	2.1803	0.000341855	1.94	2.35	0.79	-0.63	-0.68	-0.74	0.21	-0.73	-0.42	-0.73	-0.81	-0.76	-0.24	0.26	0.18
abf-6	WBGene00000017	2.40043	3.45654e-05	1.99	2.18	1.23	-0.58	-0.72	-0.79	-0.34	-0.62	-0.38	-0.54	-0.79	-0.77	-0.21	0.03	0.3
pals-32	WBGene00016281	1.81897	5.75181e-05	1.74	2.33	1.24	-0.63	-0.71	-0.73	-0.02	-0.66	-0.28	-0.85	-0.9	-0.71	0.04	0.11	0.04
R13.9	WBGene00200155	2.3798	0.00485413	2.13	2.18	0.88	-0.51	-0.2	-0.82	0.43	-0.82	-0.82	-0.5	-0.82	-0.56	-0.44	-0.11	-0.04
C16D9.1	WBGene00015857	1.85694	1.55693e-07	1.98	2.12	1.43	-0.65	-0.43	-0.55	0.23	-0.81	-0.62	-0.29	-0.87	-0.36	-0.59	-0.38	-0.2
klu-2	WBGene00022592	1.30503	6.92032e-11	1.93	2.28	1.29	-0.47	-0.42	-0.53	0.04	-0.71	-0.65	-0.45	-0.78	-0.76	-0.62	-0.02	-0.12
M163.8	WBGene00010940	2.76708	0.00152321	1.77	2.38	1.29	-0.48	0.05	-0.75	-0.39	-0.75	-0.23	-0.34	-0.75	-0.75	-0.75	-0.44	0.14
Y51H4A.t2	WBGene00014580	2.02849	0.00286317	2.14	2.1	0.88	-0.93	0.48	-0.47	-0.14	-0.93	-0.47	-0.45	-0.68	-0.54	-0.93	-0.12	0.06
C46A5.4	WBGene00016700	-1.17903	2.33467e-05	-1.72	-0.26	-1.95	-0.55	1.02	0.93	0.91	1.42	-1.06	0.27	0.3	-0.19	0.87	0.15	-0.14
anr-10	WBGene00219663	-1.93549	0.000228049	-1.11	-0.58	-1.78	0.24	1.57	0.4	1.11	1.89	-0.36	-0.13	0.08	-0.98	0.44	-0.11	-0.68
F49E10.4	WBGene00018641	-1.29223	1.33587e-05	-1.53	-0.47	-1.69	0.59	1.21	1.57	0.72	1.32	-0.09	-0.02	-0.35	-1.23	0.47	-0.04	-0.46
R11G1.1	WBGene00020010	-1.73965	3.24853e-13	-1.51	-1.24	-2.05	-0.14	1.59	0.77	0.15	1.45	0.31	-0.36	0.49	0.43	0.22	0.02	-0.15
Y61A9LA.7	WBGene00022018	-2.31131	3.16187e-07	-1.28	-1.21	-1.32	0.19	2.06	0.53	0.59	1.44	-0.21	-0.66	0.22	0.72	0.35	-0.62	-0.8
irk-2	WBGene00002150	-1.08592	1.18034e-09	-1.49	-1.69	-1.04	0.01	1.31	0.35	0.46	1.11	-1.43	0.08	0.22	-0.24	1.05	1.12	0.19
sel-7	WBGene00004764	-1.08633	2.09784e-11	-0.96	-1.79	-1.78	-0.21	1.45	0.94	0	1.52	-0.05	-0.17	-0.18	-0.16	0.63	-0.17	0.93
Y39D8B.5	WBGene00201032	-2.48225	0.000138291	-1.36	-0.79	-1.81	-0.27	1.82	0.81	-0.4	1.72	-0.69	0.24	-0.07	-0.07	-0.16	0.59	0.44
frpr-9	WBGene00009965	-1.06582	2.32904e-05	-0.53	-1.63	-1.14	0.23	-0.12	1.62	-0.91	2.13	-0.17	-0.38	-0.43	0.35	1.09	0.01	-0.12
T14G12.6	WBGene00020515	-2.72509	0.0442671	-0.8	-0.26	-0.8	-0.55	-0.3	1.65	-0.8	2.68	-0.31	-0.29	-0.27	-0.39	1.05	-0.23	-0.38
M88.4	WBGene00010907	-1.65078	1.36064e-24	-1.74	-1.55	-1.82	-0.02	0.72	1.3	0.18	1.17	0.45	0.2	-0.47	0.52	0.95	0.06	0.05
T22B2.6	WBGene00020670	-3.0311	3.96092e-14	-1.79	-1.31	-1.81	-0.2	0.45	1.33	0.48	1.53	0.23	0.56	0.22	-0.32	0.8	0.05	-0.22
E01G6.1	WBGene00008449	-3.33884	1.44586e-18	-1.8	-1.28	-1.71	0.21	0.92	1	0.49	1.56	0.01	0.21	-0.09	-0.37	1.1	0.17	-0.41
ora-1	WBGene00003879	-2.75849	4.39064e-24	-1.87	-1.32	-1.92	0.29	0.78	1.06	0.23	1.19	0.04	0.4	-0.13	-0.26	1.17	0.43	-0.1
lgc-33	WBGene00021941	-1.27335	0.000729304	-0.74	-1.21	-0.97	-0.39	0.86	1.18	-0.26	1.1	-0.34	-0.61	-0.32	0.16	2.34	0.33	-1.13
Y65B4A.2	WBGene00022026	-1.23612	4.60439e-09	-1.61	-1.9	-0.73	-0.2	1.12	0.92	0.01	1.83	-0.6	0.71	0.01	-0.03	0.91	-0.25	-0.21
K08D12.8	WBGene00195004	-2.0212	1.33551e-05	-1.56	-1.28	-1.62	-0.33	0.66	1.25	0.01	1.51	-0.38	0.3	-0.02	0.15	1.57	0.14	-0.38
Y67D8C.22	WBGene00235279	-2.59678	1.38939e-05	-1.3	-1.01	-1.11	-0.76	0.75	1.91	0.14	1.32	-0.59	0.42	-0.15	-0.58	1.52	0	-0.56
T10E10.4	WBGene00020421	-3.49299	2.25227e-09	-1.46	-1.02	-1.41	0.61	1.37	0.7	-0.17	1.92	-0.31	0.28	-0.23	-0.38	1.15	-0.24	-0.79
Y102A11A.7	WBGene00022417	-3.07103	3.96991e-09	-1.41	-0.93	-1.37	0.41	1.25	1.5	0.14	1.49	-0.49	0.32	-0.3	-0.31	1.17	-0.48	-0.97
F53B3.3	WBGene00018742	-2.47894	1.30829e-09	-1.32	-1.23	-1.21	0.2	1.62	1.27	0.15	1.14	-0.36	0.73	0.13	-0.6	1.1	-1.04	-0.58
F53B3.9	WBGene00196723	-2.46813	0.039945	-1.34	-0.8	-0.79	0.19	1.68	1.13	0.69	1.38	-0.35	0.21	-0.53	-0.5	1.15	-0.76	-1.34
ZK1010.4	WBGene00014178	-1.66729	0.000210268	-0.79	-1.38	-1.18	0.22	1.82	1.07	-0.5	1.11	-0.26	0.51	0.27	-0.77	1.05	0.24	-1.4
D1007.13	WBGene00017009	-2.1164	6.73044e-06	-1.34	-0.92	-0.87	-0.35	1.83	1.11	0	1.47	-0.79	0.64	-0.42	-0.66	1.2	-0.08	-0.81
dao-6	WBGene00000932	-4.00708	4.44557e-06	-1.36	-0.97	-1.36	-0.26	1.74	0.43	-0.44	1.52	-0.1	0.79	-0.53	0	1.34	0.1	-0.9
C25F6.8	WBGene00044569	-5.4859	4.21873e-07	-1.52	-1.52	-1.36	0.78	0.83	1.36	0.85	0.74	-0.94	-0.09	-0.22	0.31	1.38	-0.34	-0.28
M02G9.3	WBGene00010832	-3.137	5.75571e-08	-1.72	-0.83	-1.72	0.37	0.45	1.02	0.72	0.91	-0.24	0.11	-0.11	0.05	1.99	-0.24	-0.76
T06E4.18	WBGene00200929	-1.60745	0.0124395	-0.9	-0.42	-1.56	0.56	0.54	1.27	0.12	1.22	-0.54	0.05	0.14	-0.97	2.08	-0.63	-0.95
F53H4.3	WBGene00010008	-1.12673	1.2414e-06	-1.29	-0.63	-1.85	0.89	1.1	1.78	-0.31	0.37	-0.26	0.19	0.34	-0.19	1.32	-0.87	-0.58
lgc-21	WBGene00007903	-1.3319	6.93663e-07	-1.47	-0.61	-1.75	1.1	1.4	1.18	-0.35	0.93	-0.05	0.38	-0.13	-0.11	1.1	-0.53	-1.09
math-50	WBGene00022691	-1.81076	0.00503274	-1.27	-0.95	-0.58	0.32	1.61	1.54	-0.34	0.61	-0.69	0.43	1.67	-0.3	-0.04	-0.91	-1.11
Y18H1A.16	WBGene00197162	-2.61957	1.37479e-05	-1.4	-1.06	-1.3	1	2.01	1.14	-0.05	0.72	-0.77	-0.14	1.04	-0.53	-0.11	-0.62	0.07
F22E12.13	WBGene00202124	-1.98365	0.0141105	-0.07	-1.57	-1.22	-0.29	1.28	2.46	-0.51	0.62	-0.64	-0.76	0.8	0.01	-0.01	-0.12	0.03
lagr-1	WBGene00006505	-1.49535	0.0110782	0.25	-1.44	-1.17	-0.51	1.92	1.5	0.19	0.82	-1	0.34	0.31	-0.72	0.9	-0.49	-0.9
C03A7.15	WBGene00199455	-3.54918	0.00850099	-0.95	-0.57	-0.95	0.3	2.6	0.27	-0.47	0.01	-0.95	-0.13	0.76	0.82	1.02	-0.95	-0.8
nas-1	WBGene00003520	-2.50193	0.00290785	-0.81	-0.56	-0.83	0.76	2.5	0.67	-0.34	-0.37	-0.68	0.25	-0.2	-0.07	1.57	-1.01	-0.87
K09H11.9	WBGene00044539	-1.72696	0.00172525	-1.35	-1.04	-0.84	0.44	1.26	0.7	1.46	0.13	-0.62	1.43	-1.04	-0.54	1.18	-0.79	-0.38
T20G5.17	WBGene00202069	-2.97761	0.0289164	-1.24	-1.24	-0.59	0.57	1.75	1.1	-0.44	0.14	-0.07	0.59	-0.92	-1.24	1.71	0.13	-0.24
F59B10.3	WBGene00010319	-1.80153	7.01414e-05	-1.6	-0.55	-1.1	0.42	1.68	1.65	0.24	-0.07	-0.98	1.11	0.2	-0.89	0.83	-0.42	-0.51
T19H12.13	WBGene00199861	-2.53789	0.00106332	-1.03	-1.07	-1.06	0.1	1.78	1.05	-0.18	0.52	-1.43	0.13	0.29	-0.45	1.9	-0.27	-0.29
D2096.6	WBGene00017073	-3.10953	7.01116e-10	-1.55	-1.09	-1.48	0.64	1.88	1.12	0.08	1	-0.17	0.69	0.41	-0.12	0.15	-0.54	-1.02
Y47D3B.6	WBGene00012942	-3.91634	1.07743e-14	-1.54	-1.27	-1.47	0.73	1.64	1.31	0.23	1.16	-0.36	0.55	0.31	0	0.08	-0.5	-0.87
T25E4.1	WBGene00020803	-3.42419	3.39256e-11	-1.45	-1.14	-1.42	0.7	1.88	1.07	0.33	0.9	-0.12	0.86	0.07	-0.25	0.3	-0.73	-1
pqn-63	WBGene00004146	-3.63119	4.14544e-12	-1.52	-1.18	-1.45	0.51	1.73	1.22	0.25	1.18	-0.24	0.83	0.25	-0.15	0.11	-0.67	-0.85
pqn-74	WBGene00004156	-3.3446	4.08132e-12	-1.43	-1.12	-1.37	0.57	1.92	1.04	0.17	1.2	-0.4	0.86	0.17	-0.32	0.21	-0.65	-0.85
T06E4.9	WBGene00011536	-3.07907	7.17324e-09	-1.41	-0.98	-1.29	0.88	1.77	1	0.41	1.09	-0.54	0.79	-0.28	-0.36	0.64	-0.6	-1.12
T06E4.14	WBGene00077691	-3.85642	1.17996e-11	-1.34	-1.13	-1.29	0.64	2.17	0.85	0.39	1.04	-0.46	0.74	0.29	-0.37	0.03	-0.73	-0.83
abu-11	WBGene00000034	-3.23626	5.90388e-09	-1.31	-1.02	-1.26	0.72	2.11	0.91	0.02	1.07	-0.48	0.72	0.03	-0.34	0.55	-0.7	-1.01
T06E4.12	WBGene00044011	-3.31614	1.21415e-09	-1.43	-1.04	-1.39	0.39	2.27	0.76	0	1.01	-0.49	0.81	0.04	-0.05	0.42	-0.4	-0.9
anr-51	WBGene00219610	-1.00442	0.000304612	-1.15	-0.59	-1.23	0.42	1.43	1.43	0.5	1.6	-0.39	0.58	0.28	-0.38	-0.07	-0.99	-1.43
R13H4.8	WBGene00011266	-3.59559	2.65585e-05	-1.54	-0.94	-1.54	0.14	1.5	1.25	0.3	1.39	-0.71	0.95	0.42	-0.43	0.31	-0.49	-0.62
C27A2.5	WBGene00016153	-3.15262	5.21238e-07	-1.53	-0.93	-1.5	-0.07	1.3	0.99	0.87	1.4	-0.53	0.82	0.33	0.19	0.51	-1.1	-0.76
C04G6.7	WBGene00015457	-3.13483	6.58852e-07	-1.71	-0.96	-1.66	0.35	0.97	0.91	0.7	1.47	-0.42	0.96	0.43	-0.05	0.57	-0.64	-0.92
F41E6.11	WBGene00018292	-3.48467	6.55793e-10	-1.52	-1.13	-1.44	0.39	1.5	1.06	0.57	1.36	-0.33	0.84	0.28	-0.12	0.32	-0.75	-1.03
lact-7	WBGene00008047	-2.80752	1.00973e-10	-1.58	-0.98	-1.56	0.36	1.4	0.96	0.33	1.6	-0.35	0.61	0.3	-0.03	0.65	-0.86	-0.85
clec-229	WBGene00010355	-1.61917	0.00707	-0.98	-0.42	-0.88	1	2.28	1.4	-0.09	0.08	-0.13	0.44	0.62	-0.3	-0.64	-1.25	-1.13
abu-4	WBGene00000027	-5.13502	0.000103212	-0.84	-0.73	-0.84	0.47	2.94	0.96	-0.26	0.74	-0.31	0.21	-0.03	-0.21	-0.58	-0.66	-0.84
Y5H2A.4	WBGene00044521	-3.57224	0.000476358	-0.99	-0.72	-0.85	0.65	2.63	0.48	-0.07	1.03	-0.01	0.8	-0.05	-0.16	-0.99	-0.85	-0.89
Y41C4A.32	WBGene00270321	-1.03518	0.00156415	-1.02	-0.52	-1.04	0.78	1.93	0.48	-0.65	1.48	0.1	0.49	0.73	0.3	-0.51	-1.13	-1.42
Y5H2A.5	WBGene00196324	-2.6428	0.0470442	-0.96	-0.25	-0.96	1.38	2.69	0.01	-0.51	0.32	0.34	-0.28	0.28	0.42	-0.55	-0.96	-0.96
F22E5.2	WBGene00017704	-5.08382	0.000377693	-0.83	-0.83	-0.83	-0.02	2.78	-0.04	1.33	-0.52	-0.04	1.02	-0.18	-0.16	-0.83	-0.37	-0.49
F56A6.5	WBGene00044427	-3.5377	0.0318284	-0.71	-0.71	-0.71	0.32	2.87	0.29	0.67	0.08	-0.71	-0.19	1.21	-0.28	-0.71	-0.71	-0.71
21ur-12461	WBGene00174434	-5.02655	0.000152964	-1.28	-1.28	-1.28	1.3	1.27	0.91	-0.85	0.19	-0.02	1.01	0.43	0.84	0.69	-0.91	-1.01
abu-9	WBGene00000032	-2.96692	9.89364e-07	-1.38	-1.07	-1.06	1.28	1.66	0.06	-0.07	-0.04	-0.67	1.12	0.43	0.57	1.1	-0.7	-1.22
Y47D7A.13	WBGene00021625	-1.59039	1.20239e-09	-1.63	-1.09	-1.67	0.8	1.35	0.5	0.1	0.53	-0.36	1.14	0.65	0.74	0.63	-0.59	-1.1
AC3.16	WBGene00200016	-3.17557	0.00101288	-1.39	-0.67	-1.39	1.16	1.37	1.37	0.38	0.94	-0.86	0.71	0.11	0.08	0.3	-1.02	-1.09
srx-74	WBGene00005965	-2.00678	0.0396266	-1.84	-0.49	-1.15	1.34	1.31	1.24	-0.15	0.58	-0.6	1.06	-0.15	0.25	0.49	-1.12	-0.78
col-90	WBGene00000665	-1.14803	4.19208e-06	-1.34	-0.76	-1.48	1.45	1.87	1.31	-0.36	0	0.08	0.29	0.07	0.5	0.12	-0.61	-1.13
srx-58	WBGene00005949	-1.37018	0.00353647	-1.53	-0.4	-1.04	1.75	1.71	0.78	-0.51	0.51	0.43	0.66	0.07	-0.41	0.19	-0.99	-1.22
R03C1.1	WBGene00010987	-3.39482	5.81048e-05	-1.07	-0.73	-0.97	0.38	2.51	1	-0.17	0.53	-0.82	1.19	-0.13	-0.45	0.27	-0.58	-0.96
C54D2.15	WBGene00200711	-3.2277	1.47768e-07	-1.09	-0.87	-0.97	1.16	2.58	0.92	-0.15	0.38	-0.68	0.61	-0.11	-0.34	0.06	-0.62	-0.88
abu-10	WBGene00000033	-3.60849	2.74604e-06	-1.14	-0.84	-1.17	0.89	2.44	0.74	-0.07	0.49	-0.69	0.96	0.29	-0.1	-0.02	-0.81	-0.98
C54D2.1	WBGene00016915	-3.57036	3.37221e-08	-1.09	-0.98	-1.04	0.76	2.43	0.74	0.12	0.59	-0.62	1.21	-0.02	-0.3	-0.14	-0.79	-0.88
R07B1.9	WBGene00011081	-3.0008	1.48823e-07	-1.35	-0.86	-1.17	0.67	2.42	0.9	-0.43	0.05	-0.38	0.67	0.26	0.13	0.81	-0.85	-0.86
abu-7	WBGene00000030	-4.35804	1.4345e-07	-1.11	-0.93	-1.09	0.75	2.35	0.79	0.05	0.32	-0.78	1.13	0.25	-0.1	0.28	-0.95	-0.97
abu-15	WBGene00004099	-4.37338	8.38511e-07	-1.11	-0.9	-1.1	0.59	2.41	0.78	0.04	0.07	-0.76	1.1	0.31	0.05	0.45	-0.93	-1
abu-6	WBGene00000029	-3.9502	8.4404e-06	-1.07	-0.81	-1.05	0.66	2.56	0.75	0.05	0.06	-0.71	0.97	0.29	-0.11	0.36	-0.94	-1
abu-8	WBGene00000031	-3.84141	2.33967e-06	-1.22	-0.88	-1.21	0.47	2.18	0.97	-0.03	0.34	-0.78	1.27	0.33	-0.06	0.45	-0.82	-1.01
pqn-54	WBGene00004139	-3.64375	1.79725e-08	-1.38	-1.02	-1.38	0.62	1.93	1.07	0.18	0.64	-0.73	1.05	0.33	0.02	0.42	-0.79	-0.97
T06E4.10	WBGene00011537	-3.93606	0.000130069	-1.18	-0.81	-1.18	0.18	2.18	1.13	0.97	0.51	-0.68	0.37	-0.45	0.64	0.28	-0.79	-1.18
T06E4.8	WBGene00011535	-3.48798	1.13717e-08	-1.32	-1	-1.29	0.84	2.12	1.42	0.15	0.55	-0.25	0.28	0.18	-0.35	0.43	-0.78	-0.98
C34E11.2	WBGene00007935	-2.67999	5.64529e-07	-1.27	-0.86	-1.19	0.52	2.21	1.41	-0.14	0.69	-0.68	0.77	0.04	-0.5	0.44	-0.74	-0.73
abu-1	WBGene00000024	-3.29928	3.86729e-05	-1.34	-0.78	-1.32	0.79	1.93	1.3	0.08	0.75	-0.71	0.66	0.14	-0.04	0.51	-0.9	-1.09
pqn-2	WBGene00004098	-3.49593	1.75837e-05	-1.29	-0.81	-1.27	0.77	2.2	1.33	-0.07	0.47	-0.63	0.68	0.11	0.01	0.31	-0.82	-0.99
asns-1	WBGene00003816	-1.64268	8.48379e-06	-1.1	-0.58	-1.53	0.4	2.03	1.56	-0.13	0.55	-0.71	0.51	-0.15	-0.33	0.96	-0.49	-1
pqn-36	WBGene00004123	-1.59328	2.49346e-06	-1.17	-0.8	-1.38	0.47	2.06	0.93	0.11	0.44	-0.71	0.75	-0.08	-0.07	1.31	-0.76	-1.09
T02B5.3	WBGene00011364	-1.19185	1.34461e-13	-1.51	-1	-1.85	-0.08	-0.17	0.52	-0.62	0	-0.14	0.06	0.71	1.09	1.88	1.17	-0.06
C29F3.9	WBGene00197891	-2.12071	1.89935e-11	-1.41	-1.19	-1.94	0.06	-0.29	0.14	-0.93	0.3	0.28	0.68	0.65	1.3	1.56	0.81	-0.02
ech-1.1	WBGene00001150	-2.34511	1.78163e-21	-1.53	-1.37	-1.71	-0.2	-0.03	0.35	-0.78	0.17	-0.09	0.67	0.86	1	1.71	0.97	-0.01
D2045.8	WBGene00008425	-1.17283	5.31128e-08	-1.36	-0.72	-1.28	-0.93	-0.32	0.08	-0.5	0.2	-0.91	0.44	0.2	1.41	1.87	1.43	0.39
xdh-1	WBGene00010083	-1.0118	1.39419e-09	-1.54	-1.06	-1.26	-0.27	-0.15	0.43	-0.78	0.15	-0.92	0.7	0.53	1.61	1.54	1.19	-0.18
F55B11.132	WBGene00202491	-1.15788	0.000658981	-1.32	-0.48	-1.35	-0.2	-0.48	0.78	-0.66	1.15	-0.77	1.12	0.5	1.27	1.64	-0.13	-1.08
tre-5	WBGene00006611	-1.36853	5.56331e-05	-1.08	-0.7	-1.51	-0.72	-0.41	0.61	0.2	1.09	0.03	1.16	-0.16	0.81	1.85	0.31	-1.49
clec-20	WBGene00020328	-2.90368	0.00186675	-0.56	-1.6	-1.6	0.16	-1.02	1.24	-0.43	0.19	0.11	0.33	-0.04	0.81	1.62	1.39	-0.62
lron-13	WBGene00013574	-1.369	2.9592e-05	-0.75	-1.36	-1.91	0.88	-0.05	1.11	-0.32	-0.34	0.43	1.16	0.07	0.92	0.99	0.59	-1.43
F32D8.7	WBGene00009331	-1.08192	4.20098e-24	-1.58	-1.5	-1.84	0.85	-0.11	0.64	0.01	-0.15	-0.37	0.56	-0.22	0.52	1.36	1.36	0.47
C34E7.4	WBGene00007934	-1.09254	2.57475e-25	-1.65	-1.51	-1.99	0.77	0.1	0.57	-0.48	0.54	0.58	0.15	-0.16	0.1	1.38	0.77	0.82
F56A4.3	WBGene00018911	-1.59308	4.89177e-28	-1.48	-1.85	-1.99	0.31	-0.2	0.58	-0.49	0.58	0.38	0.48	0.54	0.78	1.13	0.79	0.44
C24B5.8	WBGene00196834	-2.03125	8.89213e-19	-1.77	-1.45	-1.89	0.56	0.36	0.27	-0.37	0.77	0.36	0.04	0.54	0.85	1.6	0.4	-0.24
hlh-33	WBGene00021446	-1.2621	1.95448e-11	-1.87	-1.54	-1.17	0.62	0.33	0.36	-1.23	0.51	0.21	0.41	0.59	0.71	1.73	0.54	-0.2
M153.1	WBGene00010924	-1.0739	1.90036e-12	-1.8	-0.74	-1.96	0.67	0.73	0.9	-0.8	0.31	0.04	-0.23	-0.16	0.6	1.52	1.05	-0.11
gst-10	WBGene00001758	-1.29847	6.99159e-24	-1.61	-1.55	-1.82	0.64	0.17	0.97	-0.76	0.24	0.05	0.32	0.1	0.57	1.41	1.11	0.14
lips-7	WBGene00015645	-1.47684	7.03326e-16	-1.79	-1.18	-1.95	1	0.54	0.81	-0.92	0.2	0.03	0.15	0.66	0.53	1.28	0.64	0
ptr-1	WBGene00004216	-1.74864	6.90446e-26	-1.81	-1.39	-2	0.57	0.66	0.82	-0.63	0.48	0.03	0.18	0.46	0.43	1.37	0.65	0.18
col-113	WBGene00000687	-1.09379	6.69498e-09	-1.59	-0.52	-2.18	0.17	1.03	0.65	-0.62	0.2	-0.37	0.6	0.34	0.51	1.72	0.62	-0.57
col-89	WBGene00000664	-1.09251	2.23923e-10	-1.53	-0.74	-2.28	-0.24	0.7	0.81	-0.5	0.29	-0.04	0.69	0.4	0.66	1.63	0.65	-0.5
F33A8.10	WBGene00009356	-1.28719	1.44497e-15	-2	-0.91	-2.16	0.06	0.36	0.76	0.06	0.25	0.49	-0.21	0.57	0.69	1.43	0.79	-0.16
F26G1.5	WBGene00017841	-1.22024	4.91546e-13	-1.59	-1.08	-1.78	0.38	0.6	0.24	-0.61	0.55	0.12	0.09	0.17	0.41	2.3	0.54	-0.34
Y57G11B.2	WBGene00013295	-1.00914	1.23393e-09	-1.58	-0.65	-1.98	-0.17	0.73	0.73	-0.45	0	0.16	0.02	0.21	0.63	2.3	0.26	-0.22
D2092.8	WBGene00017068	-1.10388	1.51595e-06	-1.15	-0.32	-2.03	-0.14	-0.09	0.32	-0.74	0.2	0.18	0.42	-0.06	0.31	2.34	1.3	-0.53
Y65B4BL.6	WBGene00022038	-1.36175	9.29125e-11	-1.4	-0.95	-1.54	0.18	0.04	0	-0.22	0.32	0.37	-0.25	0.1	0.32	2.54	1.17	-0.69
21ur-15383	WBGene00171408	-1.11347	1.14228e-09	-1.12	-0.78	-1.66	0.25	-0.07	0.81	-0.73	-0.26	0.05	-0.58	-0.18	0.7	2.24	1.47	-0.15
C05G5.1	WBGene00007347	-1.05521	1.69401e-15	-1.12	-1.21	-1.51	-0.4	-0.21	0.89	-0.29	0.28	-0.04	-0.24	-0.45	0.13	2.31	1.43	0.43
F39D8.3	WBGene00009561	-1.142	9.55856e-09	-1.65	-0.99	-1.88	1.09	0.24	1.45	0.43	0.29	-0.03	-0.5	1.42	0.61	0.38	-0.46	-0.4
M79.9	WBGene00196568	-4.67208	0.000598701	-1.13	-1.13	-1.13	1	-0.43	1.97	0.52	0.49	-1.13	-0.77	0.94	0.62	1.04	-0.33	-0.54
Y18H1A.8	WBGene00021212	-1.36461	1.89112e-06	-1.07	-1.43	-1.68	2.33	0.19	0.52	0.2	0.59	-0.13	-0.28	0.8	0.51	0.49	-0.31	-0.74
col-76	WBGene00000652	-1.21752	1.87466e-14	-1.71	-1.74	-1.68	1.44	0.06	1.05	0.24	0.29	0.06	0.51	0.58	0.95	0.35	0.13	-0.52
Y42A5A.12	WBGene00201123	-1.58497	2.37356e-15	-1.93	-1.56	-2.02	1.03	0.18	0.63	0.41	-0.02	0.72	0.52	0.8	0.69	0.07	0.07	0.42
Y53F4B.8	WBGene00013155	-1.16443	7.06274e-05	-1.62	-0.88	-1.34	-0.1	0.33	1.32	-0.73	-0.62	0.58	1.51	1.54	0.13	0.76	-0.26	-0.61
cyp-35D1	WBGene00008829	-1.4015	2.29869e-09	-1.64	-1.15	-1.45	0.72	0.4	1.2	-0.9	0.12	-0.49	0.21	1.75	0.89	0.59	0.32	-0.57
R09F10.16	WBGene00198498	-3.75011	0.00101258	-1.53	-1.26	-1.26	0.22	0.45	1.37	0.13	-0.39	-0.07	0.49	1.25	0.73	1.21	0.17	-1.53
nas-38	WBGene00003554	-1.38819	8.75253e-14	-1.57	-1.24	-1.95	0.69	1.02	1.01	-0.79	0.46	-0.41	0.36	0.53	0.56	1.36	0.2	-0.22
tag-297	WBGene00007999	-1.52218	2.79082e-12	-1.73	-1.07	-1.92	0.57	1.17	0.87	-0.88	0.5	-0.33	0.77	0.79	0.48	1.02	0.05	-0.3
adt-1	WBGene00000082	-1.8031	3.17522e-12	-1.68	-1.1	-1.78	0.88	0.99	1.2	-0.51	0.86	-0.1	0.33	0.58	0.46	1.06	-0.35	-0.84
B0403.5	WBGene00015169	-1.43787	8.61586e-10	-1.55	-0.94	-1.85	0.5	1.41	0.89	-0.44	0.43	-0.43	0.61	0.53	0.55	1.43	-0.45	-0.69
pyr-1	WBGene00004259	-1.07913	2.2289e-10	-1.3	-1.07	-1.87	-0.09	0.65	1.72	-0.83	0.74	-0.52	0.04	0.44	1.5	0.03	0.59	-0.05
osm-7	WBGene00003887	-1.40772	1.10692e-12	-1.5	-1.27	-2.06	-0.1	0.6	0.51	-0.58	1.15	0.17	0.74	0.78	1.17	0.84	0.1	-0.56
ZK84.1	WBGene00022649	-1.56058	4.57872e-12	-1.67	-1.07	-2	0.47	0.8	0.87	-0.92	0.49	0.05	0.62	0.74	1.16	0.79	0.27	-0.62
C05B5.8	WBGene00007324	-1.22198	4.68815e-07	-1.23	-1.18	-1.8	-0.26	0.33	0.76	-1.57	0.64	-0.17	0.87	1.02	0.46	1.36	0.25	0.52
21ur-13268	WBGene00174155	-1.22627	1.41724e-09	-1.48	-1.18	-1.69	-0.35	1.12	0.24	-0.64	0.37	-0.79	1.23	1.16	0.8	0.9	-0.4	0.71
R09H10.6	WBGene00011183	-1.62804	1.98252e-06	-1.4	-0.92	-1.38	-0.38	1.97	0.44	-0.92	0.25	-0.95	0.38	0.75	1.13	1.05	-0.31	0.27
tyr-6	WBGene00022231	-1.20776	3.63666e-13	-1.57	-1.2	-1.74	-0.31	1.19	0.43	-0.98	0.11	-0.53	0.73	0.49	1.01	1.33	0.51	0.51
E04F6.15	WBGene00017131	-1.23564	6.93557e-16	-1.33	-1.64	-1.84	-0.38	0.4	-0.01	-0.28	0.4	-0.6	0.38	1.02	1.38	1.03	0.64	0.83
fut-5	WBGene00043986	-2.12243	4.1119e-08	-1.65	-1.5	-1.48	0.08	0.25	0.4	-0.33	0.82	-1.18	0.32	0.66	1.49	0.87	0.41	0.86
cyp-14A5	WBGene00000373	-1.4491	5.63739e-12	-1.79	-1.13	-1.75	-0.26	0.13	0.76	-0.01	0.76	-0.55	1.45	0.64	1.35	0.71	-0.15	-0.17
D2005.6	WBGene00008401	-1.64952	1.68444e-17	-1.79	-1.32	-1.81	-0.15	0.72	0.46	-0.11	0.51	-0.72	1.24	0.18	1.3	0.38	0.89	0.22
Y32B12A.4	WBGene00012519	-3.21943	0.0110632	-1.18	-0.59	-1.18	0.5	-1.18	-0.09	-0.81	0.96	0.46	0.52	1.8	0.2	1.56	-1.18	0.22
F02D10.3	WBGene00008524	-1.61227	0.0280364	-1.62	-0.19	-0.75	0.26	0.5	-0.58	-1.27	1.65	-0.31	0.42	0.37	-0.08	1.99	-1.01	0.62
Y38H6A.5	WBGene00077669	-2.30554	0.0039409	-1.73	-0.8	-1.09	1.49	0.59	-0.6	-1.34	0.95	0.55	-0.25	1.07	-0.28	1.13	-0.4	0.71
R10D12.1	WBGene00011185	-1.24397	1.19085e-05	-1.88	-1.09	-0.73	0.19	-0.38	0.01	-1.23	0.27	-0.26	1.49	1.83	0.75	0.83	-0.11	0.3
M153.2	WBGene00010925	-1.47416	2.82112e-10	-1.48	-1.56	-1.5	0.02	-0.17	0.26	-0.48	1.09	-0.16	1.5	1.52	0.66	0.68	-0.35	-0.01
ZK909.3	WBGene00014148	-1.18367	2.7936e-10	-1.57	-1.32	-1.83	0.26	0.66	0.42	-0.62	0.91	-0.35	1.21	1.41	0.86	0.4	-0.25	-0.17
C02B4.12	WBGene00200321	-3.60008	0.0177754	-1.03	-1.03	-1.03	0.4	0.39	-1.03	-1.03	1.15	-0.34	1.51	1.63	0.15	0.72	0.59	-1.03
ZK250.9	WBGene00022692	-1.68238	0.00355481	-1.45	-0.4	-1.11	0.43	0.86	-0.53	-1.4	-0.11	0.15	1.74	1.42	0.97	0.66	-0.3	-0.9
T10E9.11	WBGene00196116	-2.40905	7.77452e-06	-1.63	-1.42	-0.94	-1.23	0.99	0.83	-0.09	0.82	0	1.55	0.85	-0.47	1	0.19	-0.45
T10E9.13	WBGene00200773	-2.40905	7.77452e-06	-1.63	-1.42	-0.94	-1.23	0.99	0.83	-0.09	0.82	0	1.55	0.85	-0.47	1	0.19	-0.45
T05B4.4	WBGene00020238	-3.14145	0.000185245	-1.13	-1.17	-1.59	-0.61	1.31	0.31	-0.03	0.5	-0.83	1.38	1.31	-0.46	1.27	-0.48	0.2
F29D10.2	WBGene00009251	-3.8441	1.21846e-05	-1.11	-1.35	-1.13	-0.94	2.17	0.27	0.04	0.48	-0.03	0.87	1.31	0.02	0.69	-0.64	-0.66
T20G5.12	WBGene00011873	-2.0293	0.0247379	-0.59	-1.09	-1.08	-0.34	2.35	0.01	0.05	-0.02	0.01	1.65	0.97	-0.86	0.4	-0.62	-0.85
pqn-57	WBGene00004141	-2.35265	0.000123543	-1.7	-0.4	-1.46	0.62	1.36	0.34	0	-0.1	-0.19	1.66	1.29	-0.24	0.6	-0.82	-0.96
R09F10.17	WBGene00199134	-3.27487	1.3209e-06	-1.65	-1.05	-1.45	0.34	0.97	0.55	0.24	0.37	0.47	1.9	0.96	-0.48	0.43	-0.58	-1.02
col-152	WBGene00000725	-2.74391	2.04918e-18	-1.51	-1.44	-1.57	0.59	1.37	0.85	0.42	0.62	-0.6	0.99	1.04	0.34	0.31	-0.55	-0.85
nas-36	WBGene00003552	-1.99746	1.4214e-15	-1.57	-1.45	-1.78	0.23	0.99	0.91	0.59	0.79	-0.18	1.11	1.08	0.5	-0.04	-0.71	-0.47
col-10	WBGene00000599	-1.46018	4.18875e-12	-1.81	-1.29	-1.74	0.17	0.93	0.21	0.57	0.81	0.18	1.56	0.92	0.12	0.42	-0.46	-0.6
C06G1.1	WBGene00015545	-1.31497	9.62906e-10	-1.83	-0.92	-2.03	0.3	0.98	0.45	0.45	0.85	-0.16	1.09	1.09	0.45	0.45	-0.73	-0.42
T10E9.3	WBGene00020413	-1.58397	3.47384e-10	-1.62	-1.08	-1.83	0	1.02	0.69	0.33	1.03	-0.09	1.2	0.87	0.7	0.39	-0.74	-0.88
C06A1.7	WBGene00044235	-3.39098	8.5225e-06	-1.4	-0.93	-1.24	1.25	-0.09	0.17	1.15	0.74	-0.97	1.51	0.4	-0.19	1.12	-0.4	-1.15
T28C12.6	WBGene00020893	-1.36426	0.00047787	-1.42	-0.68	-1.29	0.82	0.39	1.21	0.21	1.55	-1.24	1.23	0.18	-0.03	0.72	-0.55	-1.1
Y95B8A.2	WBGene00022383	-1.06066	8.57006e-05	-1.38	-0.52	-1.21	0.32	1.1	0.42	-0.45	0.57	-0.38	0.94	0.02	0.73	2.05	-0.81	-1.39
B0334.13	WBGene00007149	-1.40247	8.79324e-06	-1.27	-0.92	-1.14	-0.34	1.35	0.89	-0.03	0.59	-0.46	1.51	-0.24	0.6	1.44	-0.67	-1.31
F20B10.3	WBGene00008967	-2.55662	3.23894e-05	-1.23	-0.77	-1.65	-0.4	0.82	1.12	0.57	0.48	0.09	1.18	-0.2	0.99	1.25	-0.98	-1.26
grd-6	WBGene00001695	-1.50312	5.03345e-06	-1.37	-0.78	-1.37	0.03	0.84	0	0.51	1.22	-0.39	1.85	0.48	0.51	0.71	-0.89	-1.34
R12E2.7	WBGene00020033	-1.46564	5.02663e-06	-1.31	-0.83	-1.45	0.09	0.59	-0.04	0.25	0.65	-0.32	2.1	1.23	0.45	0.61	-1.05	-0.97
C06A1.6	WBGene00007356	-3.57163	1.1147e-06	-1.45	-0.88	-1.45	0.05	1.53	0.43	0.41	1.18	-1.14	1.41	0.38	-0.03	0.78	-0.84	-0.38
C05E7.2	WBGene00007344	-1.6052	5.81608e-08	-1.38	-1.05	-1.4	0.24	1.52	0.2	0.15	0.51	-0.64	1.74	0.13	0.59	1.02	-0.5	-1.12
nas-30	WBGene00003548	-1.46429	6.92558e-06	-1.4	-0.65	-1.45	0.3	1.09	-0.09	-0.17	0.7	-0.82	1.51	0.8	0.73	1.32	-0.71	-1.16
col-155	WBGene00000728	-1.07969	1.61742e-06	-1.43	-0.86	-1.81	0.28	0.95	0.08	0.59	1.44	0.88	0.88	0.42	0.47	0.31	-1.04	-1.18
col-154	WBGene00000727	-1.60574	7.05942e-10	-1.6	-1.07	-1.92	0.41	1.12	0.66	0.21	0.97	0.54	1.01	0.86	0.58	-0.1	-0.78	-0.89
col-157	WBGene00000730	-1.7167	1.49654e-11	-1.51	-1.21	-1.98	0.29	1.1	0.57	0.44	1.38	0.35	0.89	0.65	0.57	-0.15	-0.73	-0.64
R12E2.14	WBGene00020039	-1.6201	9.72308e-08	-1.4	-1	-1.72	0.61	0.96	0.82	0.05	1.34	0.57	1.07	0.7	0.2	-0.08	-0.88	-1.25
R12E2.15	WBGene00020040	-1.89056	8.88559e-12	-1.53	-1.26	-1.8	0.69	0.81	0.75	0.1	1.28	1.11	0.68	0.6	0.14	0.03	-0.53	-1.07
C04G6.2	WBGene00015453	-3.14173	7.65033e-21	-1.49	-1.4	-1.51	0.15	0.25	-0.03	0.95	1.63	1.06	0.72	1.01	0.35	-0.8	-0.64	-0.23
T14G12.12	WBGene00235110	-2.41407	1.22205e-06	-1.58	-1.24	-1.42	0.42	0.31	0.61	1.11	1.14	0.8	1	0.66	0.66	-0.47	-1.19	-0.81
col-69	WBGene00000645	-1.74847	1.6641e-09	-1.48	-1.08	-2.07	0.23	1.33	0.06	0.51	1.54	0.96	0.57	0.48	-0.05	-0.15	-0.27	-0.57
K01D12.5	WBGene00010464	-2.17871	2.0134e-12	-1.82	-1.11	-1.75	0.11	0.99	0.74	0.59	1.54	0.69	0.8	0.55	0.03	-0.34	-0.63	-0.41
zmp-6	WBGene00020646	-1.83013	1.36157e-14	-1.64	-1.47	-1.95	0.55	0.48	0.48	0.48	0.81	1.07	0.95	0.61	0.53	0.23	-0.93	-0.22
col-168	WBGene00000741	-1.94341	1.27415e-17	-1.75	-1.52	-1.71	0.36	0.81	0.23	0.95	1.28	0.52	1.02	0.58	0.21	0.11	-0.45	-0.65
col-169	WBGene00000742	-1.61984	9.88522e-16	-1.92	-1.58	-1.57	0.57	0.53	0.09	0.93	1.23	0.87	1.04	0.5	0.05	-0.08	-0.41	-0.26
col-145	WBGene00000718	-1.72972	2.06796e-12	-1.72	-1.2	-1.88	0.46	0.95	0.21	0.63	0.95	0.44	1.08	0.56	0.21	0.83	-0.59	-0.94
col-167	WBGene00000740	-1.28198	1.36119e-11	-1.83	-1.28	-1.81	0.7	1	0.37	0.57	1.16	0.18	0.88	0.47	0.07	0.75	-0.37	-0.84
col-117	WBGene00000691	-1.1803	3.68697e-11	-1.93	-1.17	-1.87	0.63	0.88	0.25	0.38	0.97	0.29	1.03	0.37	0.24	0.88	0.03	-0.98
col-144	WBGene00000717	-1.33797	1.7019e-12	-1.92	-1.26	-1.79	0.59	1.12	0.75	0.17	0.75	0.23	0.9	0.44	0.23	0.87	-0.14	-0.92
C30H6.5	WBGene00007823	-1.80437	1.71849e-14	-1.65	-1.24	-1.99	0.15	0.49	0.38	0.18	1.41	-0.02	0.82	0.83	0.52	1.06	-0.24	-0.71
col-180	WBGene00000753	-1.1257	7.3276e-09	-1.66	-0.86	-2.04	0	0.88	-0.14	0.5	0.99	0.36	0.92	0.47	0.55	1.35	-0.46	-0.87
col-161	WBGene00000734	-1.4679	6.28731e-13	-1.81	-1.14	-2.02	0.26	0.57	0.12	0.47	1.14	0.59	0.8	0.49	0.39	1.18	-0.3	-0.75
col-162	WBGene00000735	-1.50983	2.68756e-13	-1.8	-1.14	-2	0.41	0.74	0.22	0.48	1.17	0.63	0.6	0.33	0.16	1.25	-0.31	-0.74
B0310.6	WBGene00015142	-2.5167	1.17465e-09	-1.56	-1.45	-1.6	-0.25	0.8	-0.76	0.98	0.96	-0.15	0.09	0.93	0.19	1.67	0.17	-0.04
F29C4.4	WBGene00017927	-1.69267	4.24381e-05	-1.08	-1.08	-1.95	0.22	-0.49	-0.53	0.68	1.78	0.56	-0.16	1.13	0.07	1.34	-0.03	-0.47
K01D12.9	WBGene00010468	-3.52418	6.77689e-37	-1.6	-1.57	-1.68	-0.33	0.08	-0.05	0.77	1.44	0.48	1.3	0.97	0.6	0.13	-0.23	-0.29
C02E7.7	WBGene00015340	-1.73771	1.29406e-13	-1.84	-1.21	-1.89	0.46	0.46	-0.52	0.31	1.49	0.59	1.05	0.7	0.06	0.62	0.15	-0.43
Y48G8AL.16	WBGene00195068	-2.30993	7.68124e-15	-1.63	-1.46	-1.51	-0.08	0.32	-0.34	0.61	1.43	1.09	1.35	0.76	-0.39	0.5	-0.16	-0.5
col-91	WBGene00000666	-1.02853	0.000125241	-1.23	-0.39	-1.55	0	0.73	-0.4	1.08	0.48	0.26	1.16	0.27	0.27	1.75	-0.87	-1.57
col-156	WBGene00000729	-1.57494	6.04769e-09	-1.38	-1.12	-1.61	0.06	0.66	-0.02	1.76	1.24	0.41	0.74	0.41	0.04	0.7	-0.91	-0.99
col-88	WBGene00000663	-1.94058	2.13495e-13	-1.62	-1.22	-1.72	0.16	0.33	-0.19	1.02	1.63	0.62	0.91	0.42	0.11	0.85	-0.42	-0.87
C03F11.2	WBGene00015388	-2.33272	5.57196e-08	-1.31	-1.09	-1.94	0.58	0.73	1.38	0.66	1.06	0.75	0.32	0.36	-0.29	0.54	-0.51	-1.25
nas-12	WBGene00003531	-3.10071	1.34803e-12	-1.31	-1.51	-1.77	0.9	0.18	1.22	0.53	1.46	0.49	0.53	0.37	-0.56	0.58	-0.22	-0.89
F23G4.1	WBGene00044574	-1.5996	6.38119e-06	-1.35	-2.15	-0.78	0.92	1.15	1.24	-0.38	0.71	0.83	0.52	0.4	-0.62	0.45	0.01	-0.96
grl-22	WBGene00001731	-2.1846	5.56429e-13	-1.81	-1.46	-1.6	1.03	0.38	1.37	-0.29	0.79	0.49	0.8	0.42	-0.67	0.76	0.18	-0.39
col-174	WBGene00000747	-1.37047	4.20977e-10	-1.83	-0.82	-2.18	0.42	0.83	0.54	-0.13	0.9	1.35	0.27	0.53	0.35	0.71	-0.32	-0.62
Y48G8AL.12	WBGene00021690	-1.90802	5.91569e-16	-1.74	-1.2	-1.92	0	0.64	0.3	0.36	1.17	1.29	0.36	0.41	-0.19	1.18	0.01	-0.66
col-3	WBGene00000594	-1.05604	3.69242e-09	-1.63	-1.04	-1.64	1.05	0.95	0.6	-0.24	0.66	0.62	0.04	-0.31	0.16	1.63	0.35	-1.2
col-33	WBGene00000610	-1.05406	1.35995e-06	-1.56	-0.19	-2.27	0.41	0.89	0.87	-0.54	0.38	1.14	-0.06	0.31	-0.37	1.42	0.3	-0.75
cutl-4	WBGene00012304	-1.48858	0.000118078	-2.12	0.08	-1.72	0.83	0.39	1.11	-0.59	1.24	1.23	-0.3	0.5	0.3	-0.14	-0.08	-0.75
K08D12.4	WBGene00019538	-1.61105	1.28775e-05	-1.55	-1.17	-0.99	0.19	0.17	0.39	-0.67	2.43	0.97	0.45	-0.1	-0.15	0.77	0.22	-0.95
ugt-25	WBGene00015692	-1.38314	1.96987e-09	-1.5	-1.15	-1.54	0.33	0.6	0.27	-0.41	2.13	1.07	-0.14	1.18	-0.37	-0.23	0	-0.25
C28H8.5	WBGene00016196	-2.23022	3.18322e-16	-1.56	-1.32	-1.79	0.99	1.47	1.42	-0.3	0.32	0.06	0.37	0.69	0.49	0.02	-0.41	-0.45
col-65	WBGene00000641	-1.71777	3.12489e-12	-1.63	-1.25	-1.76	0.97	1.58	1.01	0.22	0.41	0.03	0.67	0.71	0.3	0.13	-0.6	-0.79
R07E5.4	WBGene00011112	-1.98284	2.08917e-18	-1.72	-1.44	-1.92	0.42	1.28	0.72	-0.06	1.03	0.15	0.8	0.79	0.37	0.37	-0.45	-0.34
ZK180.5	WBGene00022679	-2.11723	7.00894e-16	-1.72	-1.28	-1.87	0.61	1.14	0.79	0.19	1.31	0.21	0.53	0.69	0.47	0.15	-0.47	-0.75
W02B12.13	WBGene00043534	-1.87654	4.8472e-20	-1.55	-1.73	-1.96	0.74	1.2	0.75	0.11	0.98	0.52	0.48	0.69	0.08	0.22	-0.08	-0.45
col-58	WBGene00000634	-1.91287	5.0802e-17	-1.69	-1.37	-1.91	0.92	1.26	1.05	-0.04	0.94	0.1	0.41	0.46	0.56	0.22	-0.43	-0.47
T17H7.7	WBGene00020551	-1.6971	1.75466e-17	-1.89	-1.27	-2.07	0.79	1.13	1.01	0.02	0.89	0.21	0.35	0.59	0.26	0.37	-0.04	-0.35
cpn-2	WBGene00000778	-1.39161	1.76017e-20	-1.91	-1.5	-2.13	0.2	0.67	0.33	-0.03	0.55	0.82	0.64	0.83	-0.03	0.65	0.28	0.63
col-77	WBGene00000653	-1.84026	5.46916e-27	-1.89	-1.56	-2.13	0.52	0.78	0.54	0.23	0.82	0.74	0.44	0.66	0.57	0.22	0.09	-0.04
F41F3.3	WBGene00018297	-1.73411	2.95458e-25	-2.01	-1.48	-2.08	0.35	0.71	0.27	0.43	0.95	0.83	0.53	0.69	0.25	0.33	0.23	-0.01
F10D11.6	WBGene00008652	-1.8692	8.01204e-19	-1.79	-1.39	-2.04	0.45	0.82	0.71	-0.15	1.07	0.33	0.63	0.73	0.93	0.25	-0.11	-0.44
suro-1	WBGene00011235	-2.05165	3.31494e-21	-1.77	-1.51	-1.88	0.36	0.51	0.73	-0.21	0.93	0.15	1.03	1.06	0.81	0.38	-0.19	-0.4
F53F1.4	WBGene00009982	-2.3439	7.08108e-27	-1.9	-1.53	-1.92	0.36	0.78	0.21	0.07	1.14	0.53	0.89	0.8	0.61	0.32	-0.06	-0.31
T21C9.9	WBGene00011895	-1.67194	6.89602e-19	-1.72	-1.57	-2.05	0.42	0.58	0.36	0.6	0.79	0.58	0.94	0.53	0.81	0.5	-0.23	-0.54
col-170	WBGene00000743	-1.77833	6.80196e-24	-1.98	-1.52	-1.92	0.51	0.85	0.31	0.52	1.06	0.29	0.82	0.44	0.16	0.77	-0.11	-0.22
Y47D7A.15	WBGene00021627	-2.00487	6.86028e-26	-1.92	-1.42	-2.06	0.32	0.58	0.15	0.37	1.14	0.12	0.77	0.6	0.3	1.03	0.13	-0.09
col-125	WBGene00000699	-1.61059	9.52851e-21	-1.93	-1.42	-2.11	0.43	0.84	0.45	0.14	0.78	0.4	0.81	0.58	0.48	0.74	0.19	-0.39
grl-16	WBGene00001725	-2.174	1.29241e-27	-1.86	-1.51	-2	0.5	0.84	0.71	0.05	1.13	0.4	0.4	0.47	0.48	0.71	0.16	-0.47
col-120	WBGene00000694	-2.42588	2.32668e-33	-1.85	-1.63	-1.94	0.68	0.8	0.67	0.3	1.04	0.43	0.48	0.61	0.37	0.58	-0.14	-0.4
col-60	WBGene00000636	-2.05874	2.00002e-23	-1.86	-1.48	-2	0.59	1	0.7	0.11	0.84	0.3	0.67	0.68	0.35	0.65	-0.04	-0.52
T08G5.3	WBGene00011624	-1.83382	1.53646e-25	-2.07	-1.5	-1.86	0.46	0.8	1.08	0.29	0.64	0.68	-0.05	0.74	0	-0.15	0.35	0.59
col-14	WBGene00000603	-1.65103	2.49184e-28	-1.89	-1.57	-2.1	0.7	0.96	0.85	0.27	0.58	0.62	0.19	0.52	0.35	-0.07	0.21	0.38
col-97	WBGene00000672	-1.84281	7.24933e-32	-1.93	-1.58	-2.06	0.62	0.9	0.74	0.32	0.8	0.52	0.24	0.57	0.38	-0.14	0.21	0.42
col-73	WBGene00000649	-1.70055	1.33998e-36	-1.93	-1.63	-2	0.56	0.64	0.73	0.17	0.82	0.55	0.15	0.54	0.31	-0.09	0.24	0.93
dpy-13	WBGene00001074	-1.83216	2.5101e-39	-1.98	-1.67	-1.93	0.6	0.65	0.89	0.27	0.78	0.42	0.23	0.54	0.42	-0.21	0.31	0.69
col-175	WBGene00000748	-1.77447	2.08449e-35	-1.85	-1.65	-2.07	0.58	0.69	0.93	0.1	0.67	0.64	0.17	0.56	0.44	-0.15	0.38	0.57
col-49	WBGene00000626	-1.89347	3.92308e-33	-1.82	-1.65	-2.03	0.55	0.71	0.92	0.18	0.84	0.85	0.14	0.58	0.22	-0.22	0.23	0.51
rol-1	WBGene00004394	-2.24279	6.46877e-33	-1.9	-1.66	-1.9	0.64	0.78	0.77	0.19	0.8	0.43	0.6	0.86	0.56	-0.3	-0.08	0.21
col-138	WBGene00000711	-1.9895	1.59601e-31	-1.87	-1.63	-1.99	0.29	0.71	0.6	0.43	0.87	0.62	0.49	0.84	0.4	-0.35	-0.01	0.6
Y49F6B.15	WBGene00197552	-2.20341	1.24939e-34	-1.96	-1.68	-1.86	0.5	0.62	0.59	0.5	1.1	0.43	0.55	0.86	0.3	-0.24	0.01	0.29
cutl-8	WBGene00013960	-2.26283	3.86855e-35	-1.78	-1.64	-2.13	0.25	0.68	0.94	0.21	0.73	0.42	0.62	0.71	-0.04	0	0.5	0.52
col-71	WBGene00000647	-2.17683	2.71261e-42	-2	-1.67	-1.92	0.46	0.75	0.96	0.4	0.83	0.39	0.34	0.65	0.37	-0.13	0.33	0.23
dpy-4	WBGene00001066	-1.94777	2.57381e-38	-2.01	-1.69	-1.89	0.55	0.69	0.91	0.48	0.78	0.32	0.48	0.61	0.29	-0.21	0.25	0.44
abu-12	WBGene00004127	-2.02869	4.15334e-26	-1.81	-1.54	-2	0.55	0.6	0.94	0.01	1.06	0.9	0.18	0.58	0.66	-0.29	0.12	0.02
ZK180.6	WBGene00022680	-2.38558	9.69504e-31	-1.84	-1.58	-1.94	0.43	0.51	0.66	0.09	1.15	0.91	0.36	0.71	0.77	-0.25	0.11	-0.1
col-63	WBGene00000639	-2.02739	1.55737e-32	-1.84	-1.63	-2	0.39	0.54	0.73	0	0.72	0.8	0.24	0.85	0.8	-0.34	0.26	0.47
K02E11.10	WBGene00044109	-2.73831	2.82042e-40	-1.79	-1.66	-1.9	0.49	0.76	0.71	-0.01	0.84	1.08	0.27	0.51	0.68	-0.52	0.44	0.11
cutl-15	WBGene00011888	-1.46713	1.5683e-15	-1.97	-1.08	-2.25	0.56	0.67	0.39	-0.11	0.98	0.96	0.23	0.28	0.88	-0.04	0.41	0.1
col-130	WBGene00000704	-1.59034	1.07406e-22	-1.92	-1.43	-2.13	0.72	0.65	0.64	0.14	0.86	1.1	0.17	0.31	0.48	0.09	0.27	0.05
mab-7	WBGene00003104	-1.85596	7.21639e-23	-1.76	-1.49	-2.13	0.52	0.45	0.69	-0.04	0.87	1.23	0.17	0.68	0.61	-0.06	0.22	0.04
aagr-4	WBGene00018682	-1.78172	1.42442e-50	-2.02	-1.89	-1.71	0.47	0.16	0.76	0.27	0.53	0.89	0.2	0.45	0.53	0.06	0.44	0.86
T10B5.10	WBGene00020396	-1.41379	8.99772e-28	-1.99	-1.51	-1.96	0.55	0.03	0.67	0.52	0.7	0.79	0.09	0.35	0.28	-0.19	0.62	1.06
bus-4	WBGene00044620	-1.53763	2.0205e-22	-1.76	-1.42	-2.33	0.58	0.2	0.81	0.42	0.87	0.78	0.05	0.51	0.55	-0.09	0.41	0.42
ptr-18	WBGene00004232	-1.52202	4.33889e-33	-1.92	-1.43	-2.06	0.44	0.2	0.9	0.25	0.88	0.75	-0.21	0.12	0.53	-0.02	0.79	0.77
F53B1.4	WBGene00018737	-1.82637	3.76527e-42	-1.82	-1.67	-1.99	0.36	0.17	0.88	0.02	0.73	0.85	0.19	0.39	0.61	-0.23	0.68	0.82
ptr-16	WBGene00004230	-1.79471	1.81304e-36	-1.81	-1.61	-2.04	0.33	0.44	1	0.03	0.65	0.83	-0.09	0.51	0.64	-0.12	0.82	0.43
C49F8.3	WBGene00008215	-1.55071	2.10225e-26	-1.73	-1.61	-2.13	0.74	0.65	0.63	-0.21	0.82	0.91	0.15	0.33	0.45	-0.09	0.42	0.67
F15B9.8	WBGene00008851	-1.77302	3.72521e-25	-1.73	-1.56	-2.11	0.72	0.77	0.8	-0.28	0.55	0.85	0.29	0.52	0.66	-0.33	0.43	0.44
lact-8	WBGene00012777	-1.62321	1.19507e-29	-1.99	-1.6	-1.87	1.08	0.46	0.85	0.19	0.42	0.98	-0.1	0.4	0.27	-0.07	0.52	0.45
col-104	WBGene00000678	-1.79748	1.16826e-49	-1.95	-1.72	-2.01	0.6	0.62	0.7	0.09	0.28	0.72	0.18	0.53	0.56	0.25	0.65	0.49
col-109	WBGene00000683	-1.84467	3.533e-52	-1.91	-1.65	-2.01	0.64	0.6	0.83	0.16	0.49	0.65	-0.03	0.33	0.35	0	0.77	0.78
R74.2	WBGene00011278	-1.90252	1.41714e-17	-1.55	-1.54	-1.81	-0.07	0.3	0.43	0.36	0.56	0.8	0.79	0.94	1.17	-1.07	-0.04	0.74
ZK829.3	WBGene00014094	-1.23154	3.44345e-11	-1.62	-1.36	-1.74	0.35	0.27	0.39	-0.4	0.66	0.69	0.47	0.91	1.19	-1.07	0.06	1.2
C27A2.12	WBGene00206373	-1.44326	6.28196e-12	-2	-1.06	-1.66	0.83	-0.38	1.05	-0.09	0.65	0.11	0.6	0.46	1.35	-0.57	-0.27	0.97
R11D1.2	WBGene00011243	-2.21885	1.41371e-07	-1.97	-1.42	-1.01	0.5	-0.94	0.85	0.14	0.27	-0.09	0.81	0.67	1.5	-0.43	-0.15	1.25
cut-2	WBGene00009983	-2.65728	4.86094e-29	-1.72	-1.53	-1.85	-0.04	0.75	0.64	0.11	1.3	0.48	0.53	0.6	1.2	-0.52	0.15	-0.1
F13H8.5	WBGene00017438	-2.24109	1.15294e-18	-1.7	-1.38	-1.83	0.08	0.62	0.57	-0.18	0.93	0.32	0.84	1.46	1.04	-0.36	-0.28	-0.13
col-54	WBGene00000631	-2.42651	4.44655e-31	-1.71	-1.62	-1.72	-0.11	1.03	0.42	-0.2	-0.02	0.05	0.66	1.05	1.59	0.11	0.35	0.1
fbxa-96	WBGene00010360	-2.23473	4.48957e-20	-1.76	-1.54	-1.77	0.15	1.08	-0.01	0.22	0.99	-0.62	0.06	1	1.2	0.12	0.5	0.37
F49E12.8	WBGene00009901	-1.36964	6.34915e-29	-1.69	-1.62	-1.92	-0.64	0.12	0.43	0.13	1	0.15	0.04	0.81	0.81	0.71	0.75	0.89
Y50E8A.6	WBGene00013049	-1.87809	1.46931e-39	-1.73	-1.75	-2	-0.28	0.38	0.79	0.43	0.9	0.39	0.04	0.35	0.79	0.28	0.98	0.42
F54E7.6	WBGene00018829	-2.02979	4.41864e-27	-1.97	-1.47	-1.94	0.36	0.45	0.5	-0.37	0.79	0.88	-0.09	0.6	1.01	0.1	0.72	0.42
Y53F4B.55	WBGene00197545	-1.52033	1.22055e-10	-2.16	-1.89	-1.26	-0.06	0.59	0.28	-0.27	0.63	0.9	-0.01	0.77	0.9	0.25	0.5	0.83
H03G16.3	WBGene00014790	-1.38045	4.92846e-12	-2.11	-1.4	-1.12	-0.23	-0.37	0.88	-0.34	0.98	-0.26	0.42	1.06	0.53	-0.17	0.7	1.46
ZK185.4	WBGene00044480	-2.88985	2.05011e-12	-1.49	-1.99	-1.54	-0.36	-0.51	0.52	0.32	0.89	0.13	0.78	1.17	0.62	-0.13	1.12	0.49
Y51H7C.13	WBGene00021791	-3.43605	5.56302e-58	-1.74	-1.69	-1.79	-0.23	0.65	0.36	0.29	1.03	-0.38	1	1.08	0.65	-0.15	0.41	0.51
K09H11.4	WBGene00019601	-2.42093	4.13437e-36	-1.66	-1.62	-1.91	-0.23	0.67	0.49	0.31	0.74	-0.4	0.6	1	0.76	-0.37	0.89	0.74
pes-8	WBGene00003981	-2.47303	5.47794e-54	-1.71	-1.76	-1.91	-0.28	0.62	0.54	0.38	1.04	-0.14	0.38	0.87	0.59	-0.06	0.58	0.87
nep-15	WBGene00018227	-2.98534	1.08511e-49	-1.91	-1.65	-1.87	-0.13	0.44	0.61	0.48	1.05	0.29	0.4	0.78	0	-0.09	0.98	0.61
C25F6.7	WBGene00016106	-2.16878	2.08335e-43	-1.77	-1.75	-1.65	-0.22	0.5	0.52	0.36	0.89	0.65	0.38	0.39	-0.14	-0.29	0.56	1.57
Y47G6A.15	WBGene00021641	-2.35638	9.62076e-51	-1.62	-1.76	-1.84	-0.33	0.41	0.51	0.37	0.79	0.05	0.43	0.69	0.61	-0.4	0.74	1.35
F01D5.10	WBGene00008500	-1.7423	3.47899e-17	-2.04	-1.15	-2.1	0.55	0.55	0.86	-0.22	0.3	-0.11	0.7	1.2	0.35	0.04	0.64	0.43
col-111	WBGene00000685	-1.42389	2.33139e-23	-1.81	-1.35	-2.27	0.59	0.91	0.87	-0.22	0.28	0.46	-0.02	0.34	0.79	0.56	0.53	0.34
lips-3	WBGene00008655	-2.07341	1.28957e-31	-1.84	-1.58	-2.06	0.55	0.74	0.98	-0.22	0.75	0.33	0.31	0.75	0.65	-0.06	0.47	0.22
Y53F4B.27	WBGene00013173	-1.74346	3.15026e-36	-1.91	-1.56	-2.05	0.48	0.58	0.89	-0.36	0.52	0.2	0.17	0.77	0.54	0.39	0.67	0.65
ltd-1	WBGene00003089	-1.44921	3.42984e-20	-1.89	-1.44	-1.91	0.24	0.77	1.51	-0.3	0.94	0.22	0.33	0.55	0.54	0.15	0.22	0.1
C06E7.4	WBGene00015541	-1.53098	1.57877e-19	-1.77	-1.49	-1.91	0.6	1.03	1.51	-0.05	0.77	0.39	0.23	0.36	0.55	-0.19	-0.05	0.03
moe-3	WBGene00003388	-1.43924	2.57544e-22	-1.97	-1.43	-1.98	0.57	0.86	1.45	0.14	0.48	0.05	0.25	0.59	0.47	0.02	0.21	0.28
T06D8.10	WBGene00011530	-2.10285	2.47963e-21	-1.74	-1.43	-1.9	0.81	0.87	1.28	-0.54	0.57	0.24	0.33	0.71	0.94	0.08	0.09	-0.3
T19A5.3	WBGene00020554	-1.71244	5.441e-18	-1.82	-1.37	-1.94	0.72	1.01	1.27	-0.38	0.77	0.27	0.39	0.62	0.7	0.09	-0.18	-0.15
H10E21.4	WBGene00019184	-1.69482	4.15991e-18	-1.84	-1.3	-2.07	0.76	0.94	0.89	-0.38	0.72	0.28	0.4	0.39	0.88	0.65	0.05	-0.37
Y18H1A.9	WBGene00021213	-2.15673	1.25265e-24	-1.93	-1.39	-2.07	0.63	0.78	1.11	0.01	0.68	-0.12	0.41	0.76	0.57	0.39	0.3	-0.14
F46C8.8	WBGene00018487	-1.91734	2.66534e-18	-1.66	-1.31	-1.86	1.12	1.18	1.41	-0.6	0.14	-0.1	0.03	0.57	0.75	0.07	0.3	-0.04
Y62E10A.19	WBGene00013385	-1.48727	4.8256e-17	-1.66	-1.26	-2.03	0.88	0.99	1.38	-0.55	0.24	0.59	-0.34	0.22	0.85	-0.01	0.53	0.18
acdh-6	WBGene00015335	-1.02325	4.71845e-10	-1.14	-1	-2.1	0.95	1.54	1.4	-0.93	-0.16	0.22	-0.39	-0.09	0.42	0.07	0.78	0.41
F26F2.10	WBGene00138719	-2.23135	1.14736e-21	-1.36	-1.54	-1.83	0.79	1.63	1.53	-0.44	0.12	-0.08	-0.21	0.04	0.3	0.22	0.57	0.26
F26A10.2	WBGene00017814	-1.14846	1.46231e-20	-1.53	-1.25	-1.8	0.3	0.84	1.61	-0.52	0.53	-0.07	-0.48	-0.28	0.41	0.04	1.22	0.97
ptc-3	WBGene00004210	-1.14146	1.99487e-17	-1.61	-1.23	-1.91	0.63	0.73	1.68	-0.51	0.17	-0.03	-0.33	0.39	0.4	-0.22	1.03	0.8
mlt-8	WBGene00021095	-1.43356	6.9437e-20	-1.72	-1.51	-1.75	1.18	1.02	1.32	-0.36	0.12	0.05	-0.02	0.36	0.44	-0.34	0.26	0.94
F13B12.4	WBGene00008732	-1.99117	6.21453e-44	-1.79	-1.81	-1.85	0.88	0.55	1.26	0.39	0.41	0.15	-0.01	0.43	0.4	-0.14	0.38	0.75
T06A4.3	WBGene00020283	-1.39769	4.77355e-28	-1.94	-1.48	-1.81	0.91	0.63	1.52	-0.04	0.4	-0.22	0.06	0.19	0.29	0.2	0.56	0.73
col-48	WBGene00000625	-1.51311	7.73107e-30	-1.74	-1.49	-1.87	0.86	0.75	1.03	-0.16	0.47	0.79	-0.64	-0.18	0.34	0.15	0.84	0.85
lon-8	WBGene00013352	-1.45527	5.74378e-28	-1.66	-1.57	-1.93	0.84	0.55	1.2	-0.4	0.55	0.55	-0.41	0.13	0.5	-0.03	0.75	0.93
acs-20	WBGene00009218	-1.40608	2.96155e-28	-1.84	-1.48	-2.02	0.61	0.91	1.13	-0.1	0.42	0.27	-0.18	0.15	0.83	0.09	0.39	0.83
hog-1	WBGene00001984	-1.24894	4.21204e-27	-1.79	-1.56	-1.84	0.51	0.74	1.24	-0.24	0.17	0.39	-0.2	0.1	0.67	0.07	0.45	1.3
Y34B4A.10	WBGene00021326	-1.56554	1.49863e-20	-1.54	-1.44	-2.11	0.36	0.87	1.37	-0.24	0.5	0.28	-0.02	0.49	0.65	-0.57	0.75	0.65
Y53F4B.25	WBGene00013171	-1.7631	1.32065e-29	-1.79	-1.89	-1.7	0.25	0.97	1.08	-0.12	0.74	0.52	0.25	0.3	0.47	-0.35	0.73	0.54
ZC513.2	WBGene00022627	-1.46553	1.46972e-12	-1.29	-1.28	-2.09	0.46	0.47	1.7	-0.52	0.23	0.48	0.24	0.26	1.2	-0.72	0.3	0.56
bed-3	WBGene00009133	-1.76413	1.4855e-21	-1.64	-1.55	-1.97	0.42	0.81	1.37	0.25	0.77	1.01	0.05	0.2	0.59	-0.49	0.01	0.16
F41F3.8	WBGene00044533	-1.46155	3.32214e-17	-1.61	-1.35	-2.15	0.8	0.29	1.59	-0.02	0.81	0.6	0.06	0.17	0.5	-0.42	0.36	0.37
bli-5	WBGene00000255	-1.38896	6.60845e-12	-1.9	-1.26	-1.48	0.5	0.19	2.13	-0.16	-0.04	-0.01	-0.04	0.95	0.67	-0.09	-0.08	0.63
Y11D7A.9	WBGene00012433	-1.28946	3.0199e-13	-1.6	-1.03	-2.34	1.18	0.14	1.61	-0.3	0.3	0.4	0.1	0.29	0.28	0.44	0.15	0.38
col-182	WBGene00000755	-1.6604	1.55339e-23	-1.86	-1.34	-1.95	0.85	0.91	1.2	0.56	0.69	0.71	-0.24	-0.11	-0.18	-0.23	0.43	0.56
C52G5.2	WBGene00008260	-1.23317	1.31978e-23	-1.6	-1.48	-1.97	0.73	0.45	1.22	0.32	0.96	0.78	-0.48	-0.31	-0.21	0.08	0.77	0.74
grd-2	WBGene00001691	-1.83753	3.59235e-27	-1.59	-1.55	-1.95	0.6	0.28	1.3	0.51	1.11	0.92	-0.4	-0.03	-0.07	-0.21	0.47	0.62
F59D12.2	WBGene00010330	-2.27981	1.91963e-16	-1.68	-1.84	-1.48	0.19	0.75	1.15	0.67	1.2	0.86	-0.13	-0.24	-0.66	0.43	0.23	0.55
mltn-13	WBGene00017794	-1.45387	3.04703e-13	-1.15	-1.76	-1.91	0.67	0.52	0.99	0.35	1.54	1.23	-0.01	-0.29	-0.35	-0.02	0.03	0.17
Y38A10A.2	WBGene00021389	-1.34678	4.09596e-12	-1.33	-1.29	-1.88	0.37	0.38	2.06	0.54	0.83	1.05	-0.39	0.07	0.11	0	0.01	-0.55
T07G12.3	WBGene00011594	-1.32443	1.01529e-12	-1.61	-1.24	-1.63	0.9	0.31	1.69	0.63	0.91	1.17	-0.77	-0.39	-0.01	-0.18	-0.05	0.27
W08G11.1	WBGene00012346	-1.17214	2.85654e-09	-1.62	-0.85	-1.96	1.12	0.81	1.32	0.23	0.77	1.41	-0.55	-0.11	-0.09	-0.13	0.06	-0.42
T09B4.7	WBGene00020381	-1.37323	3.98276e-14	-1.39	-1.48	-2	1.03	0.48	1.24	0.25	1.32	0.64	-0.58	0	0.54	0.33	-0.07	-0.31
oac-30	WBGene00018573	-1.77336	5.96059e-18	-1.53	-1.57	-1.94	1.19	0.45	1.02	0.66	1.32	0.52	-0.28	0.21	-0.04	0.23	-0.36	0.13
ZK470.6	WBGene00022747	-2.89166	8.37451e-24	-1.61	-1.51	-1.78	0.76	0.52	1.24	0.82	1.47	0.6	0.15	0.06	-0.52	0.13	-0.25	-0.07
C18D11.1	WBGene00007679	-1.06325	7.27047e-17	-1.63	-1.57	-1.98	1.25	0.67	0.52	0.05	0.66	1.03	-0.32	0.06	-0.18	0.32	0.94	0.18
F13A7.12	WBGene00008727	-1.50368	6.02242e-15	-1.64	-1.26	-1.62	1.82	0.52	0.96	-0.14	0.54	0.96	-0.81	-0.29	-0.16	0.02	0.55	0.55
col-173	WBGene00000746	-1.53362	8.93555e-19	-1.71	-1.3	-2.12	0.84	0.91	1.12	0.04	0.51	1.14	-0.32	-0.01	0.45	-0.14	0.4	0.19
F33A8.7	WBGene00009355	-1.79523	1.53805e-28	-1.72	-1.59	-1.99	0.95	0.76	0.82	0.19	0.86	1.03	-0.22	-0.03	0.28	-0.23	0.51	0.39
ptr-6	WBGene00004221	-1.33197	6.77786e-17	-1.56	-1.42	-2.06	0.51	0.36	1.09	-0.14	1.21	1.16	-0.48	0.14	0.71	-0.06	0.28	0.27
W01A8.6	WBGene00012168	-1.36112	5.38349e-14	-1.42	-1.42	-2.05	0.96	0.82	0.63	-0.08	0.94	1.46	-0.57	0.02	0.58	-0.05	0.28	-0.1
F18A11.2	WBGene00008929	-1.09858	1.77899e-13	-1.77	-1.01	-2.09	1.01	0.77	1.17	-0.61	0.87	0.37	-0.14	-0.45	0.46	0.24	0.69	0.49
wrt-9	WBGene00006955	-1.66304	2.41649e-22	-1.82	-1.41	-1.78	1.12	0.81	1.41	-0.26	0.64	0.64	-0.44	0.07	0.06	0.11	0.71	0.13
C05E7.1	WBGene00007343	-1.30015	9.16457e-15	-1.4	-1.4	-2.08	0.95	1.02	1.13	-0.47	0.89	0.86	-0.44	-0.05	0.51	-0.21	0.45	0.25
ptr-11	WBGene00004225	-1.31018	3.44954e-15	-1.85	-1.41	-1.76	1.03	0.84	1.11	-0.52	1.1	0.8	-0.32	0.12	0.49	0.12	0.17	0.08
col-107	WBGene00000681	-1.63498	5.56945e-21	-1.93	-1.35	-2.12	0.77	0.96	0.79	-0.2	0.68	0.79	0.17	0.43	0.42	0.45	0.32	-0.17
cpg-7	WBGene00010723	-1.24561	6.28965e-19	-1.6	-1.56	-2.18	0.8	0.65	0.78	-0.08	0.66	0.96	-0.04	-0.01	0.69	0.65	0.54	-0.26
ram-2	WBGene00004300	-1.54327	1.31586e-21	-1.88	-1.39	-2.12	0.74	0.75	0.79	0.12	0.74	0.93	0.03	0.18	0.49	0.53	0.43	-0.34
C15C6.1	WBGene00007600	-1.31945	9.12273e-24	-1.98	-1.48	-1.91	0.89	0.42	0.85	0.15	0.95	0.78	-0.21	-0.12	0.11	0.79	0.39	0.37
lat-2	WBGene00002252	-1.39338	8.91075e-26	-2.05	-1.5	-1.87	0.72	0.65	1.1	0.18	0.82	0.26	-0.05	0.12	-0.04	0.88	0.35	0.44
H23N18.5	WBGene00019236	-1.65698	9.11896e-27	-1.63	-1.57	-2.13	1.07	0.5	0.71	-0.41	0.29	0.87	-0.2	0.31	0.55	0.57	0.72	0.37
mam-3	WBGene00010714	-1.51591	2.2413e-21	-1.64	-1.48	-2.1	1.22	0.24	0.93	-0.4	0.59	0.56	-0.1	0.32	0.69	-0.09	0.84	0.42
bli-6	WBGene00000256	-1.41811	4.32267e-39	-1.96	-1.54	-1.98	0.82	0.69	0.88	0	0.49	0.44	-0.19	0.08	0.27	0.47	0.78	0.75
Y71G12B.25	WBGene00022160	-1.55108	4.71452e-35	-1.68	-1.6	-1.97	0.76	0.8	0.88	-0.34	0.62	0.45	-0.21	0	0.13	0.3	1.22	0.63
agmo-1	WBGene00007210	-1.55762	4.81738e-24	-1.79	-1.34	-2.28	0.9	0.58	0.85	-0.02	0.7	0.37	-0.06	0.35	-0.02	0.58	0.83	0.34
T19C3.2	WBGene00020560	-1.35156	1.03641e-25	-1.79	-1.37	-2.28	0.71	0.32	0.9	-0.18	0.47	0.75	-0.03	0.36	0.22	0.37	0.8	0.73
F45B8.3	WBGene00009720	-3.78205	6.84492e-17	-1.69	-1.64	-1.27	0.1	1.37	1.17	-0.03	1.6	-0.01	0.37	0.29	0.52	-0.72	-0.06	0.01
nas-13	WBGene00003532	-2.92011	5.88718e-26	-1.77	-1.45	-1.74	0.37	1.26	1	0.45	1.44	-0.09	0.48	0.52	0.19	-0.36	-0.25	-0.04
pqn-67	WBGene00004150	-3.52531	2.32217e-34	-1.64	-1.52	-1.54	0.05	1.16	1.27	0.38	1.66	-0.01	0.44	0.45	0.17	-0.54	-0.04	-0.26
bus-19	WBGene00011590	-1.38497	1.72668e-15	-1.64	-1.78	-1.66	0.67	1.4	1.16	0.18	0.77	0.03	0.48	0.17	0.67	-0.4	0.24	-0.29
oac-49	WBGene00012068	-2.10971	7.36637e-07	-1.69	-1.77	-1.32	0.05	1.73	1.13	0	0.66	-0.02	0.62	0.77	0.58	-0.2	-0.06	-0.48
col-115	WBGene00000689	-2.22202	8.63956e-31	-1.84	-1.54	-2	1	0.76	0.82	0.31	1.21	0.12	0.18	0.46	0.28	-0.06	0.34	-0.04
lpr-7	WBGene00020571	-1.92194	1.50687e-22	-1.87	-1.43	-1.98	0.86	0.92	0.95	0.07	0.95	0.01	0.25	0.66	0.49	-0.46	0.4	0.19
M110.9	WBGene00010917	-2.3908	1.51284e-35	-1.79	-1.68	-1.88	0.42	0.85	1.2	0.32	1.26	0.34	0.41	0.2	0.16	-0.06	0.26	-0.01
M195.2	WBGene00010948	-2.70555	1.33291e-28	-1.76	-1.56	-1.82	0.59	0.81	1.22	0.26	1.16	0.27	0.57	0.56	0.52	-0.12	-0.38	-0.35
B0348.5	WBGene00015153	-2.34066	2.40771e-20	-1.68	-1.46	-1.73	0.5	0.84	1.32	-0.14	1.58	0.12	0.06	0.19	-0.13	-0.49	0.63	0.38
F41G3.3	WBGene00018300	-3.52868	1.76412e-29	-1.78	-1.52	-1.56	0.56	1.01	1.55	0.51	1.33	-0.18	0.19	0.24	0	-0.37	-0.03	0.06
Y71H2AM.15	WBGene00022180	-1.68174	4.96862e-16	-1.61	-1.28	-1.73	0.51	1.28	1.48	0.23	1.49	-0.19	0.1	0.01	-0.17	-0.48	0.2	0.17
dpy-18	WBGene00001077	-1.36714	4.64075e-16	-1.9	-1.6	-1.49	1.18	1.15	1.17	0.37	1.04	0.21	0.1	0.14	-0.24	-0.25	-0.18	0.31
nas-6	WBGene00003525	-2.92511	2.34743e-27	-1.81	-1.71	-1.54	0.79	0.54	0.98	0.66	1.69	0.19	0.11	0.04	-0.01	-0.34	0.22	0.19
spp-7	WBGene00004992	-2.65685	1.56463e-29	-1.68	-1.83	-1.64	0.25	0.97	0.81	0.67	1.48	-0.19	0.64	0.45	-0.13	-0.02	-0.15	0.38
src-2	WBGene00005078	-1.19634	5.17827e-15	-1.88	-2.04	-1.28	0.54	0.4	0.59	0.53	1.44	0.19	0.74	0.38	-0.31	-0.04	-0.09	0.82
sulp-3	WBGene00018283	-2.27526	7.79018e-11	-1.91	-1.61	-1.14	0.22	0.09	0.99	0.46	1.44	0.56	1.01	0.15	-0.52	-0.75	0.96	0.06
scrm-7	WBGene00013052	-1.45477	9.96815e-11	-1.7	-1.61	-1.35	0.09	0.76	0.22	1.28	1.92	-0.13	0.22	0.5	0.07	-0.6	0.09	0.23
C32H11.5	WBGene00007868	-2.77053	6.03005e-18	-1.51	-1.48	-1.74	0.08	0.44	0.84	0.83	1.68	-0.08	0.84	0.53	-0.01	-0.97	0.24	0.31
C32H11.8	WBGene00007871	-2.87761	4.12783e-19	-1.71	-1.67	-1.38	-0.06	0.8	1.09	0.88	1.4	0.18	0.68	0.37	-0.39	-0.9	0.43	0.29
lrx-1	WBGene00003075	-2.20667	5.94377e-18	-1.59	-1.37	-1.6	0.24	1.13	1.59	0.53	1.47	0.53	0.02	-0.01	-0.67	-0.02	-0.06	-0.18
B0507.1	WBGene00015218	-2.60643	3.26104e-25	-1.55	-1.63	-1.51	0.3	1.51	1.24	0.45	1.32	0.47	0.17	-0.17	-0.36	-0.58	0.29	0.05
B0280.7	WBGene00015103	-2.77952	2.61353e-28	-1.63	-1.52	-1.61	0.32	1.28	1.39	0.46	1.46	0.41	0.22	-0.05	-0.21	-0.39	0.03	-0.16
nas-15	WBGene00003534	-3.79783	5.24538e-39	-1.62	-1.54	-1.55	0.23	1.11	1.42	0.67	1.44	0.38	0.14	0.1	-0.46	-0.57	0.23	0.01
T24F1.7	WBGene00011999	-2.05012	2.55144e-13	-1.44	-1.49	-1.7	0.58	0.97	1.1	0.24	1.58	0.33	0.72	0.61	-0.17	-0.77	-0.14	-0.42
pqn-26	WBGene00004115	-2.71116	2.25214e-22	-1.66	-1.42	-1.58	0.35	1.05	1.35	0.33	1.55	0.64	0.43	0.31	-0.41	-0.46	-0.18	-0.31
F40E10.5	WBGene00009573	-3.67669	3.59276e-38	-1.67	-1.56	-1.6	0.28	1.17	0.98	0.51	1.59	0.51	0.52	0.35	-0.22	-0.48	-0.09	-0.29
pqn-13	WBGene00004104	-3.78496	1.65466e-36	-1.65	-1.53	-1.57	0.2	1.18	0.93	0.53	1.72	0.55	0.29	0.3	-0.5	-0.38	0.14	-0.23
phg-1	WBGene00004017	-2.3219	5.32908e-20	-1.74	-1.4	-1.56	-0.03	0.78	0.74	0.39	2.04	0.89	0.2	0.22	-0.41	-0.22	0.06	0.03
chs-2	WBGene00000497	-2.17951	8.68676e-23	-1.54	-1.54	-1.65	0.17	0.9	1.17	0.69	1.77	0.21	0.23	0.22	-0.59	-0.36	0.19	0.13
ZK470.10	WBGene00197706	-3.31689	5.23569e-15	-1.59	-1.52	-1.87	0.01	0.79	1.33	0.55	1.38	0.52	0.62	0.21	-0.53	-0.01	-0.09	0.2
C32H11.11	WBGene00007874	-2.81999	2.38582e-22	-1.55	-1.67	-1.72	0.64	1.12	1.06	0.43	1.13	0.33	0.6	0.08	-0.17	-0.93	0.25	0.41
C32H11.6	WBGene00007869	-2.92306	1.0375e-16	-1.54	-1.62	-1.29	0.28	0.99	1.21	0.5	1.69	0.52	0.54	0.08	-0.37	-1	-0.03	0.05
Y45F3A.8	WBGene00012863	-3.22672	3.32713e-18	-1.52	-1.57	-1.54	0.29	0.83	1.28	0.51	1.36	0.66	0.51	0.19	-0.33	-1.17	0.21	0.3
Y62F5A.9	WBGene00013387	-2.18844	2.53075e-13	-1.45	-1.85	-1.41	-0.03	1.03	0.79	0.94	1.36	0.76	0.75	0.41	-0.32	-0.72	-0.36	0.1
C06G1.2	WBGene00015546	-2.78968	2.58867e-18	-1.5	-1.44	-1.42	-0.1	1.64	0.99	0.58	0.98	0.99	0.7	0.25	-0.41	-0.97	-0.21	-0.09
nas-14	WBGene00003533	-3.10153	4.78439e-30	-1.6	-1.49	-1.63	-0.15	1.43	0.82	0.71	1.45	0.75	0.41	0.15	-0.42	-0.51	0.09	0
abu-14	WBGene00004174	-3.10524	8.16333e-20	-1.61	-1.29	-1.53	0.43	1.53	1.32	0.27	1.38	0.14	0.63	0.17	-0.32	-0.02	-0.42	-0.67
pqn-35	WBGene00004122	-1.68854	5.44453e-14	-1.66	-1.23	-1.69	0.28	1.33	1.45	0.2	1.54	0.06	0.34	0.27	-0.36	0.06	-0.17	-0.43
ZK662.2	WBGene00014039	-2.89426	1.46518e-21	-1.69	-1.32	-1.69	0.46	1.38	1.4	0.43	1.25	0.24	0.35	0.14	-0.41	0.27	-0.36	-0.43
C54G4.4	WBGene00008314	-2.78924	2.54733e-24	-1.82	-1.48	-1.65	0.32	1.13	1.3	0.37	1.32	0.14	0.69	0.32	-0.33	-0.1	0.08	-0.29
lgx-1	WBGene00002983	-3.83888	1.12113e-34	-1.63	-1.48	-1.56	0.41	1.37	1.19	0.55	1.5	0.26	0.39	0.21	-0.43	-0.29	-0.08	-0.41
F54D5.15	WBGene00010057	-2.34507	2.6747e-15	-1.65	-1.3	-1.52	0.41	1.18	1.31	0.27	1.64	0.19	0.56	0.41	-0.19	-0.32	-0.23	-0.75
M02G9.1	WBGene00010830	-3.69122	2.03923e-25	-1.57	-1.4	-1.48	0.12	1.38	1.35	0.66	1.4	0.09	0.47	0.55	-0.44	-0.17	-0.34	-0.62
C46H11.7	WBGene00016731	-3.4568	1.73107e-13	-1.54	-1.16	-1.46	0.45	0.7	1.67	0.19	1.78	0.45	0.48	0.27	-0.26	-0.34	-0.52	-0.72
phat-1	WBGene00016732	-2.64151	2.11479e-15	-1.6	-1.28	-1.46	0.58	1.07	1.86	0.52	1.32	0.32	0.11	-0.15	0.03	-0.4	-0.52	-0.39
C18E9.7	WBGene00007687	-3.04022	2.82192e-25	-1.59	-1.39	-1.55	0.35	1.14	1.55	0.54	1.62	0.15	0.18	-0.01	-0.23	-0.12	-0.13	-0.53
H22K11.3	WBGene00019226	-3.247	2.3003e-20	-1.6	-1.4	-1.53	0.85	0.85	1.59	0.49	1.55	-0.05	0.25	0.04	-0.28	0.05	-0.26	-0.56
R12A1.3	WBGene00020017	-3.06896	2.78199e-11	-1.77	-1.13	-1.49	-0.04	0.91	1.43	0.21	1.8	-0.08	0.55	0.19	0	0.52	-0.51	-0.59
T24C12.4	WBGene00020766	-3.41809	6.93026e-14	-1.58	-1.18	-1.51	0.44	0.75	1.47	0.28	1.65	0.19	0.63	0.42	-0.33	0.35	-0.69	-0.89
phat-2	WBGene00016733	-2.24201	7.71918e-14	-1.54	-1.23	-1.78	0.42	1.35	1.12	0.94	1.54	-0.06	0.07	-0.11	0	0.17	-0.4	-0.49
F35A5.4	WBGene00018026	-4.07388	2.77767e-26	-1.56	-1.4	-1.48	0.43	0.73	1.29	0.87	1.74	-0.06	0.55	0.4	-0.29	-0.06	-0.6	-0.56
F07H5.8	WBGene00008559	-3.70372	5.51867e-25	-1.59	-1.45	-1.42	0.59	1.12	1.18	0.38	1.85	-0.14	0.19	0.19	-0.07	0.29	-0.48	-0.65
M03E7.4	WBGene00019756	-3.80714	3.00116e-27	-1.5	-1.4	-1.39	0.42	0.99	1.26	0.44	2.02	0.06	0.4	0.05	-0.38	0.06	-0.42	-0.59
F31D4.5	WBGene00009292	-1.9812	2.71597e-24	-1.55	-1.63	-1.79	0.25	0.21	1.55	0.36	1.37	-0.55	0.41	0.43	0.38	0.67	-0.08	-0.03
T14E8.4	WBGene00043981	-2.14277	1.51156e-07	-1.7	-0.64	-1.69	0.6	0.43	1.82	0.46	1.37	-0.46	0.78	0.31	-0.07	0.17	-0.52	-0.84
T23F6.1	WBGene00011949	-3.86817	3.56778e-12	-1.66	-1.25	-1.61	0.56	0.59	1.76	0.62	1.32	-0.36	0.38	0.32	-0.14	0.45	-0.29	-0.71
C04G6.10	WBGene00015458	-3.70041	6.48283e-09	-1.68	-1.16	-1.63	0.39	1.01	1.25	0.27	1.58	-0.28	0.39	0.61	0.49	0.17	-0.56	-0.84
pqn-29	WBGene00004118	-4.01642	1.72709e-13	-1.65	-1.32	-1.56	0.31	0.75	1.56	0.46	1.47	-0.46	0.56	0.59	0.32	0.07	-0.4	-0.69
C26B2.8	WBGene00016130	-3.75234	5.34927e-08	-1.72	-1.21	-1.63	0.53	0.67	1.49	0.36	1.15	-0.26	0.59	0.67	0.23	0.61	-0.49	-0.98
C35A5.10	WBGene00044016	-3.25022	4.52184e-13	-1.68	-1.18	-1.69	0.27	0.78	1.16	0.78	1.19	-0.52	0.59	0.59	0.38	0.75	-0.42	-1
Y43F8B.3	WBGene00012814	-3.13853	4.48197e-22	-1.61	-1.34	-1.56	0.47	1.68	1.18	0.31	1.13	-0.16	0.4	-0.1	-0.78	0.73	-0.17	-0.18
plpr-1	WBGene00011524	-3.38879	1.34158e-17	-1.6	-1.31	-1.47	0.9	1.57	1.19	0.29	1.4	-0.17	-0.12	-0.23	-0.29	0.57	-0.18	-0.53
lron-2	WBGene00022789	-2.64943	3.05948e-15	-1.73	-1.35	-1.32	0.29	1.52	1.26	0.52	1.34	-0.39	0.36	0.03	-0.25	0.71	-0.33	-0.65
nas-8	WBGene00003527	-2.48395	3.77565e-18	-1.65	-1.35	-1.57	0.63	1.43	1.12	0.42	1.4	-0.05	0.32	0.07	-0.34	0.51	-0.12	-0.82
grdn-1	WBGene00013082	-1.25148	5.44501e-11	-1.46	-1.19	-1.77	0.61	1.75	1.59	-0.13	0.87	-0.45	0.13	0.08	0.39	0.1	-0.03	-0.47
T05H4.7	WBGene00020270	-3.05545	1.35451e-18	-1.43	-1.51	-1.55	0.87	0.98	2	0.28	0.86	-0.5	-0.03	0.18	-0.06	0.51	-0.24	-0.38
vab-19	WBGene00006882	-1.23418	1.25952e-12	-1.57	-1.27	-1.83	0.76	0.96	1.74	-0.32	1.01	-0.37	0.12	0.26	0.23	0.59	0.21	-0.53
pqn-90	WBGene00004170	-5.14299	4.4713e-06	-1.12	-0.96	-1.12	0.32	0.81	1.15	0.92	2.01	0.08	-0.24	1.03	-0.23	-0.76	-1.03	-0.88
Y73F8A.1169	WBGene00198797	-5.8856	5.41127e-05	-1.03	-1.03	-1.03	0.72	0.99	1.09	1.69	0.97	0.11	-0.22	1.13	-0.55	-1.03	-1.03	-0.79
F26F12.4	WBGene00017835	-2.61127	1.05496e-13	-1.65	-1.45	-1.37	0.07	1.08	0.57	1.13	1.62	0.14	0.53	0.86	-0.76	-0.16	-0.46	-0.17
R01E6.2	WBGene00010968	-2.48473	2.27532e-12	-1.68	-1.2	-1.47	0.21	1.5	0.77	0.33	1.89	0	0.46	0.03	-0.76	-0.22	0.35	-0.2
F13C5.3	WBGene00017424	-3.79717	2.86777e-10	-1.58	-1.47	-1.14	0.23	1.31	0.86	0.6	2.03	-0.21	0.66	0.05	-0.59	-0.11	-0.32	-0.32
R02F11.1	WBGene00019839	-2.58821	1.88808e-18	-1.74	-1.37	-1.51	-0.02	1.32	0.91	0.58	1.56	0.19	0.92	0.41	-0.47	-0.27	-0.24	-0.27
cutl-5	WBGene00017351	-2.24736	5.57139e-07	-1.52	-1.21	-1.13	-0.37	1.03	1.29	0.65	1.61	-0.3	0.6	1.01	-0.19	-0.57	0.21	-1.09
T01B7.8	WBGene00011313	-2.36457	9.5969e-06	-1.5	-0.6	-1.52	0.52	1.36	0.81	1	1.03	-0.81	0.66	1.15	-0.19	-0.13	-1.16	-0.63
phat-4	WBGene00020237	-1.51639	5.06924e-12	-1.48	-1.4	-1.66	0.42	1.15	1.45	0.89	1.21	-0.12	0.73	0.24	-0.07	-0.49	-0.47	-0.4
K09C8.9	WBGene00164969	-3.27217	6.30854e-16	-1.59	-1.43	-1.54	0.65	1.14	0.96	0.96	1.17	-0.26	0.6	0.89	-0.12	-0.18	-0.44	-0.81
T20B6.3	WBGene00020599	-3.62565	1.27617e-25	-1.62	-1.39	-1.56	0.26	0.86	0.78	1.04	1.62	-0.39	0.95	0.64	-0.15	-0.24	-0.51	-0.3
21ur-15167	WBGene00172388	-1.32787	2.98612e-05	-1.13	-1.76	-1.02	1.16	1.44	0.95	-0.06	0.88	0.58	-0.1	0.65	0.53	-1.45	-0.1	-0.57
mup-4	WBGene00003497	-1.01579	3.1611e-06	-1.18	-1.03	-1.66	1.19	1.1	1.26	-0.09	1.39	0.49	0.05	0.45	0.28	-0.31	-0.68	-1.25
grd-11	WBGene00001700	-2.99725	2.2068e-18	-1.58	-1.47	-1.44	0.51	0.75	1.4	-0.02	1.45	0.55	0.35	0.79	0.51	-0.58	-0.56	-0.65
pat-9	WBGene00003933	-1.25464	3.87067e-09	-1.4	-1.23	-2.02	0.49	0.99	1.3	0.03	0.62	0.89	0.63	0.76	0.65	-0.6	-0.61	-0.49
K03A11.6	WBGene00045497	-3.4605	1.10545e-17	-1.48	-1.55	-1.5	0.7	1.62	1.41	0.4	0.78	0.24	0.44	0.31	-0.14	-0.21	-0.93	-0.08
T09D3.8	WBGene00044538	-2.18697	2.13557e-14	-1.49	-1.54	-1.42	1.25	0.87	1.45	0.58	0.28	1.19	0.28	0.13	0.03	-0.48	-0.86	-0.27
M02G9.2	WBGene00010831	-2.88139	2.41865e-13	-1.45	-1.19	-1.39	0.1	2.2	0.87	0.64	0.8	0.59	0.58	0.08	-0.55	-0.14	-0.23	-0.93
pqn-91	WBGene00004171	-4.00945	2.24457e-05	-1.07	-0.87	-1.14	0.31	1.18	1.8	0.33	1.41	1.08	0.27	-0.13	-0.41	-0.91	-0.93	-0.93
21ur-7919	WBGene00170818	-1.04508	1.62681e-07	-0.92	-2.12	-1.34	0.89	0.51	1.49	0.25	1.16	0.14	1.16	-0.2	-0.44	-0.72	0.22	-0.07
21ur-939	WBGene00048423	-1.05121	1.30499e-07	-0.96	-2.11	-1.33	0.9	0.47	1.5	0.25	1.16	0.15	1.16	-0.2	-0.43	-0.72	0.23	-0.06
Y41C4A.11	WBGene00012757	-1.25266	0.0151813	-0.97	-0.31	-1.63	0.82	0.53	1.45	-1.44	1.76	-0.73	1.12	-0.31	0.24	0.01	-0.17	-0.35
F22E5.8	WBGene00017707	-1.33966	2.10514e-05	-1.2	-1.22	-1.26	0.2	0.44	2.12	0.08	1.36	-0.76	1.02	0.69	0.05	-0.55	-0.56	-0.43
K01C8.2	WBGene00010457	-1.51098	0.000111829	-1.42	-1.27	-0.98	0.69	0.78	1.76	0.09	1.58	-0.33	0.43	0.64	-0.77	-1.09	-0.37	0.26
K07C5.12	WBGene00045134	-3.7099	0.0123156	-0.92	-0.92	-0.92	-0.36	2.42	0.17	0.2	1.65	0.72	-0.92	-0.02	-0.46	-0.23	-0.92	0.49
K07C5.17	WBGene00201787	-3.65135	0.0140075	-0.9	-0.9	-0.9	-0.33	2.5	0.21	0.25	1.72	0.22	-0.9	0.01	-0.43	-0.2	-0.9	0.53
ZK1055.2	WBGene00022843	-1.4411	0.00357459	0.02	-0.89	-1.62	-0.25	2.21	-0.02	0.86	0.55	-0.35	-0.79	-0.45	-0.75	-0.76	1.22	1
csp-3	WBGene00000821	-1.06888	0.000538512	-0.01	-1.35	-1.44	-0.44	1.85	0.45	1.19	0.63	-0.07	0.18	-0.91	0.27	-1.54	0.14	1.06
phy-4	WBGene00012815	-2.47972	0.00416387	-0.41	-1.14	-1.35	-0.95	1.81	1.36	1.04	1.09	-0.18	-0.04	-0.29	-0.36	-1.35	0.46	0.31
21ur-9006	WBGene00169592	-1.51168	0.0356184	-1.29	-0.41	-0.69	0.08	2.03	1.4	0.64	0.54	1.14	-0.76	-0.12	-0.69	-1.27	0.31	-0.91
lips-6	WBGene00014009	-2.01244	0.00325932	-0.62	-0.62	-1.02	-0.53	2.2	1.95	0.78	0.24	0.65	-0.28	-0.26	-0.06	-0.72	-0.98	-0.73
C10G11.10	WBGene00015690	-1.14402	0.000164011	-1.61	-0.58	-1.24	-0.51	0.78	1.35	2.38	0.38	0.07	-0.25	-0.29	-0.62	-0.33	-0.15	0.62
C46H11.12	WBGene00198245	-4.932	0.000172329	-1.19	-1.19	-1.19	-0.57	1.86	1.2	1.27	0.92	0.61	-0.41	-0.7	-0.68	-0.06	-0.49	0.61
F59B10.2	WBGene00010318	-1.61864	0.00159251	-0.99	-0.96	-0.94	-0.39	1.44	0.37	1.75	0.77	1.59	-0.58	-1.4	-0.22	-0.45	-0.2	0.23
M153.3	WBGene00010926	-2.20326	1.76205e-06	-1.08	-1.97	-1.28	-0.2	1.23	0.55	0.39	1.17	0.67	1.32	0.37	-0.81	0.37	-0.89	0.17
W01A8.10	WBGene00195257	-1.82306	1.14952e-05	-0.79	-1.81	-1.54	-0.34	1.47	0.72	1.05	1.11	0.28	0.86	0.03	-1.28	0.4	-0.06	-0.11
21ur-6765	WBGene00171810	-1.6295	0.00203135	-1.45	-0.74	-0.87	-1.39	0.73	0.4	0.99	1.31	1.1	1.23	-0.37	-0.78	-1.09	0.15	0.78
F35A5.5	WBGene00018027	-1.60098	2.00443e-06	-1.3	-0.85	-1.5	-0.68	1.41	0.58	1.13	1.47	0.46	0.61	0.49	-1.27	-0.68	-0.25	0.38
D1054.20	WBGene00197869	-2.95343	9.55628e-10	-1.43	-1.41	-1.34	-0.34	1.36	0.56	0.45	0.48	-0.11	1.44	0.87	-0.73	-0.69	-0.34	1.23
21ur-12277	WBGene00167694	-3.21948	0.023961	-1.11	-1.11	-1.11	-0.14	0.81	0.77	0.82	1.1	-0.17	0.36	-0.08	-1.11	-1.11	-0.01	2.12
C09B8.3	WBGene00015622	-1.84515	5.95853e-07	-1	-1.06	-1.81	0.33	0.59	0.44	0.49	1.75	-0.1	0.47	0.44	-0.82	-0.83	-0.5	1.61
C08F11.3	WBGene00007452	-1.05659	0.00303163	-0.84	-1.29	-0.39	0.83	1.01	0.99	1.69	1.2	-0.67	-1.55	0.16	-1.02	-0.24	0.56	-0.46
K08D10.5	WBGene00019529	-1.28864	0.000356631	-0.76	-1.94	-0.5	0.36	0.52	0.63	1.3	2.36	-0.36	-0.83	-0.1	-0.17	-0.46	0.34	-0.37
osta-1	WBGene00015287	-1.03887	0.000161178	-0.95	-1.61	-0.51	-0.39	0.75	1.21	0.75	2.12	-0.33	-0.28	-0.73	-1.29	0.67	0.23	0.36
Y39A3B.1	WBGene00021436	-2.15748	0.000394751	-1.5	-1.83	-0.31	0.69	0.39	1.42	0.22	1.16	-0.06	0.37	-1.31	-0.91	0.39	0.07	1.2
cutl-22	WBGene00020663	-1.05645	6.21077e-05	-0.15	-2.12	-0.95	-0.18	1.34	0.7	0.59	1.09	-0.62	1.12	-0.81	-0.75	-0.7	0.31	1.13
pha-2	WBGene00004011	-1.04017	0.0266566	-1	-0.95	-0.21	0.76	0.89	1.14	1.36	1.39	-0.75	0.3	-0.09	-1.54	-1.55	-0.12	0.38
pqn-73	WBGene00004155	-1.00448	4.33223e-06	-0.87	-1.96	-0.75	0.55	0.87	1.53	1.14	1.35	-0.21	0.03	-0.61	-0.83	-0.7	-0.33	0.79
21ur-10664	WBGene00168848	-1.00562	0.000118202	-0.95	-1.75	-0.49	-0.74	1.01	0.08	1.33	1.46	-1.57	0.16	-0.07	-0.12	-0.22	0.8	1.07
21ur-13689	WBGene00171925	-1.04663	9.83228e-05	-0.95	-1.67	-0.66	-0.8	0.94	-0.01	1.4	1.49	-1.56	0.33	-0.16	-0.02	-0.1	0.78	0.99
pqn-11	WBGene00004103	-1.71639	1.45668e-13	-1.3	-1.95	-1.33	-0.63	0.63	1.06	1.19	1.03	0.11	0.42	0.11	-0.55	-0.15	0.01	1.35
T22F7.5	WBGene00020704	-2.18545	1.07846e-13	-1.39	-1.98	-1.16	-0.5	0.97	0.51	1.39	0.49	-0.48	0.2	0.03	-0.08	-0.1	0.44	1.65
AC7.3	WBGene00014997	-1.30437	2.23408e-15	-1.61	-1.65	-1.4	0.59	0.79	0.77	1.35	1.09	-0.34	-0.84	-0.27	0.18	0.06	0.22	1.07
clec-89	WBGene00015631	-1.74172	3.59407e-12	-1.44	-1.66	-1.24	-0.2	0.98	0.2	1.12	1.76	-0.49	-0.12	-0.46	0.05	0.37	-0.14	1.27
F23F12.8	WBGene00017754	-2.04173	3.98703e-31	-1.81	-1.58	-1.67	0.32	1.41	1.11	0.88	0.27	-0.22	0.31	-0.18	-0.4	0.49	0.34	0.73
F41G3.2	WBGene00018299	-3.10398	8.17507e-11	-1.73	-1.43	-1.11	0.08	1.45	0.5	1.39	1.28	-0.53	0.23	-0.4	-0.75	-0.17	0.56	0.64
eat-20	WBGene00001148	-1.05388	1.03834e-11	-1.77	-1.23	-1.27	0	1.43	1.67	0.8	0.8	0.32	-0.19	-0.37	-0.64	-0.61	0.6	0.47
cdh-5	WBGene00000397	-2.1458	1.56355e-22	-1.67	-1.49	-1.56	-0.02	0.84	1.24	0.98	1.3	0.35	0.08	-0.11	-0.77	-0.4	0.66	0.57
R09E10.5	WBGene00011175	-3.00535	4.00957e-20	-1.59	-1.55	-1.39	-0.11	1	1.44	0.85	1.32	0.62	-0.12	-0.33	-0.64	-0.41	0.61	0.31
F38B6.2	WBGene00018172	-3.67221	2.41903e-15	-1.59	-1.46	-1.53	0.17	0.99	1	0.67	1.37	0.89	0.03	0.11	-0.6	-1.02	0.57	0.4
F52G3.5	WBGene00018713	-2.51634	2.94495e-21	-1.71	-1.38	-1.63	-0.1	1.07	1.01	0.66	1.12	0.9	0.16	0.19	-0.61	-0.85	0.65	0.53
C30A5.10	WBGene00016242	-3.39576	4.56307e-21	-1.68	-1.57	-1.65	0.49	1.25	0.78	0.93	0.95	0.39	0.55	0.44	-0.89	-0.4	0.49	-0.08
F30H5.3	WBGene00017937	-3.70561	4.31203e-43	-1.66	-1.57	-1.58	0.05	1.24	1.12	0.91	1.04	0.32	0.45	0.02	-0.64	-0.62	0.55	0.38
nep-1	WBGene00013926	-1.65154	6.24292e-22	-1.71	-1.62	-1.63	0.2	1.12	1.27	0.55	1.1	0.64	0.19	0	-0.55	-0.48	0.4	0.5
cyn-17	WBGene00000893	-2.85318	4.05974e-37	-1.75	-1.61	-1.65	0.34	1.28	1.24	0.44	1.03	0.47	0.29	0.14	-0.38	-0.59	0.44	0.32
K04H4.2	WBGene00010573	-3.3508	5.11662e-32	-1.76	-1.54	-1.58	0.35	1.37	1.09	0.53	1.13	0.58	0.27	0.13	-0.53	-0.61	0.37	0.21
clec-78	WBGene00018547	-2.15002	1.67006e-15	-1.37	-1.56	-1.52	0.94	1.03	1.61	0.74	1.15	-0.03	0.26	-0.43	-0.67	-0.47	0.24	0.09
clec-21	WBGene00020327	-2.67659	7.58941e-12	-1.26	-1.41	-1.23	0.54	1.29	1.75	0.33	1.45	-0.28	-0.11	-0.28	-0.53	-0.97	0.54	0.17
T22F7.3	WBGene00020702	-2.52498	3.21732e-19	-1.51	-1.58	-1.43	0.71	0.89	1.55	0.74	1.23	-0.41	-0.02	-0.16	-0.33	-0.75	0.53	0.54
Y37E11AL.4	WBGene00021360	-1.47599	8.03316e-11	-1.2	-1.96	-1.3	0.23	1.46	0.71	0.32	1.38	-0.07	-0.41	-0.42	-0.36	-0.07	1.3	0.4
T01B6.1	WBGene00020134	-1.44059	6.42445e-15	-1.45	-1.43	-1.75	0.59	1.87	0.97	0.15	1.04	0.04	-0.07	-0.18	-0.12	-0.61	0.4	0.55
slcf-2	WBGene00006865	-1.66644	2.21245e-22	-1.74	-1.8	-1.55	0.87	1.15	0.73	0.16	0.73	0.87	-0.07	-0.1	-0.36	-0.4	0.68	0.81
ZC84.1	WBGene00013846	-3.76833	1.52404e-30	-1.79	-1.74	-1.5	0.52	1.06	1.05	0.27	0.79	0.29	0.23	0.21	-0.2	-0.84	1.02	0.63
ZK287.4	WBGene00013965	-2.56222	3.02634e-18	-1.64	-1.46	-1.35	0.24	1.38	1.03	0.47	1.14	0.5	-0.01	-0.12	-0.75	-0.83	1.08	0.32
F44E5.2	WBGene00009689	-3.3451	0.0184497	-1.1	-1.1	-1.1	0.61	0.59	0.56	1.18	0.2	1.4	-0.24	-0.19	-1.1	-1.1	1.81	-0.39
C05C9.1	WBGene00007325	-2.24299	6.76305e-10	-1.39	-1.42	-1.3	0.13	0.46	1.37	0.87	0.44	0.89	0.39	0.06	-1.11	-1.18	1.17	0.62
R05G6.9	WBGene00019901	-1.86864	4.61987e-11	-1.56	-1.6	-1.05	0.68	0.91	1.28	0.81	0.68	0.76	-0.09	-0.78	-0.81	-0.79	1.05	0.5
mltn-3	WBGene00012199	-1.97636	9.36057e-11	-1.45	-1.21	-1.27	-0.55	1.03	1.25	1.39	0.46	1.32	0.12	0.18	-1.15	-0.68	0.28	0.3
C30G12.1	WBGene00016273	-1.45701	4.3355e-07	-1.22	-1.51	-0.97	-0.67	1.14	1.73	0.89	0.67	0.7	0.37	0.13	-0.93	-1	-0.21	0.89
ptr-19	WBGene00004233	-2.3368	1.56369e-14	-1.5	-1.32	-1.52	-0.31	0.96	1.62	0.42	0.81	0.91	0.2	0.15	-0.88	-0.81	0.37	0.89
C05E11.7	WBGene00015496	-2.32698	1.11407e-12	-1.18	-1.39	-1.63	-0.52	1.71	1.48	1.05	0.39	0.06	0.14	-0.06	-0.63	-0.53	0.35	0.76
C23H3.9	WBGene00016022	-1.56953	8.92431e-10	-1.62	-1.32	-1.11	0.25	1.4	1.04	1.03	0.84	0.27	0.37	-0.16	-1.12	-1.08	0.34	0.86
F49E10.2	WBGene00018640	-3.0402	1.255e-20	-1.56	-1.4	-1.37	-0.1	1.24	0.96	1.2	1.06	0.32	0.16	-0.19	-0.99	-0.74	0.65	0.78
D1054.9	WBGene00008376	-2.14774	4.83306e-16	-1.5	-1.35	-1.46	-0.11	1.59	1.29	0.76	0.81	0.59	0.29	-0.18	-0.83	-0.85	0.34	0.61
T06A4.1	WBGene00020281	-1.54555	1.57254e-09	-1.77	-1.06	-1.25	0.03	1.64	1.08	0.87	0.58	0.35	0.01	0.12	-1.15	-0.87	0.66	0.76
oac-18	WBGene00009230	-2.49957	1.06211e-06	-1.35	-0.96	-1.15	0.62	-0.15	1.11	0.34	1.67	0.43	-0.94	-0.48	-0.94	0.88	1.46	-0.54
pho-9	WBGene00022181	-1.2945	2.15024e-11	-1.33	-1.31	-1.53	0.36	0.87	1.02	0.15	0.98	1.34	-0.81	-0.43	-0.91	1.11	0.73	-0.22
T27E4.5	WBGene00020863	-1.79699	3.52374e-05	-1.27	-1.06	-1.67	0.31	0.57	0.65	-0.17	1.35	0.39	-0.39	-0.6	-0.98	1.77	0.99	0.12
swt-3	WBGene00007384	-1.21698	9.62223e-09	-1.27	-1.19	-1.02	0.7	0.58	1.52	0.18	1.45	0.1	-0.94	-1.03	-0.75	-0.13	1.42	0.37
C17B7.3	WBGene00015877	-2.87388	0.0153294	-0.46	-1.34	-1.34	0.9	0.14	1.55	0.15	1.5	0.11	-0.21	-0.95	-1.34	-0.43	1.2	0.53
sri-78	WBGene00005590	-3.86519	0.000862537	-0.87	-1.32	-1.32	0.97	0.57	1.27	0.97	1.45	-0.02	-0.84	-0.41	-1.16	-0.62	1.06	0.27
21ur-10128	WBGene00174962	-1.45638	6.33804e-11	-1.13	-1.49	-1.55	0.2	1.19	1.04	0.6	1.18	0.49	-0.42	-0.5	-1.35	0.16	0.89	0.7
lgc-27	WBGene00022283	-1.54913	2.74802e-15	-1.26	-1.54	-1.61	0.26	0.8	1.12	0.59	1.37	0.6	-0.38	-0.49	-1.14	0.23	0.92	0.54
C48D1.7	WBGene00044909	-1.40163	1.86115e-09	-0.82	-1.87	-1.83	0.03	0.09	0.2	0.53	1.96	0.77	0.41	-0.01	-0.81	0.2	0.91	0.25
nep-16	WBGene00018472	-2.32547	1.26318e-21	-1.64	-1.4	-1.57	-0.52	0.69	0.27	0.58	1.5	0.45	0.2	-0.15	-0.69	-0.02	1.02	1.28
C34E11.13	WBGene00199538	-2.32523	0.0324802	-1.11	-1.11	-0.1	1.66	2.55	0.68	-0.29	-0.17	0.09	-0.02	-0.45	-0.85	0.02	-0.06	-0.85
F11C7.8	WBGene00195875	-1.85138	0.000385514	-1.05	-1.83	-0.56	1.41	1.89	1.06	0.02	0.51	0.82	-0.32	-0.52	-1.01	0.09	-0.05	-0.45
21ur-14108	WBGene00167018	-2.8613	0.00285386	-1.18	-1.21	-1.21	1.11	1.09	1.03	-0.35	1.83	0.48	-0.19	-0.28	-1.04	-0.09	0.8	-0.79
B0334.6	WBGene00007146	-1.6704	2.71885e-05	-1.59	-0.74	-1.14	1.33	1.74	0.91	0.26	0.9	-0.16	-0.38	-0.92	-0.73	-0.06	1.13	-0.55
cutl-17	WBGene00009541	-1.04339	3.3259e-05	-1.01	-1.38	-1.32	1.7	0.93	1.53	0.26	0.38	0.6	-0.32	-1.05	-1.06	-0.03	0.51	0.25
cdh-9	WBGene00000401	-1.29805	2.46501e-14	-1.76	-1.13	-1.9	0.62	1.1	1.63	0.06	0.86	0.46	-0.04	-0.36	-0.41	0.18	0.7	0
T19H12.6	WBGene00020590	-2.53497	3.18441e-11	-1.83	-1.25	-1.51	0.81	1.29	1.22	0.53	0.4	0.64	0.01	-0.49	-0.8	0.32	1.02	-0.36
F54E4.4	WBGene00010060	-1.06234	2.09222e-06	-2.15	-0.2	-1.27	-0.34	0.39	1.84	-0.39	0.05	0.46	-0.05	0.42	-0.52	-0.21	1.77	0.22
cutl-27	WBGene00007802	-1.7665	5.16164e-07	-1.9	-1.08	-1.23	0.64	0.12	2.13	0.03	0.65	0.24	0.1	0.39	-0.32	-0.08	1.15	-0.84
tts-2	WBGene00006651	-1.36098	4.94103e-16	-1.57	-1.22	-2.06	0.43	0.79	1.95	-0.07	0.29	0.05	-0.01	0.52	-0.06	0.39	0.81	-0.25
C27A7.3	WBGene00007755	-1.30561	9.84834e-14	-1.25	-1.49	-1.69	0.76	-0.02	2.18	0.33	0.18	0.16	-0.31	0.15	-0.1	-0.36	1.24	0.23
hum-10	WBGene00018377	-2.41523	2.50537e-06	-1.31	-1.04	-1.46	0.79	0.37	2.34	0.13	0.18	1.01	-0.48	0.21	-0.72	-0.81	0.35	0.44
C08G9.2	WBGene00015620	-1.64147	2.86266e-07	-1.29	-1.36	-0.97	0.54	1.14	2.4	0.22	0.77	0.49	-0.1	0	-0.91	-0.06	-0.22	-0.64
Y51A2A.2	WBGene00014905	-1.95555	2.18052e-07	-1.73	-0.86	-1.48	-0.02	1.27	2.1	-0.17	0.48	1.03	-0.49	0.37	-0.56	-0.02	0.13	-0.05
Y73F8A.35	WBGene00013539	-1.25393	5.43614e-08	-1.44	-1.22	-1.35	0.39	1.09	2.29	-0.36	0.17	0.86	0.19	-0.39	-0.68	-0.2	0.66	-0.02
ZC334.7	WBGene00013865	-3.24389	3.11816e-10	-1.98	-1.2	-1.8	-0.1	0.85	1.35	0.74	0.82	0.88	-0.08	0.58	-0.5	0.21	0.43	-0.21
cht-2	WBGene00011757	-2.0201	1.50205e-17	-1.65	-1.37	-1.57	0.22	1.25	1.18	0.72	0.92	1.15	-0.17	-0.19	-0.94	-0.09	0.53	0.01
C06C3.3	WBGene00007374	-1.15091	2.52793e-08	-1.76	-1.15	-1.23	0.08	1.49	1.38	0.34	0.77	1.14	-0.28	0.02	-1	-0.55	0.74	0
Y75B7AR.1	WBGene00022287	-2.10576	5.10679e-13	-1.73	-1.08	-1.53	0.43	1.51	1.46	0.42	0.86	1	-0.32	-0.21	-0.77	-0.42	0.3	0.1
C31C9.2	WBGene00007836	-1.11682	6.05316e-22	-1.59	-1.35	-1.41	0.7	0.37	1.15	-0.5	0.28	0.42	-0.66	-0.39	-0.45	0.59	1.33	1.51
ptr-4	WBGene00004219	-1.03569	1.49574e-12	-1.5	-1.25	-0.94	0.99	0.21	1.6	-0.51	0	0.18	-0.81	-0.62	-0.48	0.37	1.06	1.7
col-110	WBGene00000684	-1.00731	7.97766e-14	-1.52	-0.95	-1.25	0.83	-0.18	0.97	0.3	-0.08	0.49	-1.13	-0.76	-0.26	0.37	1.29	1.88
rol-6	WBGene00004397	-1.10095	7.04331e-21	-1.65	-1.36	-1.47	0.82	0.08	1.14	0.17	0.27	0.93	-0.75	-0.6	-0.01	-0.15	1.16	1.42
cutl-18	WBGene00009830	-1.10617	2.90334e-20	-1.36	-1.14	-1.57	0.82	0.22	1.09	0.37	-0.13	-0.42	-0.58	-0.76	0.01	0.31	1.23	1.9
F33D4.6	WBGene00017998	-1.04295	2.43809e-13	-1.39	-0.96	-1.41	0.65	0.29	1.73	0.43	-0.21	-0.02	-1.04	-0.37	-0.27	-0.13	0.89	1.81
grl-7	WBGene00001716	-1.33168	1.63893e-26	-1.54	-1.36	-1.62	0.41	0.43	1.22	0.48	0.02	0.33	-0.87	-0.21	0.05	-0.15	1.04	1.76
acn-1	WBGene00000039	-1.26842	1.11455e-30	-1.86	-1.57	-1.55	0.81	0.28	1.42	-0.19	0.47	0.42	-0.33	-0.18	-0.06	0.32	0.69	1.33
F49C5.11	WBGene00044163	-1.77484	1.20058e-27	-1.65	-1.66	-1.52	0.85	0.07	1.72	0.14	0.25	0.61	-0.47	-0.21	0.14	-0.03	0.55	1.22
F18F11.4	WBGene00017577	-1.22571	5.1895e-23	-1.54	-1.76	-1.68	0.88	0.34	1.43	0.18	-0.31	0.63	-0.28	-0.26	0.4	0.02	0.85	1.1
gly-8	WBGene00001633	-1.20001	4.73206e-24	-1.65	-1.66	-1.42	0.7	0.37	1.48	-0.4	-0.22	0.28	-0.17	0.02	0.5	-0.23	0.87	1.51
lon-3	WBGene00003057	-1.40183	2.0564e-18	-1.66	-1.38	-1.34	0.9	0.34	1.34	0.29	-0.09	0.31	-0.43	-0.16	0.09	-0.71	0.62	1.88
sqt-1	WBGene00005016	-1.17004	2.34608e-20	-1.69	-1.37	-1.41	0.61	0.12	1.31	0.17	0.09	0.65	-0.56	-0.21	0.16	-0.55	0.85	1.82
sqt-2	WBGene00005017	-1.186	5.54298e-18	-1.63	-1.33	-1.38	0.76	0.28	1.33	0.03	-0.02	0.52	-0.59	-0.23	0.18	-0.65	0.93	1.8
C26B9.3	WBGene00016133	-1.17427	1.83378e-20	-1.8	-1.42	-1.37	1.01	0.53	1.47	-0.08	0.01	0.33	-0.44	-0.33	-0.08	-0.16	0.81	1.51
T03D8.6	WBGene00011393	-1.22216	6.24216e-20	-1.65	-1.55	-1.3	0.95	0.61	1.71	0.28	0.22	-0.03	-0.52	-0.35	-0.16	-0.28	0.67	1.39
glf-1	WBGene00019154	-1.02815	1.17137e-14	-1.53	-1.45	-1.05	1.1	0.12	1.69	0.36	0.02	0.17	-0.82	-0.56	-0.17	-0.15	0.59	1.69
rol-8	WBGene00004398	-1.12287	1.34741e-13	-1.53	-1.2	-1.15	0.91	0.2	1.67	-0.04	-0.11	0.35	-0.79	-0.63	0.11	-0.48	1.01	1.69
C04E6.12	WBGene00015426	-1.85366	1.71708e-11	-1.23	-1.25	-1.65	0.83	-0.04	1.73	-0.13	1.26	-0.13	-0.06	-0.24	-0.61	-0.55	1.01	1.07
F27C8.3	WBGene00009184	-2.43573	2.40474e-22	-1.68	-1.5	-1.83	0.26	0.01	1.3	0.66	1.01	0.36	-0.15	0.04	0.18	-0.57	1	0.91
ZC247.2	WBGene00013860	-1.14527	2.45282e-15	-1.51	-1.35	-1.68	0.35	0.39	1.42	0.14	1.25	0.3	-0.47	-0.23	0.37	-0.9	1	0.94
F32H2.12	WBGene00050880	-1.40378	0.000128267	-1.88	-1.07	-1.03	0.02	0.5	1.43	0.31	0.77	-0.22	-0.28	-0.52	1.06	-1.22	1	1.11
H13N06.2	WBGene00010396	-1.07259	7.34477e-16	-1.61	-0.95	-1.91	-0.25	1.15	1.18	0.61	0.57	0.32	-0.79	-0.57	0.37	-0.16	0.84	1.21
R10D12.18	WBGene00194678	-1.58778	4.14203e-08	-1.44	-0.97	-1.65	0.26	0.34	1.56	0.33	1.18	0.24	-0.82	-0.91	0.57	-0.32	0.21	1.44
F36H2.3	WBGene00009500	-1.25293	1.71273e-17	-1.5	-1.34	-1.79	0.69	1.08	1.68	0.13	0.1	0.59	-0.51	-0.45	-0.13	-0.21	0.74	0.91
cdh-8	WBGene00017576	-1.5729	2.08137e-16	-1.54	-1.29	-1.57	0.4	1.16	1.99	0.34	0.61	-0.01	-0.32	-0.23	-0.61	-0.26	0.83	0.49
mam-1	WBGene00022504	-1.34242	9.79006e-19	-1.72	-1.27	-1.74	0.6	1.03	1.62	0.24	0.4	0.25	-0.35	0.03	-0.49	-0.36	1.04	0.72
bus-8	WBGene00044623	-1.32665	1.50189e-17	-1.71	-1.42	-1.49	1.01	0.26	1.72	-0.1	0.88	0.69	-0.74	-0.4	-0.1	0.22	0.38	0.78
T23F2.13	WBGene00303081	-1.20027	3.17753e-11	-1.65	-1.14	-1.41	0.87	0.79	1.69	-0.32	1.17	0.6	-1.11	-0.36	-0.24	0.11	0.54	0.46
oac-1	WBGene00007177	-1.19598	8.86327e-15	-1.43	-1.25	-1.55	0.84	0.14	1.32	0.37	0.15	0.67	-0.87	-0.65	-0.71	0.63	1.41	0.92
ZC123.1	WBGene00022517	-1.56221	3.71116e-18	-1.49	-1.19	-1.68	0.63	0.45	1.85	0.73	0.06	0.42	-0.81	-0.43	-0.31	-0.02	1.27	0.51
Y50D7A.13	WBGene00194737	-1.24431	1.43679e-12	-1.58	-0.89	-1.83	1.05	0.39	1.42	0.23	0.62	0.2	-0.99	-0.53	0.14	-0.32	1.17	0.91
F47B8.5	WBGene00009806	-1.02414	2.34498e-10	-1.57	-1.17	-1.26	1.55	0.5	1.83	-0.24	-0.1	0.39	-0.81	-0.42	0.14	-0.46	0.76	0.86
F58E6.13	WBGene00077697	-1.22066	3.88548e-14	-1.41	-1.2	-1.54	0.97	0.45	1.66	-0.1	-0.05	0.63	-1.07	-0.41	0.19	-0.32	0.99	1.21
C50D2.1	WBGene00016805	-1.5116	1.09024e-37	-1.58	-1.46	-1.91	0.07	0.54	0.88	-0.24	-0.2	0.08	-0.34	0.36	0.81	0.32	1.33	1.34
E01G4.6	WBGene00008448	-1.31675	1.14239e-28	-1.67	-1.42	-1.81	0.33	0.29	1.15	0.17	0.08	0.57	-0.53	0.15	0.63	-0.37	0.86	1.56
C38C6.3	WBGene00007996	-1.76344	5.46307e-42	-1.58	-1.63	-1.9	0.48	0.62	0.95	0.18	0.15	0.43	-0.33	0.23	0.21	-0.32	1.04	1.44
grl-5	WBGene00001714	-1.43736	2.2259e-28	-1.5	-1.52	-1.81	0.44	0.63	1.13	-0.14	-0.14	0.28	-0.31	0.21	0.55	-0.41	1.03	1.58
C54F6.3	WBGene00016921	-1.47959	2.18651e-18	-1.71	-1.27	-1.82	0.68	0.24	0.52	-0.26	-0.31	1.57	-0.36	0.16	0.72	-0.09	0.69	1.24
lips-9	WBGene00010267	-1.51824	4.01374e-32	-1.52	-1.55	-1.97	0.28	0.33	0.6	-0.2	0.46	0.92	-0.64	0.03	0.7	0.16	1.21	1.16
mam-2	WBGene00008150	-1.70812	1.18703e-33	-1.74	-1.5	-1.97	0.68	-0.01	0.72	-0.08	0.72	0.9	-0.36	0.09	0.69	0.01	1.21	0.64
fkb-3	WBGene00001428	-1.59941	5.14099e-56	-1.81	-1.79	-1.74	0.4	-0.01	0.58	-0.07	0.58	0.39	0.13	0.44	0.52	0.07	0.72	1.58
C01B10.11	WBGene00044294	-1.21728	8.0873e-31	-1.73	-1.62	-1.86	0.46	0.63	0.69	0.06	0.68	0.97	-0.28	-0.25	0.17	-0.03	0.95	1.15
F01D5.6	WBGene00008496	-1.40537	5.68641e-38	-1.82	-1.48	-1.92	0.62	0.62	0.66	0.06	0.7	0.27	-0.22	-0.03	0.21	-0.07	1.03	1.37
21ur-14724	WBGene00174966	-1.12386	6.42985e-21	-1.6	-1.49	-1.63	0.83	-0.16	0.9	-0.03	0.48	0.04	-0.88	-0.15	0.7	0.39	1.33	1.28
gly-12	WBGene00001637	-1.0839	2.17798e-26	-2.07	-1.78	-1.17	0.5	-0.11	0.93	0	0.76	-0.21	-0.21	0.14	0.63	0.18	1.2	1.22
nhx-9	WBGene00003736	-1.20962	2.50314e-21	-2.2	-1.33	-1.24	0.27	0.24	0.96	0.21	1.06	-0.19	-0.73	-0.16	0.45	0.37	1.32	0.98
F11E6.8	WBGene00008711	-1.3336	9.39722e-29	-2.05	-1.18	-1.95	0.73	0.34	0.98	0.44	0.22	0.01	-0.19	0.06	-0.17	0.69	1.22	0.83
21ur-13973	WBGene00171072	-1.60745	1.66723e-22	-2.09	-1.26	-1.82	-0.08	0.47	0.47	0.39	0.28	0.19	-0.13	0.58	-0.19	0.77	0.93	1.48
ZC434.3	WBGene00013891	-1.17365	1.03678e-24	-1.44	-1.12	-2.05	0.17	-0.12	0.43	0.23	-0.02	0.37	-0.47	0.36	-0.11	0.66	1.14	1.98
R03E9.2	WBGene00019843	-1.4171	1.32788e-22	-1.94	-1.33	-1.4	-0.67	0.32	0.99	-0.33	0.97	-0.01	-0.02	0	0.26	0.48	1.28	1.41
21ur-10685	WBGene00169909	-1.58185	1.53526e-12	-1.6	-1.09	-1.69	0.08	0.46	1.1	0.29	0.29	-0.08	-0.34	0.04	-0.32	-0.22	0.89	2.18
C38C6.5	WBGene00007998	-1.46833	1.663e-09	-1.87	-0.65	-1.89	-0.2	0.48	1.1	-0.2	0.94	-0.16	0.08	-0.15	0.08	0	0.46	1.96
dao-4	WBGene00000930	-1.79172	5.15688e-38	-1.66	-1.68	-2	0.38	0.58	0.86	0.25	0.42	0.69	-0.12	0.37	0.57	-0.49	0.68	1.15
pqn-32	WBGene00004120	-1.6367	6.48277e-32	-1.78	-1.6	-1.79	0.43	0.56	0.89	0.27	0.39	0.37	0.1	0.34	0.51	-0.65	0.38	1.57
abu-13	WBGene00004133	-1.56792	7.34212e-32	-1.92	-1.56	-1.91	0.51	0.39	0.78	0.28	0.35	0.41	0.03	0.79	0.54	-0.39	0.46	1.25
col-38	WBGene00000615	-1.57766	2.25722e-32	-1.89	-1.62	-2.02	0.43	0.42	0.83	0.23	0.58	0.62	0.23	0.67	0.52	-0.3	0.31	0.98
F56D3.1	WBGene00018969	-1.76183	8.69072e-38	-1.95	-1.73	-1.77	0.71	0.43	0.98	0.3	0.58	0.35	0.31	0.46	0.38	-0.45	0.35	1.06
txdc-12.1	WBGene00013263	-1.54631	7.79508e-33	-1.88	-1.74	-1.77	0.69	0.34	0.94	0.17	0.52	0.75	0.01	0.46	0.38	-0.42	0.41	1.13
col-17	WBGene00000606	-1.85592	5.49448e-45	-1.96	-1.73	-1.82	0.57	0.52	0.89	0.41	0.6	0.67	0.06	0.35	0.46	-0.32	0.33	0.97
dpy-5	WBGene00001067	-1.54787	1.21778e-34	-1.84	-1.63	-1.98	0.61	0.54	0.92	0.22	0.7	0.72	-0.13	0.3	0.39	-0.23	0.4	1
lact-6	WBGene00007358	-3.11411	3.326e-09	-2	-1.79	-1.13	0.39	0.17	1.09	0.39	0.58	0.52	-0.08	0.54	0.95	-0.54	-0.42	1.32
mlt-10	WBGene00015646	-1.93878	5.11668e-33	-1.82	-1.57	-1.76	0.46	0.51	1.31	0.68	0.54	0.53	-0.25	0.2	0.42	-0.69	0.46	0.97
T27A1.3	WBGene00020835	-1.69668	1.63076e-20	-1.64	-1.47	-1.75	0.71	0.43	1.58	0.44	0.53	0.96	-0.52	0	0.34	-0.72	0.48	0.64
dpy-20	WBGene00001079	-1.46531	1.68228e-17	-2.19	-1.53	-1.21	0.39	-0.04	1.43	1.08	0.26	0.48	-0.04	-0.07	0.27	-0.36	0.34	1.19
sqt-3	WBGene00005018	-1.38497	4.04026e-23	-1.9	-1.53	-1.5	0.68	0.33	1.32	0.4	0.24	0.54	-0.17	0.03	0.29	-0.65	0.39	1.52
lhfp-4	WBGene00009155	-1.88006	5.07019e-09	-1.49	-1.17	-1.75	0.21	1.02	0.29	0.1	1.5	0.69	0.53	-0.4	0.38	-1.18	0.06	1.21
dhhc-11	WBGene00020694	-1.80054	3.17153e-10	-1.49	-1.38	-1.46	-0.28	1.34	0.32	0.63	1.16	-0.29	-0.22	0.38	0.21	-1.09	0.8	1.38
xol-1	WBGene00006962	-1.18585	1.01311e-07	-0.89	-1.66	-1.26	0.3	1.16	0.9	0.1	0.52	0.04	-0.51	0.13	0.12	-1.35	0.38	2.02
C24G6.12	WBGene00219829	-4.21437	0.0010236	-1.56	-1.56	-1.56	0.47	1.12	-0.25	0.69	-0.01	-0.24	-0.19	0.6	1.23	-0.74	0.74	1.26
T06G6.8	WBGene00011549	-1.60632	2.21068e-06	-1.74	-0.79	-1.6	0.83	0.8	-0.3	0.96	0.89	-0.39	-0.2	-0.18	1.02	-1.23	0.86	1.06
Y57G11A.225	WBGene00200237	-1.58376	3.29456e-13	-1.7	-1.44	-1.44	0.18	2.01	0.57	0.02	0.28	-0.61	-0.08	0.04	0.57	-0.06	0.39	1.26
F59E11.6	WBGene00019112	-2.5669	6.56422e-28	-1.68	-1.91	-1.79	0.57	0.73	0.52	0.62	0.6	-0.04	0.23	0.63	0.68	-0.59	0.41	1.02
K09H11.14	WBGene00201743	-2.4643	1.2609e-29	-1.75	-1.51	-1.97	0.14	0.76	0.75	0.32	0.82	-0.46	0.07	0.58	1.02	-0.26	0.92	0.58
ZK1290.10	WBGene00022891	-2.26088	4.63269e-57	-1.69	-1.68	-1.91	0.18	0.9	0.66	0.06	0.51	-0.09	-0.07	0.15	0.71	-0.01	0.99	1.28
C34F6.1	WBGene00007938	-1.82364	6.81073e-10	-1.37	-1.14	-1.07	0.29	0.22	0.84	1.13	0.26	0.31	-0.33	-0.58	-1.26	-0.39	1.06	2.03
T17H7.1	WBGene00020550	-1.9602	1.27759e-08	-1.21	-1.17	-0.84	0.37	0.49	0.7	1.1	-0.12	-0.06	-0.39	-0.87	-1.13	-0.13	0.99	2.28
C34F6.13	WBGene00195584	-2.06011	3.1861e-07	-1.46	-0.94	-1.37	0.12	0.27	0.11	0.76	0.84	0.47	0.27	-0.72	-1.22	-0.36	1.4	1.84
igcm-1	WBGene00018215	-1.72788	3.10035e-16	-1.65	-1.38	-1.4	0.4	0.69	1.25	0.65	0.91	0.46	-0.27	-0.46	-1.11	-0.17	0.83	1.24
F56D2.3	WBGene00018965	-1.6919	8.63374e-12	-1.46	-1.19	-1.13	0.08	0.65	0.83	0.65	0.42	0.41	-0.35	-0.49	-1.19	-0.42	1.22	1.96
K10D3.4	WBGene00010738	-1.88458	2.74876e-14	-1.52	-1.25	-1.37	0.37	0.82	0.77	0.77	0.57	0.4	-0.1	-0.52	-1.16	-0.53	1.1	1.63
grd-12	WBGene00001701	-1.34563	1.65194e-06	-1.16	-1.61	-0.4	0.83	0.82	0.75	-0.31	0.25	-0.05	-0.71	-0.49	-0.69	-0.31	2.47	0.61
grl-2	WBGene00001711	-1.12548	0.000180151	-1.34	-0.74	-0.99	0.31	0.49	0.29	0.7	0.47	1.04	-1.33	-0.89	-1.09	0.16	1.91	1.01
mdl-1	WBGene00003163	-1.15736	9.58367e-09	-1.67	-1.64	-0.27	0.36	0.7	0.67	0.39	0.61	0.28	-0.86	-0.83	-1.02	0.44	1.6	1.23
K10D6.11	WBGene00197207	-1.03589	0.0384327	-0.67	-1.27	-0.83	0.86	2.29	0.75	-0.38	-0.02	0.04	-0.03	-1.08	-1.32	-0.13	0.94	0.86
C08B6.4	WBGene00007425	-1.41098	8.62544e-06	-1.01	-1.13	-1.01	0.2	1.05	1.89	-0.1	0.36	-0.27	-0.38	-0.49	-0.97	-0.85	1.33	1.39
fbxa-147	WBGene00011135	-3.44532	7.29096e-10	-1.66	-1.39	-1.24	0.87	1.03	0.47	0.41	0.81	-0.15	-0.74	-0.08	-0.49	-0.55	1.13	1.58
T21D12.7	WBGene00020648	-1.28908	5.27494e-07	-1.34	-1.33	-0.99	0.62	1.53	0.84	0.36	0.73	-0.49	-0.49	-1.06	-0.98	0.35	0.88	1.39
B0361.14	WBGene00303033	-1.11679	0.00956378	-1.51	-1.16	0.32	1.06	0.87	-1.34	0.85	1	0.44	-0.42	-0.24	-1.35	-0.33	0.25	1.56
B0361.9	WBGene00015163	-1.06239	2.15321e-05	-1.46	-1.22	-0.24	1.11	-0.33	-0.15	1.88	0.2	0.36	-0.56	-0.92	-1.24	0.71	0.54	1.33
cht-1	WBGene00000503	-1.30631	2.66472e-05	-1.39	-1.65	-0.06	-0.44	0.61	-0.13	1	0.51	1	-0.26	-0.85	-1.18	0.8	0.12	1.9
C18H9.1	WBGene00016000	-2.395	0.000251666	-1.26	-1.29	-0.75	0.39	0.85	1.27	0.23	0.85	1.04	-0.93	-0.52	-0.75	-1.25	0.65	1.48
C18H9.10	WBGene00199673	-2.17287	0.0047166	-1.47	-1.06	-0.42	-0.12	1.19	0.95	0.71	1.31	1.34	-0.98	-0.55	-0.84	-1	-0.16	1.09
C02G6.3	WBGene00044803	-1.54526	6.39711e-05	-0.97	-0.61	-1.67	-0.37	0.76	0.54	0.81	1.37	0.67	-0.69	-0.26	-1.15	-0.79	0.62	1.74
F01G10.6	WBGene00008509	-1.36915	0.000716547	-0.79	-0.9	-0.87	-0.22	0.17	-0.12	1.55	1.32	1.51	-0.75	-0.9	-1.18	-0.75	0.69	1.23
ZK596.1	WBGene00014006	-1.35751	6.39194e-09	-1.21	-1.12	-1.21	0.11	0.02	-0.14	1.45	1.16	0.88	-0.15	-0.61	-0.92	-0.73	0.63	1.85
Y43F8B.26	WBGene00200892	-2.77557	0.0138396	-1.62	-0.55	-1.62	-0.12	-0.13	0.32	0.38	1.05	-0.16	-0.1	0.77	-1.21	0.21	0.65	2.13
B0034.5	WBGene00015005	-1.80652	4.34311e-06	-0.85	-1.08	-1.33	0.6	-0.65	0.17	0.31	0.77	-0.55	-0.87	0.16	-0.65	0.17	1.7	2.1
scl-18	WBGene00011724	-2.4018	0.00215509	-0.78	-0.81	-0.8	0.28	-0.55	-0.16	0	0.38	-0.56	-0.33	-0.22	-0.87	0.59	0.78	3.06
C42D4.19	WBGene00235295	-1.55177	3.51795e-05	-1.38	-0.86	-1.24	0	-0.59	-0.44	0	1.63	0.68	-1.12	-0.26	0.07	0.74	0.95	1.84
F58A4.16	WBGene00195792	-2.22909	0.00477616	-0.97	-1.63	-0.71	0.63	-1.07	-0.54	-0.32	0.95	0.57	-1.06	0.47	0.46	0.09	1.25	1.9
F16G10.5	WBGene00017520	-2.04245	0.0221016	-0.53	-0.94	-0.94	0.63	-0.97	-0.35	0.21	0.42	0.27	-0.31	0.58	0.03	-0.89	-0.2	2.98
F58D5.3	WBGene00010243	-1.64129	0.00451165	-1.19	-0.51	-1.51	0.83	-0.15	-0.18	-0.44	1.24	0.75	-0.82	1.26	-0.46	-0.87	0.13	1.94
srb-19	WBGene00016928	-1.48625	0.00471047	-1.06	-0.94	-0.91	1.6	-1.21	1.49	0.67	-1.09	-0.44	0.03	-0.3	0.64	-0.54	0.72	1.34
C06E1.7	WBGene00015522	-1.3157	2.69353e-09	-1.43	-1.04	-1.56	0.95	-0.7	1.41	0.85	0.31	-0.13	-1.02	1.1	-0.44	-0.14	0.87	1
F28G4.4	WBGene00009229	-1.89152	9.37052e-07	-1.54	-1.2	-1.18	0.22	-0.54	0.86	1.33	-0.35	-0.39	0.49	0.66	-0.36	-0.83	1.17	1.67
F41E7.14	WBGene00198342	-1.24194	0.000400191	-0.57	-1.23	-1.08	0.28	-0.53	0.31	0.36	0.5	-0.23	0.49	-0.57	-0.39	-1.06	1.04	2.68
linc-138	WBGene00219702	-1.35318	0.0159927	-0.78	-1.93	-0.2	1.53	-0.39	-0.12	0.47	0.14	0.51	0.62	-0.59	-0.71	-1.11	0.6	1.95
Y71G12B.17	WBGene00022155	-1.05908	9.10501e-17	-1.33	-1.35	-1.38	0.46	-0.22	0.42	-0.11	0.3	-0.12	-0.05	0.11	0.23	-0.74	1.59	2.19
dpy-11	WBGene00001073	-1.08325	1.33325e-20	-1.71	-1.67	-1.09	0.34	0.01	0.61	0.41	0.55	0.69	-0.32	-0.21	-0.02	-0.55	0.83	2.12
fkb-4	WBGene00001429	-1.51613	1.17576e-22	-1.66	-1.32	-1.27	0.83	-0.39	0.45	0.45	0.36	0.11	-0.36	-0.44	0.03	-0.17	1.21	2.17
K04A8.19	WBGene00235317	-1.39049	6.44098e-05	-1.63	-1.34	-0.65	1.13	-0.71	0.9	0.36	0.61	-0.27	-0.97	-0.7	0.37	0.18	0.81	1.92
twk-10	WBGene00006665	-1.19329	2.74007e-08	-1.92	-1.11	-0.84	1.85	-0.64	0.9	0.34	0.57	0.58	-0.56	-0.53	-0.62	0.03	0.91	1.06
cdh-12	WBGene00022103	-1.07832	0.000720076	-1.09	-0.85	-0.25	1.6	0.16	2.28	0.38	-0.19	-0.44	-0.73	-0.97	-1.01	-0.27	0.27	1.11
K08E7.5	WBGene00010673	-1.3201	3.80784e-08	-1.5	-1.24	-0.61	1.54	0.23	2.07	0.01	-0.01	-0.16	-0.73	-0.57	-0.68	-0.17	0.66	1.16
dos-2	WBGene00019640	-1.12882	7.63072e-08	-1.07	-0.84	-1.24	0.95	0.32	2.22	-0.26	-0.58	-0.2	-0.88	-0.59	-0.24	-0.04	1.48	0.94
qua-1	WBGene00004264	-1.04325	6.79467e-08	-1.44	-0.85	-0.83	0.95	0.21	2.39	0.17	-0.47	-0.42	-0.69	-0.39	-0.39	-0.4	0.78	1.37
F31B9.4	WBGene00009281	-1.45277	0.000446417	-0.85	-0.93	-0.65	1.09	0.04	1.12	1.16	-0.09	0.13	-0.75	-0.77	-0.86	-0.41	-0.61	2.39
F47F2.3	WBGene00018571	-1.16006	0.0149089	-1.25	-0.54	-0.31	1.01	-0.55	1.8	1.13	-0.51	0.49	-0.7	-0.01	-1.29	-0.34	-0.66	1.74
[truncated: 1,222 more rows]
