# Supplementary material for: A C. elegans model of copper deficiency: Dietary interventions rescue CTR1/CHCA-1 copper transporter mutant phenotype
Source: PLoS Genet. 2026 Jan 23;22(1):e1012013. doi: 10.1371/journal.pgen.1012013 (PMC12829803; doi:10.1371/journal.pgen.1012013)
Supplement: S1 Data — This dataset contains individual sheets with the data used to generate the plots included in this work. (XLS) [file pgen.1012013.s008.xls]

## Sheet: Data for figures
Data for Fig 1
Fig 1A	Strain	WT			RB2355
	Sample	sample_1	sample_2	sample_3	sample_1	sample_2	sample_3
	Developmental rate(Egg to L4 hours)	59	60	57	90	89	94
Fig 1C	Strain	WT			lev-1
	Sample	sample_1	sample_2	sample_3	sample_1	sample_2	sample_3
	Developmental rate(Egg to L4 hours)	66	62	64	65	67	66
Fig 1D	Strain	WT			chca-1
	Sample	sample_1	sample_2	sample_3	sample_1	sample_2	sample_3
	Developmental rate(Egg to L4 hours)	63	61	61	90	91	94
Fig 1E	Strain	WT			chca-1 null			chca-1 null rescue
	Sample	sample_1	sample_2	sample_3	sample_1	sample_2	sample_3	sample_1	sample_2	sample_3
	Developmental rate(Egg to L4 hours)	61	63	66	104	102	112	66	64	66
Data for Fig 2	Worm copper level (μg/g)
Fig 2A	Strain	WT on HT115	chca-1 on HT115	chca-1 on HT115 + CuCl2	chca-1 on HT115 + ES
	sample_1	0.399166	0.112126	0.415304	0.364614
	sample_2	0.332919	0.230812	0.362741	0.301214
	sample_3	0.369491	0.135079	0.338521	0.320971
Fig 2B		Copper level Strain	WT			chca-1
			sample_1	sample_2	sample_3	sample_1	sample_2	sample_3
		CuCl2(0 μM)	59	58	54	111	98	115
		CuCl2(2 μM)	47	49	50	58	59	66
		CuCl2(10 μM)	46	47	51	47	49	60
		CuCl2(20 μM)	51	49	50	58	55	56
		Developmental rate(Egg to L4 hours)
Fig 2D		Strain	WT on HT115	WT on HT115 + ES	chca-1 on HT115	chca-1 on HT115 + ES
		sample_1	55	55	109	79
		sample_2	61	58	106	76
		sample_3	62	60	105	80
Data for Fig 3
		Developmental rate(Egg to L4 hours)
Fig 3A		Strain	WT on HT115	WT on OP50	chca-1 on HT115	chca-1 on OP50
		sample_1	64	66	120	82
		sample_2	64	64	103	82
		sample_3	63	65	110	76
		Worm copper level (μg/g)
Fig 3C		Strain	WT on HT115	chca-1 on HT115	WT on OP50	chca-1 on OP50
		sample_1	0.3562	0.1361	0.3154	0.2945
		sample_2	0.4289	0.1869	0.2912	0.2793
		sample_3	0.3845	0.1537	0.3369	0.2492
		Diet copper level (μg/g)
Fig 3D		Strain	HT115	OP50
		sample_1	0.634089	0.764073
		sample_2	0.899007	1.05529
		sample_3	0.915179	0.952928
		Developmental rate(Egg to L4 hours)
		Strain	WT				chca-1
Fig 3E			HT115	BW25113	OP50	BL21	HT115	BW25113	OP50	BL21
		sample_1	68	57	66	57	112	98	82	86
		sample_2	66	60	64	63	108	117	82	87
		sample_3	64	64	65	62	114	110	76	86
		Worm copper level (μg/g)
Fig 3F		Strain	HT115	BW25113	OP50	BL21
		sample_1	0.200254	0.232604	0.334118	0.327822
		sample_2	0.114772	0.192928	0.327718	0.231976
		sample_3	0.126195	0.203922	0.299013	0.335507
		Diet copper level (μg/g)
Fig 3G		Strain	HT115	BW25113	OP50	BL21
		sample_1	0.778839	0.637122	0.794847	0.725235
		sample_2	0.869359	0.565678	0.765621	0.659771
		sample_3	0.747077	0.791463	0.852635	1.25507
Data for Fig 4
		Developmental rate(Egg to L4 hours)
Fig 4A		Strain	HT115	OP50	OP50/HT115: 1/1	OP50/HT115: 1/10	OP50/HT115: 1/100
		sample_1	116	80	77	83	86
		sample_2	109	78	78	80	90
		sample_3	110	82	80	85	86
		Worm copper level (μg/g)
Fig 4C		Strain	HT115	OP50	OP50/HT115: 1/100
		sample_1	0.1184	0.3073	0.312
		sample_2	0.1469	0.3377	0.2966
		sample_3	0.1191	0.2914	0.2118
Data for Fig 5		Developmental rate(Egg to L4 hours)
Fig 5A		Strain	WT on HT115	WT on HT115 + GSSG	chca-1 on HT115	chca-1 on HT115 + GSSG
		sample_1	61	66	116	78
		sample_2	72	67	100	73
		sample_3	71	61	106	84
		Worm copper level (μg/g)
Fig 5C		Strain	HT115	HT115 + GSSG
		sample_1	0.1496	0.3948
		sample_2	0.1719	0.3073
		sample_3	0.1125	0.262
		Diet copper level (μg/g)
Fig 5D		Strain	HT115	HT115 + GSSG
		sample_1	0.735	0.8711
		sample_2	0.4965	0.925
		sample_3	0.9438	0.8592
Data for Fig 6
Fig 6B	Strian	WT			chca-1			CTR1 O/E; chca-1			CTR1(L79P) O/E; chca-1
	Sample	sample_1	sample_2	sample_3	sample_1	sample_2	sample_3	sample_1	sample_2	sample_3	sample_1	sample_2	sample_3
	Developmental rate(Egg to L4 hours)	55	56	63	106	102	98	62	60	63	96	95	80
		Developmental rate(Egg to L4 hours)
Fig 6C		Strain	WT					chca-1
		Diet	HT115	HT115 + CuCl2	OP50	OP50/HT115: 1/100	HT115 + GSSG	HT115	HT115 + CuCl2	OP50	OP50/HT115: 1/100	HT115 + GSSG
		sample_1	58	58	62	58	58	96	58	74	74	70
		sample_2	60	58	58	60	62	89	58	68	75	67
		sample_3	61	60	62	58	60	92	61	67	69	69
		Worm copper level (μg/g)
Fig 6E		Strain	WT			chca-1(L63P)
		Diet	HT115	OP50	HT115	HT115 + CuCl2	OP50	OP50/HT115: 1/100	HT115 + GSSG
		sample_1	0.324396	0.359981	0.183984	0.493769	0.323263	0.31411	0.408547
		sample_2	0.30557	0.367049	0.205138	0.45789	0.259866	0.224035	0.399743
		sample_3	0.342763	0.315466	0.103027	0.406601	0.243945	0.251589	0.294562
Data for Fig 8		Fold change of qPCR
		Gene Diet	HT115			OP50
			sample_1	sample_2	sample_3	sample_1	sample_2	sample_3
Fig 8A		Y58A7A.1	1.20319	1.21914	1.16469	1.76527	1.7865	1.73386
		F31E8.4	0.925589	0.805026	0.872626	1.37495	1.21076	1.23293
		F58G6.3	0.975664	1.03306	0.961505	2.95688	2.27373	2.13416
		F58G6.7	0.936489	0.910224	0.9743	2.52941	2.51893	2.54091
		K12C11.7	0.838752	0.886612	0.872846	2.71586	2.54296	2.65843
		K12C11.6	0.804724	0.76422	0.780901	3.18944	2.73901	2.89159
		K12C11.3	0.859606	0.972422	0.955412	1.61779	1.87138	1.66158
		F27C1.2	1.05792	1.15104	1.03862	1.71573	1.51433	1.28581
Fig 8B		Fold change of qPCR
		Gene Diet	HT115			OP50:HT115 1:100
			sample_1	sample_2	sample_3	sample_1	sample_2	sample_3
		Y58A7A.1	1.23308	1.24943	1.19363	1.0815	1.13525	1.18004
		F31E8.4	1.4188	1.23399	1.33761	1.47124	1.54975	1.4588
		F58G6.3	1.00053	1.05939	0.986015	0.934826	0.942432	1.00813
		F58G6.7	1.04706	1.01769	1.08933	0.915875	0.907689	0.999006
		K12C11.7	1.03616	1.09528	1.07828	1.94724	2.36489	2.61712
		K12C11.6	0.974312	0.925272	0.945469	1.01677	1.36692	1.46199
		K12C11.3	0.877723	0.992918	0.975549	1.79175	1.74138	1.88403
		F27C1.2	1.14285	1.24345	1.122	0.746635	0.950198	1.04503
Fig 8C		Fold change of qPCR
		Gene Diet	HT115			HT115 + GSSG
			sample_1	sample_2	sample_3	sample_1	sample_2	sample_3
		Y58A7A.1	1.26292	1.22477	1.10451	1.33403	1.36081	1.35096
		F31E8.4	0.925675	0.766632	0.916242	1.07512	0.980904	0.99177
		F58G6.3	0.953619	0.928599	0.937867	0.994583	0.940228	0.903886
		F58G6.7	1.00301	1.0378	0.931022	0.953837	0.929059	0.960467
		K12C11.7	0.897078	0.901446	0.802667	1.13619	1.3259	1.27202
		K12C11.6	0.817845	0.76993	0.762674	1.26548	1.21709	1.22997
		K12C11.3	0.855844	0.990032	0.942544	1.37835	1.70099	1.60107
		F27C1.2	1.13295	1.12271	0.994312	1.06862	1.26742	1.11211
Fig 8D	Diet	HT115			OP50			HT115
	Strian	chca-1			chca-1			Y58A7A.1 O/E; chca-1			F31E8.4 O/E; chca-1			F58G6.3 O/E; chca-1			F58G6.7 O/E; chca-1			K12C11.7 O/E; chca-1			K12C11.6 O/E; chca-1			K12C11.3 O/E; chca-1			F27C1.2 O/E; chca-1
	Sample	sample_1	sample_2	sample_3	sample_1	sample_2	sample_3	sample_1	sample_2	sample_3	sample_1	sample_2	sample_3	sample_1	sample_2	sample_3	sample_1	sample_2	sample_3	sample_1	sample_2	sample_3	sample_1	sample_2	sample_3	sample_1	sample_2	sample_3	sample_1	sample_2	sample_3
	Developmental rate(Egg to L4 hours)	112	120	114	78	82	80	58	60	60	58	62	63	58	64	68	58	64	68	76	78	79	78	80	78	86	88	84	107	110	105
		Fold change of qPCR
Fig 8E		Gene Diet	HT115			OP50			HT115+ES
			sample_1	sample_2	sample_3	sample_1	sample_2	sample_3	sample_1	sample_2	sample_3
		cuc-1	0.604361	0.300416	0.116973	2.86898	3.17494	3.27792	2.93181	2.31875	2.63959
Data for S1 Fig	Strian	WT			chca-1			chca-1 intestinal rescue
	Sample	sample_1	sample_2	sample_3	sample_1	sample_2	sample_3	sample_1	sample_2	sample_3
	Developmental rate(Egg to L4 hours)	68	60	67	115	100	112	70	78	75
		ATP content
Data for S2 Fig		Diet Strain	WT			chca-1
			sample_1	sample_2	sample_3	sample_1	sample_2	sample_3
		HT115	0.172894	0.279636	0.273626	0.088473	0.0936241	0.0919071
		OP50	0.221257	0.317125	0.334581	0.218967	0.222688	0.242434
		HT115 + ES	0.268189	0.301385	0.296234	0.238427	0.210668	0.207234
		HT115 + CuCl2	0.399652	0.379115	0.369028	0.532476	0.536342	0.550235
Data for S3 Fig		Metabolite Set	Total	Hits	Expect	P value	Holm P	FOR
		Glutathione metabolism	28	3	0.182	5.955E-4	0.0476	0.0476
		Pyrimidfore metabolism	39	3	0.253	0.0016	0.126	0.0639
		beta-Alanfore metabolism	21	2	0.136	0.00747	0.583	0.199
		Argforfore and prolfore metabolism	36	2	0.234	0.0213	1	0.426
		Purfore metabolism	70	2	0.455	0.0725	1	1
		Nicotforate and nicotforamide metabolism	15	1	0.0975	0.0936	1	1
		Pantothenate and CoA biosynthesis	20	1	0.13	0.123	1	1
		Alanfore, aspartate and glutamate metabolism	28	1	0.182	0.168	1	1
		Normalized GSH level
Data for S4 Fig		chca-1	HT115				OP50				HT115 + GSSG
			sample_1	sample_2	sample_3	sample_4	sample_1	sample_2	sample_3	sample_4	sample_1	sample_2	sample_3	sample_4
			0.354646	0.354646	0.598465	0.642796	0.879378	0.586252	0.428415	0.834282	0.630264	0.717197	0.874763	0.69003
Data for S5 Fig
		Value of roGFP(405nm/488nm)
S5 FigB		Sample Strian	WT				chca-1
			HT115	HT115 + GSSG	HT115 + CuCl2	OP50	HT115	HT115 + GSSG	HT115 + CuCl2	OP50
		sample_1	0.108787	0.139659	0.137691	0.083618	0.067113	0.088709	0.090796	0.083543
		sample_2	0.081482	0.146839	0.147292	0.141172	0.075473	0.104383	0.101772	0.094694
		sample_3	0.133908	0.164225	0.169782	0.174984	0.082402	0.147804	0.109374	0.166103
		sample_4	0.139954	0.172993	0.178665	0.199759	0.085932	0.186826	0.116277	0.177363
		sample_5	0.162187	0.176749	0.208594	0.24116	0.085978	0.210832	0.089417	0.19072
		sample_6	0.248043	0.202079	0.251467	0.241804	0.107994	0.229685	0.160651	0.204827
		sample_7	0.271345	0.234924	0.296714	0.324704	0.116033	0.231142	0.18234	0.25036
		sample_8	0.444333	0.119431	0.334243	0.342247	0.126741	0.12759	0.210436	0.274959
		sample_9	0.539425	0.261967	0.381104	0.350151	0.173552	0.258219	0.228101	0.290198
		sample_10	0.700583	0.30471	0.402843	0.401721	0.204384	0.333572	0.337613	0.34771
		sample_11	0.745666	0.39425	0.409393	0.480201	0.217177	0.398365	0.38363	0.378503
		sample_12	0.79929	0.485042	0.680858	0.525216	0.246679	0.420717	0.390563	0.400497
		sample_13	0.986307	0.718298	0.748137	0.588372	0.392778	0.532369	1.16105	0.614837
		sample_14	1.00984	1.15688	0.852115	0.941977	0.353688	0.946818	0.675493	0.67965
		Sample Strian	Brood size /worm
S5 FigC			WT HT115	WT HT115 + GSSG	chca-1 HT115	chca-1 HT115 + GSSG
		sample_1	189	209	46	182
		sample_2	220	288	102	237
		sample_3	177	190	86	242
		sample_4	230	230	107	208
		sample_5	255	235	118	210
		sample_6	247	215	135	217
		sample_7	199	229	99	225
		Sample Strian	Pumping rate (pump/min)
S5 FigD			WT HT115	WT HT115 + GSSG	chca-1 HT115	chca-1 HT115 + GSSG
		sample_1	252	229	164	212
		sample_2	240	225	136	224
		sample_3	232	199	108	229
		sample_4	208	256	96	218
		sample_5	168	264	206	240
		sample_6	192	252	166	200
		sample_7	167	240	176	176
		sample_8	186	251	200	196
		sample_9	155	248	180	196
		sample_10	196	240	159	200
		sample_11	186	240	136	172
		sample_12	184	240	66	188
		sample_13	192	240	143	225
		sample_14	184	232	184	214
		sample_15	196	232	173	188
		sample_16	199	232	139	173
		sample_17	195	228	150	231
		sample_18	169	240	169	169
		sample_19	195	280	169	184
		sample_20	184	219	180	160
		Sample Strian	Thrashes(min)
S5 FigE			WT HT115	WT HT115 + GSSG	chca-1 HT115	chca-1 HT115 + GSSG
		sample_1	104	92	74	92
		sample_2	100	92	76	84
		sample_3	88	82	68	90
		sample_4	88	88	74	88
		sample_5	94	88	56	90
		sample_6	70	96	64	98
		sample_7	88	84	68	102
		sample_8	88	98	44	110
		sample_9	88	80	64	78
		sample_10	72	92	60	88
		sample_11	88	86	66	86
		sample_12	86	88	76	80
		sample_13	88	92	44	74
		sample_14	88	92	68	86
		sample_15	98	80	64	92
		sample_16	84	68	82	80
		sample_17	82	88	72	90
		sample_18	70	88	68	78
		sample_19	96	88	68	78
		sample_20	100	88	76	88
		Developmental rate(Egg to L4 hours)
Data for S6 Fig		Sample Diet	HT115			OP50
			sample_1	sample_2	sample_3	sample_1	sample_2	sample_3
		WT	60	63.5	62	62	63.5	58
		chca-1	103	98	110	69	66	72
		chca-1;F58G6.3;F58G6.7	103	98	106	69	72	72
Data for Table 2
		Developmental rate(Egg to L4 hours)
		Supplemented metabolites Strian	chca-1
			sample_1	sample_2	sample_3
		spermidine	89	114	110
		thymidine	89	120	110
		GSSG	68	78	73
		2 'deoxyuridine	77	107	90
		N (1)acetylspermine	83	107	78
		2'deoxyguanisine	77	105	94
		adenosine-2'3'-cyclic monophosphate	89	106	86
		2 'deoxyinosine	77	101	108
		spermine	89	105	87
		HT115	89	107	90

## Sheet: Data for Fig 7A
Geneid	chca-1 on OP50_RPKM_sample1	chca-1 on OP50_RPKM_sample_2	chca-1 on OP50_RPKM_sample_3	chca-1 on HT115_RPKM_sample_1	chca-1 on HT115_RPKM_sample_2	chca-1 on HT115_RPKM_sample_3	WT on HT115_RPKM_sample_1	WT on HT115_RPKM_sample_2	WT on HT115_RPKM_sample_3	chca-1 on HT115 + CuCl2_RPKM_sample_1	chca-1 on HT115 + CuCl2_RPKM_sample_2	chca-1 on HT115 + CuCl2_RPKM_sample_3	chca-1 on HT115 + GSSG_RPKM_sample_1	chca-1 on HT115 + GSSG_RPKM_sample_2	chca-1 on HT115 + GSSG_RPKM_sample_3
mam-8	0.784402	0.873547	0.643567	0.594206	0.785516	0.594018	0.729868	0.907777	0.622678	0.929614	0.884886	1.21569	0.723759	1.33175	0.976578
rab-10	183.914	173.059	202.601	282.907	268.906	262.26	207.078	205.884	192.666	212.019	196.886	208.294	241.172	238.838	225.338
T23H2.6	0	0	0.105978	0.128984	0	0	0	0	0.242743	0	0	0	0.150275	0	0
pqn-91	0.732536	0.530935	0.346195	0.0300962	0.112941	0	0.748219	1.15158	1.35936	0.710881	1.24426	1.13411	0.105192	0.0908538	0.0906823
npp-12	14.8986	14.9024	15.8907	17.8764	15.8149	18.5472	14.0994	14.7697	15.7659	16.0918	17.8555	16.4424	14.5636	17.3379	16.2919
snt-4	6.16868	6.34342	6.02215	6.32019	8.10245	6.18588	6.15199	7.27173	6.56996	5.87314	6.76273	7.68935	8.55858	6.52626	5.48366
T23H2.3	48.4094	50.0621	53.5513	75.5837	67.2351	80.8754	50.2686	52.1184	52.51	65.3415	57.2126	57.7381	56.2254	64.4609	67.635
K08D10.9	0.30524	0.158787	0.192926	0.316988	0.396516	0.139861	0.114212	0.194259	0.320376	0.332772	0.32969	0.25807	0.341956	0.189021	0.229934
21ur-2228	0	0	0	0.902885	0	0	0	0	0	0	0	0	0	0	0
F53F8.t1	0.291349	0	0	0	0	0	0	0	0	0	0	0.275651	0	0	0
21ur-3369	0	1.06187	0	0	0	0	0	0	0	0	0	0	0	0	0
tbc-3	16.3171	15.486	13.5558	13.7105	12.908	12.8737	15.4852	16.5127	15.786	14.6774	17.0215	14.5914	14.68	14.0393	13.8461
best-13	2.13656	2.02884	2.03201	2.41205	3.40868	2.89584	2.4092	2.33654	1.40779	1.85447	1.53618	1.85365	2.59678	2.21209	2.5069
mccc-1	145.857	142.755	152.217	139.571	132.414	137.768	139.783	141.574	148.185	113.125	123.083	119.475	145.505	153.392	143.547
F32B6.3	8.73553	8.02268	8.50285	8.84469	9.272	11.4193	6.65739	8.22092	7.48035	10.1255	8.04455	8.6584	7.67636	8.5938	9.49466
nhr-4	4.83652	4.43271	4.10799	4.97411	4.84694	4.38194	3.99086	3.95077	3.93264	3.64236	3.98007	4.11966	3.64439	3.37984	3.49577
msp-77	67.411	62.8038	52.6189	60.4369	51.0483	50.3604	35.8657	48.5094	39.8649	83.4397	73.2579	51.8395	52.4647	64.9889	83.3143
ssp-32	0.906421	0.344125	0.673156	0.936325	0.384312	0.429013	0.506042	0.847259	0.660802	1.1848	0.867329	0.612557	0.886342	0.588868	0.352653
F32B6.4	16.7665	17.0476	16.0755	10.6619	9.74481	8.51125	9.83152	13.2425	11.0411	19.509	21.0064	12.8861	12.1017	12.7748	19.8091
sss-1	78.9463	73.6116	74.1154	96.5019	86.2417	79.2775	64.5449	73.6998	67.6149	104.37	96.7639	84.5092	98.4962	107.501	105.182
21ur-3546	0	0	0	0.902885	0	0	0	0	0	0	0	0	0	0	0
R13H4.8	4.89139	3.90848	1.99915	0	0.946474	0	3.27146	5.70749	4.85829	3.34414	5.393	1.61508	3.18046	1.67205	1.49753
T15H9.8	0.0746518	0	0	0	0	0	0	0	0	0	0	0.0706293	0	0	0
T15H9.4	3.15629	3.22617	3.60619	1.72635	1.31764	1.6088	3.13114	2.67794	3.51051	3.45567	4.11981	2.40429	2.28404	2.82656	3.48245
T15H9.5	14.9492	15.806	15.8772	11.8413	11.0409	9.91908	9.73695	15.7765	13.3983	22.5276	21.3637	14.7901	10.1565	18.5676	18.0036
pho-8	0.451122	0.350443	0.231942	0.188194	0.367828	0.474256	0.372939	0.227057	0.118059	3.60909	2.49562	2.5773	0.712593	0.44187	0.295336
R13H4.2	13.3208	13.1087	14.0893	33.6832	33.9445	38.7459	21.4479	18.9493	18.6023	13.6721	13.6246	18.1288	15.9256	17.9454	18.0468
R13H4.5	2.81638	2.55799	2.46824	1.59956	2.65358	1.6088	2.80432	3.06627	2.38623	1.65872	2.22158	2.59316	3.45446	2.84619	2.6449
hmp-1	17.1715	17.0893	17.5545	29.132	26.7395	31.7217	20.4391	18.8633	19.7474	21.5651	19.2138	21.3611	24.5998	26.6166	25.2619
R13H4.7	0.039505	0.0629923	0.058677	0.0892683	0.200996	0.0654427	0.0964911	0.0738531	0.1008	0.120488	0.0835607	0	0.208007	0.0359309	0.0537946
R13H4.6	0.105149	0.0558879	0	0.0475203	0.0445818	0.0435464	0	0.0491428	0.0447159	0	0	0	0	0.0956356	0
F08H9.13	0	0.254849	0	0	0	0	0	0	0	0.146238	0	0	0.252461	0	0
F08H9.11	0	0.270294	0	0	0	0	0	0	0	0.155101	0	0	0.267762	0	0
F20E11.18	0	0	0	0	0	0	0	0	0	0	0	0	0	0	0
F20E11.17	0	0	0	0.526683	0	0	0.379532	0	0	0	0	0	0	0	0
srbc-27	0	0	0	0	0	0	0	0	0	0	0	0	0	0	0
srh-161	0	0	0	0	0	0	0	0	0	0	0	0	0	0	0
srh-158	0	0	0.00504493	0	0	0	0	0	0	0.00414374	0.00478959	0	0	0	0.00462515
srh-154	0.021125	0.0224565	0	0	0	0	0.0412784	0	0	0	0	0	0	0	0
srh-175	0.0419124	0.044554	0	0	0	0	0.0204742	0	0	0.0383492	0	0.019827	0	0	0
srh-203	0	0	0	0	0	0	0	0	0	0	0	0	0	0	0
F08H9.14	0.12196	0.129647	0	0	0	0	0	0	0	0	0	0	0	0	0
tre-5	1.23791	0.803875	1.0232	0.37453	0.491919	0.257408	0.59713	0.677807	0.933933	0.846738	1.1394	0.842878	1.28724	0.772594	0.282123
F08H9.15	20.3807	19.4106	21.4608	12.4607	11.8588	11.9127	13.2099	21.1258	21.534	24.5406	27.2673	18.8749	17.7979	21.159	24.0974
F02A9.10	106.359	104.563	112.164	97.3993	90.296	94.8245	95.9322	100.739	103.711	88.4208	94.2463	88.3422	111.553	112.58	106.241
faah-6	0.0803723	0.106797	0.0994812	1.08969	0.522512	1.17609	0.183222	0.0250421	0.0683588	0.163421	0.12278	0.101389	0.268019	0.121835	0.164166
Y41C4A.1	1.56516	1.84387	1.94231	0.636919	0.252803	0.583657	1.54902	1.62133	2.15529	2.16571	2.33128	1.70519	1.48411	1.63924	1.56849
R12G8.1	0	0.135147	0.125889	0	0.0718713	0	0.248421	0.158448	0.216262	0.517004	0.298793	0.160379	0.267762	0.231264	0.115414
Y41C4A.7	5.33556	5.34347	6.11054	3.19817	1.88121	2.32597	3.86848	5.1973	4.06035	6.71483	6.41505	4.14472	3.13465	4.90392	6.0992
crh-1	22.7555	24.4607	23.1937	24.5165	23.7744	26.535	24.376	18.9431	19.8849	18.2646	19.0579	19.7326	31.1216	25.2926	20.9348
pqn-84	0.311366	0.397188	0.343552	0.353802	0.347012	0.176845	0.382429	0.465669	0.52965	0.347301	0.439066	0.286172	0.224838	0.30747	0.436105
Y41C4A.8	5.319	6.19424	4.971	2.86299	2.68596	2.89584	5.89734	5.64219	4.70186	4.70275	3.98199	4.58004	5.34952	4.91931	4.90324
Y41C4A.9	6.55687	6.44287	7.24134	7.79636	7.84771	7.66546	7.52891	8.34527	9.425	8.57485	8.64044	8.04633	7.08319	9.52865	8.25318
egl-26	2.60565	2.46601	2.31885	2.38498	2.51719	2.87763	2.87871	2.26088	2.46865	2.53503	2.68209	2.66289	2.36186	2.39991	2.94931
D2007.2	6.23418	5.1345	5.65173	6.54863	8.85835	6.93141	7.62721	6.66724	7.52358	5.51575	7.44462	8.5817	8.57592	7.33034	7.22727
D2007.1	3.68349	3.98201	5.19292	6.77164	3.38822	5.11943	5.48965	4.78528	4.24801	2.51347	2.64112	4.37103	10.3877	8.06328	5.52595
mrpl-18	29.1963	31.1668	31.2486	34.4469	36.9633	36.9855	28.6047	30.96	30.3969	30.5804	30.0994	30.2539	30.2289	35.1833	35.4695
atg-13	15.3707	15.0336	18.0816	22.263	20.3789	21.5362	14.9864	13.8964	12.6445	13.7277	12.6472	15.7791	21.6924	19.1796	17.6493
cth-2	17.2941	14.2799	18.4857	25.8919	22.2389	22.7983	14.3758	15.6831	13.9828	14.2393	12.2437	10.9587	20.554	19.581	16.7658
him-14	3.2515	3.36385	3.80075	5.81788	4.79696	6.65047	3.01464	3.65179	4.23995	4.46767	3.80137	3.63349	3.86079	4.90374	5.02625
ZK1127.12	6.59606	5.73281	5.71852	8.08575	6.55352	7.9958	5.58695	5.66277	5.36935	7.7535	6.52687	7.312	5.60458	7.36394	7.61345
ZK1127.13	17.0473	13.5697	14.4919	18.0787	15.9955	22.3586	11.9155	13.528	11.71	18.7805	12.7647	16.6672	12.4437	13.5576	19.0064
W01A8.10	0.730548	0.554708	0.232519	0.282994	0.110623	0.151275	0.458837	0.829194	0.621351	0.716186	0.735833	0.592443	0.549512	0.427149	0.426342
W01A8.11	1.04886	0.520316	0.830867	1.01123	1.06729	0.695001	2.45936	1.04576	1.0705	1.02367	0.690211	0.793874	1.17815	2.28952	1.04738
21ur-6391	0	0	1.48369	0.902885	0	0	0	0	0	0	0	0	0	0	1.36023
pcbd-1	5.72104	4.83411	3.63141	10.6073	9.20505	10.8138	5.25505	4.20498	3.82618	5.27941	3.0339	5.18146	7.46645	6.40424	5.65971
K10G4.10	0.0221981	0	0	0.0401282	0.0376469	0.183863	0	0	0	0.108325	0.0313021	0.0420039	0.0935043	0.080759	0
ztf-4	14.0228	11.695	11.9945	13.9628	11.6976	12.6378	10.3587	11.811	12.0722	16.1687	14.4553	14.238	12.1457	13.0997	15.2915
cerk-1	17.3284	17.2988	18.1563	22.3965	21.087	21.7556	18.408	17.564	17.5605	17.5885	17.1477	17.4893	19.3324	17.6917	19.5194
T10B11.5	10.8618	10.4619	8.48238	6.88249	6.79452	7.02833	7.46367	9.42021	7.21708	6.73946	5.47397	8.28718	7.5993	6.3824	6.87862
T10B11.4	0.427524	0.343376	0.282224	0.274791	0.386699	0.440671	0.705434	0.781478	0.678758	0.996779	0.723436	0.64718	0.440207	0.898663	1.08671
hrde-4	21.3421	20.3797	22.1983	30.9412	29.017	33.8803	20.6073	22.7802	21.8609	27.1932	22.3118	22.1126	19.7708	24.1811	27.536
T10B11.6	7.80745	6.94287	7.91681	10.4303	10.7675	12.4716	7.56502	7.17757	8.02691	6.79044	6.6541	7.67087	8.47024	8.85686	8.36794
T10B11.9	0.173365	0.0921457	0.515	0	0	0	0	0.324099	0	0	0.488934	0	0.36513	0	0.236074
T10B11.8	5.60879	6.47628	7.1375	9.62821	7.91004	10.499	6.01759	6.09099	7.36442	9.3201	8.24478	8.61438	7.8648	9.39081	8.97465
fbxa-67	2.671	3.05865	2.61259	4.41628	5.41378	5.36	3.90375	2.61846	3.02902	3.3248	3.41431	4.15017	4.66505	3.79216	4.11027
fbxa-60	15.4761	14.3517	19.6568	32.333	35.057	27.4368	21.8842	19.5895	20.4456	14.1453	13.6482	14.6889	26.1049	24.936	23.0644
fbxa-23	0.0417872	0	0.0413778	0.10072	0.188984	0.115372	0.0816522	0.0520797	0	0.0509795	0.0392835	0.131785	0.234692	0.0253377	0
fbxa-70	0.0428981	0.0912036	0.19115	0.387742	0.291012	0.373084	0.209557	0.160393	0.0729719	0.0523348	0	0.12176	0.203286	0.312136	0.175245
T12B5.15	9.4707	5.92765	4.33839	12.4804	9.6071	8.8708	2.07541	2.81296	1.35506	7.7747	2.62106	3.18219	3.91475	1.93208	4.4595
T12B5.14	2.2678	1.94198	0.935661	1.48041	1.92304	0.626127	0.615457	0.706594	0.321471	1.84445	1.59895	1.5496	2.1228	1.48968	1.11515
T12B5.17	0.12196	0.129647	0	0.440944	0	0	0	0	0	0.148789	0	0	0	0	0
T12B5.16	0.12196	0.129647	0	0.440944	0	0	0	0	0	0.148789	0	0	0	0	0
K10G4.14	0.499456	0.0408412	0.34239	0.277811	0.32579	0.12729	0.450433	0.718242	0.849602	0.37497	0.650121	0.654292	0.323669	0	0.523167
K07H8.15	0.0944917	0	0	0	0	0	0	0	0	0	0.133245	0	0	0	0
K07H8.14	0	0	0	0	0	0	0	0	0	0	0	0	0	0	0
21ur-13223	14.9837	30.7942	15.5788	16.2519	22.0234	19.0298	13.6631	20.5417	10.1952	26.201	19.016	19.8468	24.1942	19.9878	19.0433
K07H8.12	4.22617	3.34897	2.85325	4.23661	4.62622	3.43682	3.30318	2.58567	2.61416	3.89032	4.27996	4.72544	3.64127	3.77393	3.08668
K07H8.11	0.126925	0.0245316	0	0.250305	0.0978445	0.191144	0.0225464	0.323564	0.0392555	0.0422306	0.0325418	0.0436674	0.145811	0.0839574	0.0942736
K07H8.10	4568.55	4747.92	4524.2	3147.78	3003.67	3130.98	3187.38	4111.67	4117.24	5358.59	5559.76	4156.2	3627.5	4160.45	4383.63
F31B12.9	4.35793	4.24	4.82722	8.41209	5.13601	6.24033	4.4742	3.45211	4.27194	2.43302	5.93693	4.89183	3.88915	3.89648	4.42555
F31B12.8	0.338341	0.119889	0	0.815509	0	0.186828	0.220373	0.210839	0	0.13759	0.31807	0.213407	0	0	0
plc-1	4.53113	4.22436	4.4471	5.59422	6.35518	5.36918	3.64609	3.64126	3.97415	3.64022	3.88559	4.37243	5.47684	4.7861	4.16523
Y54E10BL.1	0.345777	0.163365	0.11413	0.277811	0	0.12729	0.150144	0.215472	0	0.234356	0.270884	0	0.323669	0.209663	0.261583
frm-9	0.768362	0.85622	0.629657	0.884487	0.835785	0.77541	0.742062	0.676935	0.591917	0.622769	0.829429	0.731974	0.624989	0.761502	0.598911
Y54E10BL.3	4.31197	4.83151	3.98124	3.79212	5.1388	3.18542	3.6435	3.9216	5.35249	4.47855	4.51924	6.17457	6.50439	5.4058	5.79233
dnj-28	13.4197	15.0914	15.0018	11.9126	10.4573	11.5951	10.5027	13.9699	13.7687	16.0702	14.7902	12.6298	10.7997	13.439	16.3888
nduf-5	153.546	137.329	166.173	216.752	219.679	212.773	212.115	196.08	214.002	136.839	133.112	168.427	213.782	219.568	181.926
mek-2	18.0396	18.6115	17.854	22.87	21.3947	24.1519	18.8044	16.9633	18.5774	19.4136	18.7165	18.2952	20.3824	21.833	18.3439
F31B12.6	0.19915	0.0705673	0	0.360011	0.450333	0.219937	0.129713	0.372304	0.225844	0.0809864	0	0	0.279625	0	0.180791
F52C9.10	0	0	0.207717	0	0.47435	0	0	0	0	0	0.197203	0	0	0	0
F43H9.3	1.32585	1.04135	1.45502	2.28993	2.32019	2.35025	1.35311	1.49981	1.43653	1.21571	1.03603	1.27838	1.49404	1.59762	1.70194
sptl-2	9.78663	8.21422	9.92629	34.7121	38.213	26.8794	20.2113	13.2636	13.7562	13.7442	16.3936	15.9389	13.3911	11.4602	11.0752
ech-3	51.4305	45.5456	56.4605	58.8583	63.6664	57.3801	54.336	54.862	50.4021	34.0894	34.4915	37.7524	55.1549	55.8383	51.8359
Y82E9BR.30	0	0.153788	0	0.130763	0.245354	0	0.282686	0	0.123046	0.176495	0.102002	0	0.152347	0	0
linc-24	0.282385	0.385949	0.419428	0.0729253	0.478911	0.0668271	0.788258	0.150831	0.686217	0.196859	0.682627	0.534338	0.169926	0.256837	0.384528
pals-21	0.0384197	0	0.0285325	0	0	0	0.0375361	0	0.065354	0.0468713	0	0.145398	0	0.0698876	0.0523167
F43H9.4	5.59626	7.05894	6.76125	18.4728	12.8536	18.6578	14.305	10.9664	9.30001	7.50003	6.45212	7.54802	3.78057	3.32928	3.73836
sup-5	0	0	0	0.263341	0	0	0	0	0	0	0.41084	0	0	0	0.396735
21ur-13590	0	0	0	0	0	0	0	0	0	0	0	0	0	0	0
21ur-10735	0.499456	0.530935	0	1.80577	0	0	2.92782	0.933714	1.6992	1.21865	1.40859	0	0	0.908539	1.36023
21ur-14594	0	0	0	0	0	0	0.975938	0	0	0	0	0	0	0	0
klo-1	24.721	27.6573	26.8842	58.0009	60.6526	55.4674	88.7108	67.1846	74.1667	48.6953	44.3913	51.1745	33.0742	34.4885	34.3374
nphp-4	0.388168	0.40125	0.23062	0.285522	0.245166	0.190691	0.355702	0.410377	0.450822	0.414771	0.430344	0.374851	0.422863	0.316528	0.295273
21ur-13514	1.49837	1.06187	2.22554	7.22308	7.62349	9.10121	12.6872	3.73486	0.849602	3.65596	2.81719	16.0665	32.6096	10.9025	4.76082
21ur-13319	0	0	0	0	0	0	0	0	0	0	1.40859	0	0	0	0.680117
21ur-12355	27.4701	18.5827	28.932	18.9606	11.0117	18.2024	14.6391	19.608	15.2928	18.2798	19.016	10.396	16.8308	15.4452	23.8041
T15H9.6	0.0125989	0.013393	0.0374264	0.0683264	0.0213671	0.0626127	0.0369274	0.0235531	0.0642942	0.0307408	0	0	0	0.0458362	0.0857805
21ur-14087	0	0	0	0	0	0	0	0	0	0	0	0	0	0	0
dnj-20	176.126	172.6	172.052	178.812	173.767	154.83	161.578	176.086	179.185	137.579	155.228	142.812	159.369	168.266	153.79
B0513.12	0.424639	0.361122	0.630719	0.921162	0.288067	0.281377	0.331898	0.476308	0.144467	0.725271	0.239518	0.642813	1.07322	0.617953	0.231295
21ur-1446	0	0	0	0	0	0	0	0	0	0	0	0	0	0	0
B0513.11	0	0	0	0	0	0	0	0	0	0	0	0	0	0	0.173121
hal-3	7.02002	6.58108	6.93757	9.9924	7.49961	10.1183	7.50662	7.38852	6.72294	8.54743	9.99657	8.36758	7.10152	8.44618	10.0673
21ur-2779	0	0.530935	0	0	0	0	0	0	0	0	0	0	0	0	0
21ur-4407	0	0	1.48369	0	0	0	0	0	0	0	0	0	0	0	0
hlh-6	0.675844	0.580278	0.193045	0.328932	0.484931	0.688973	0.507923	0.55884	0.663258	0.824516	0.659788	0.541054	0.218988	0.614699	0.601739
21ur-3770	0	0	0	0	0	0	0	0	0	0	0	0	0	0	0
Y51A2D.38	0	0	0.210524	0	0	0	0	0	0.964413	0	0	0	0.895556	0	0
21ur-1006	0	0	0	0	0	0.827383	0	0	0	0	0	0	0	0	0
21ur-4281	0	0	0	0	0	0	0	0	0	0	0	0	0	0	0
21ur-2518	0	0	0	0	0	0	0	0	0	0	0	0	0	0	0
Y51A2D.32	0	0	0.204984	0.249481	0	0	0	0	0	0.168367	0	0.261143	0	0	0
Y51A2D.33	0	0	0	0	0	0	0	0	0.239485	0	0	0	0	0	0
F18E2.8	0	0	0	0	0	0.695001	0.409894	0	0	0	0	0	0	0	0
hlh-31	0.0423781	0	0	0	0	0.0702022	0	0	0	0	0	0	0	0	0.0577069
F38C2.7	0	0	0	0	0	0	0	0.0640784	0	0	0	0.129718	0	0	0
ccch-2	0	0	0	0	0	0	0	0	0	0	0	0.0707552	0	0	0
F38C2.4	0.886716	0.996465	0.978376	1.69454	1.4179	1.59481	0.891074	0.899884	1.29287	0.803605	1.17893	1.43818	1.2806	1.05996	0.724472
hlh-17	0.411317	0.145747	0	0.371776	0.813836	0.340687	0.267905	0.256314	0.699672	0.0836331	0.386673	0.389154	0.288763	0.124701	0.0933494
F38C2.1	0	0	0	0.0829785	0	0	0	0.0858118	0	0	0	0	0.0966756	0	0.0625053
21ur-10153	30.4668	36.6345	34.8667	26.1837	43.1998	33.9227	28.3022	30.8126	39.0817	34.7316	30.2848	44.4191	31.5577	40.8842	35.3661
21ur-10063	0	0	0	0	0	0	0	0	0	0	0	0	0	0	0
21ur-4166	0	0	0	0	0	0	0	0	0	0	0	0	0	0	0
rgs-7	2.61474	2.47245	2.44793	3.78274	3.77495	3.2026	3.60394	3.0049	3.03661	2.29982	2.59038	3.09056	3.64273	3.48979	2.75361
gyg-1	27.3597	24.244	24.2497	38.6267	38.3755	35.9623	30.6785	30.5216	31.617	25.3834	29.4429	26.0624	26.6455	25.2172	26.2841
npr-16	0.248014	0.297664	0.178247	0.260328	0.257799	0.172292	0.297025	0.239304	0.381057	0.156166	0.282041	0.302774	0.1685	0.116426	0.108943
F56B6.6	0.328702	0.190592	0.0887678	0.702244	0.506785	0.346511	0.408726	1.00554	0.152493	0.546832	0.294962	0.113087	0.251742	0.054357	0.162763
F56B6.7	0	0	0	0	0	0	0	0	0	0	0	0	0	0	0
cki-2	14.0389	13.8872	18.0112	26.0793	24.403	28.6823	19.0046	18.346	17.9692	19.0031	18.7038	19.3264	19.4311	23.5365	19.6448
cki-1	4.70569	4.74111	6.48413	7.00346	10.8652	6.73087	5.94531	6.81864	7.04022	6.27112	5.7562	6.5441	5.41314	4.46903	3.52558
21ur-10977	26.4712	9.55683	14.8369	37.0183	32.1881	24.8215	20.4947	16.8069	10.1952	17.6705	9.15587	16.0665	14.7269	9.99392	15.6427
21ur-12243	0	0	0	0	0	0	0	0	0	0	0	0	0	0	0
srw-62	0	0.0196643	0	0	0	0	0	0	0	0	0.0260851	0	0	0	0
T05A6.5	0.0265198	0	0	0	0	0	0	0	0	0	0.00934908	0	0	0	0
irld-47	0	0	0	0	0	0	0.0262248	0	0	0	0.0189255	0.0253958	0	0.0732411	0
clic-1	74.3134	72.9065	74.4395	66.2367	63.5776	65.3158	66.209	73.6523	68.3013	74.5955	70.7152	77.4348	65.5251	68.8648	78.6898
srr-9	0	0	0	0	0	0.0595545	0	0	0	0	0.0506949	0	0	0.032698	0
T05B11.1	3.3193	1.48219	2.31827	4.45799	4.48233	4.44718	3.43612	2.21757	2.44261	2.31036	1.32056	3.07154	2.34491	1.89279	3.03219
T05B11.7	3.95168	3.44173	3.401	3.56067	3.98772	4.46612	5.36422	5.13214	5.0677	4.65577	4.2357	4.70547	3.73359	4.74743	4.79435
srr-10	0.163035	0.0385134	0.228704	0.327471	0.307222	0.150043	0.141587	0.169326	0.0616292	0.0883997	0.0766334	0.0685556	0.457832	0.131809	0.148005
T05B11.5	0.0165174	0.035117	0.0490669	0.0298592	0	0	0.0322751	0	0.0280971	0	0	0	0	0	0
T05B11.4	2.26449	1.91927	2.14762	7.93827	8.09613	6.94494	3.82687	2.74598	3.98216	2.98663	2.95589	3.61905	3.43198	2.83893	2.89608
T12A7.2	6.97349	6.1775	6.49817	7.20844	9.77546	9.28234	7.73629	5.26413	6.36513	6.47862	6.07599	6.91958	8.39833	7.8208	5.84165
scl-18	0.170169	0.197339	0.045955	0.0559309	0.0524724	0.0512538	0.302282	0.115681	0.184206	0.226475	0.305403	0.117091	0.325817	0.337687	0.75836
mif-3	4.09078	4.72785	4.59238	6.19121	6.2924	6.77666	6.22742	4.44626	4.12664	4.46839	4.09163	4.41041	4.85888	4.23985	4.21025
ugt-47	79.1299	142.205	80.0599	97.0156	110.869	79.2069	78.8111	82.9354	78.2441	58.3876	57.5543	60.1196	79.0235	66.1321	56.6954
T12A7.6	1.44012	1.46633	1.31434	2.17992	1.50074	2.04074	1.11882	1.39478	0.944471	0.952545	1.02761	1.14911	1.29728	0.946864	1.06321
T12A7.7	0.0195682	0	0.0290648	0.0353742	0.0497802	0.0324161	0	0.0365821	0	0.0596822	0.0551875	0.0185138	0	0	0.0133232
lips-5	1.3314	1.9339	1.4039	1.24934	1.10314	1.44792	3.23705	1.634	2.10919	1.66148	1.41883	1.51928	1.71243	1.55297	1.78531
lpr-2	1.10697	1.05941	1.01737	1.54337	1.75624	1.97896	1.23691	1.03775	1.3805	1.35048	1.2268	1.22238	1.66823	1.46446	1.12279
F13G3.3	0.487517	0.399788	0.434467	0.276981	0.507895	0.715307	1.22478	0.468717	0.900375	0.365353	0.510686	0.61939	0.616066	0.760132	0.834566
srd-53	0.0933702	0.187481	0.154093	0.187543	0.193541	0.137488	0.141902	0.232736	0.300008	0.240476	0.365733	0.333725	0.2622	0.264204	0.197779
ztf-2	1.4624	1.18394	1.65425	3.36143	2.9072	3.22473	4.23898	3.02358	4.05267	3.03651	1.63881	2.96878	1.95815	2.09643	2.11006
R04B5.1	1.68782	1.19613	1.79066	0.581167	0.681538	0.66571	0.157048	1.50253	0.54687	1.07858	0.680011	1.21666	0.169275	1.31581	0.875553
F13G3.7	8.35721	7.83058	8.88628	9.05782	9.08432	9.98832	8.63993	7.70689	7.47377	7.48136	8.10695	8.08379	7.93442	8.50237	8.61784
F13G3.6	8.64282	8.29475	8.80475	10.9809	8.44688	11.2922	8.58717	8.61729	9.31952	10.0794	9.25423	8.44507	9.13234	10.5167	10.1334
ttx-7	11.8726	12.2761	13.5551	11.2786	12.2133	13.506	13.9026	10.8349	10.9073	10.1048	9.56029	12.0309	15.3039	13.8276	13.2518
dylt-1	37.2492	34.6993	27.8573	32.0144	33.803	29.4997	27.6455	29.0149	31.0144	32.5677	31.9764	28.3791	30.4173	30.2535	38.6205
F20D1.21	8.75851	8.62085	8.83331	7.42786	9.35253	6.44847	7.395	8.49006	5.3341	8.31071	10.0635	5.11517	6.83208	6.68759	7.06761
F20D1.20	0	0	0	0	0.126157	0	0	0	0	0	0	0	0	0	0
F55E10.10	0	0	0	0	0	0	0	0	0	0	0	0	0	0	0
F55E10.11	0	0	0	0	0	0	0	0	0	0	0	0	0	0	0
21ur-8915	0	0	0	0	0	0	0	0	0	0	1.40859	0	0	0	0
21ur-2420	0	0	0	0	0	0	0	0	0	0	0	0	0	0	0
21ur-2395	2.99674	3.71655	1.48369	4.51442	3.38822	4.9643	10.7353	1.86743	4.24801	2.43731	4.22578	12.2861	4.20769	2.72562	3.40058
21ur-2678	0	0	0	0	0	0	0	0.933714	0	0	0	0	2.10385	0.908539	0
21ur-5250	0.998912	0.530935	0	0	0	0	2.92782	0	0	0	0	0	0	0	0
21ur-1607	0	0	0	0	0	0	0	0	0	0	0	0	0	0	0.680117
21ur-2991	0	0	0	0	0	0	0	0	0	0	0	0	0	0	0
21ur-6309	0	0	0	0	0	0	0	0	0	0	0	0	0	0	0.680117
C16C2.10	0.153118	0	0.227427	0	0	0	0	0	0	0.373602	0.107958	0.289735	0	0	0
nspb-6	0.0822634	0.0874481	0	1.33839	0.418544	1.0902	0	0.153788	0.139934	0.702518	0.116002	0	0	0.149642	0
H04M03.3	0.565253	0.600879	0.590811	1.55166	1.20718	2.56637	0.654522	0.626203	0.641017	1.37919	1.03325	1.38651	0.925944	0.533154	1.05479
pck-3	7.40634	6.92764	6.68017	5.21795	4.94273	4.74454	4.32848	5.76214	5.74739	7.12473	7.30441	5.18664	5.11319	5.53554	6.35284
srv-19	0	0	0	0	0	0	0	0	0	0	0.0362506	0	0	0	0
srv-20	0	0	0	0	0	0	0	0	0	0	0	0	0	0	0
glf-1	29.5014	32.1945	32.0393	18.2186	19.4911	21.224	45.4722	35.9274	45.2587	36.7154	34.3349	37.3082	30.7506	33.7321	42.1387
srv-18	0	0	0	0	0	0	0	0	0	0	0	0	0	0	0.0309144
srv-21	0	0	0.0163299	0	0	0	0	0	0	0	0	0	0	0	0
srv-22	0.0221981	0	0	0	0	0	0	0	0	0	0	0	0	0.0201897	0
srj-9	0	0	0	0.0184262	0	0	0	0	0	0	0	0	0.0429356	0	0
ZK822.8	7.14936	6.7808	6.80378	6.50077	8.56735	8.01379	4.3499	5.36219	2.76728	6.21513	3.68247	5.18448	8.205	5.21761	9.15243
ZK822.9	0.23308	0	0.173097	0	0.197646	0.386112	0	0.217867	0	0.213264	0.328672	0.220521	0	0	0.158694
ZK822.1	1.02514	0.967766	0.909045	1.98457	2.43922	2.17346	0.784808	0.822363	0.605132	1.12932	0.566366	0.955428	1.16816	0.939353	1.26052
ZK822.2	36.5135	33.5589	29.191	47.4576	50.5576	50.1374	31.2069	33.6082	28.6804	39.0942	31.36	38.0496	36.4687	37.406	35.7202
nhx-9	6.19709	7.35623	7.66281	2.72599	4.11641	4.06358	7.97185	7.63659	8.28393	7.35872	8.89891	7.0749	7.18943	8.09767	7.73545
ZK822.4	72.9349	71.4494	61.1826	97.3226	106.024	88.5846	80.4139	80.1308	87.0337	78.9642	74.82	95.8681	79.1167	69.6073	74.2541
ZK822.5	3.72605	3.16356	3.46794	4.9315	4.69837	5.45099	1.43014	1.40219	1.46108	1.49064	1.53532	1.6024	3.4779	2.72876	2.79224
ZK822.6	0.983304	0.557482	0.908761	0.553017	0.81529	1.52032	0.597762	0.7353	1.4868	0.666451	0.61626	1.03369	0.736346	0.397486	0.892653
21ur-13858	0	0	0	0	0	0	0	0	0	0	0	0	0	0	0
C04E6.5	13.1988	16.4363	18.0846	12.3219	9.81335	9.24873	12.7629	16.492	17.5766	17.5406	18.4018	14.321	12.1012	16.7868	17.4748
C04E6.4	2.35182	2.36594	2.8106	1.07508	0.764095	0.910547	1.49661	2.30781	2.26852	2.85818	3.11307	1.72211	2.31531	2.16363	2.33133
C04E6.7	2.47045	2.15007	2.01708	3.81301	3.55273	2.60865	1.97607	2.32271	2.31007	4.23004	3.78924	3.66319	2.49506	2.83824	2.00663
grd-9	0.302726	0.435385	0.282128	0.311181	0.221471	0.196661	0.255169	0.399484	0.464468	0.608292	0.560807	0.561597	0.400052	0.269939	0.299067
srsx-18	0.0224836	0.0239006	0	0.0406443	0	0.0372455	0.0439329	0	0	0.0274295	0.0951141	0	0	0	0.0306162
C40C9.16	0.038991	0.0828969	0	0	0	0.0645912	0.0761885	0	0.0663258	0	0.0549823	0	0	0	0.106189
21ur-5782	0	0	0	0	0	0	0	0	0	0	0	0	0	0	0
srd-16	0	0	0	0	0	0.0339688	0	0	0	0	0	0	0	0.0373007	0
C04E6.8	1.27361	0.584029	0.593476	0.722308	0.762349	0.744644	0.390375	1.12046	1.01952	1.34052	1.69031	1.27587	0	0.454269	0.680117
21ur-8143	0	0	0	0	0	0	0	0	0	0	0	0	0	0	0
21ur-12448	0	0	0	0.902885	0	0	0	0	0	0	0	0	0	0	0
F18G5.t1	0.582699	0	0	0	0	0	0	0	0	0	0.41084	0	0	0	0
K02A2.8	0	0	0	0	0	0	0.136631	0	0	0	0	0	0	0	0
21ur-8115	0	0	0	0	0	0	0.975938	0	0	0	0	0	0	0	0
Y38F2AR.21	0	0	0	0	0	0	0	0	0	0	0	0	0	0	0
F54C4.4	10.6343	8.23834	10.9917	12.5351	13.4399	14.817	13.777	10.8933	13.3812	12.085	10.6818	15.5467	13.8679	18.0193	16.0281
21ur-13750	0	0	0	0	0	0	0	0	0	0	0	0	0	0	0
21ur-15212	0	0	0	0	0	0	0	0	0	0	0	0	0	0	0
21ur-9789	0.998912	0	0	0.902885	0	0.827383	0	0	0	0	0	0	0	0	0
F45B8.9	0	0	0	0	0	0	0	0	0	0	0	0	0	0	0
F58H7.10	0	0	0	0	0.390948	0	0	0	0	0	0	0	0	0	0
F58D12.2	0.00921398	0	0	0.00555215	0	0	0	0.0114835	0.00522449	0.0112409	0.00866193	0	0	0	0.00418227
F58D12.3	0.0764195	0.162472	0.106412	0.189951	0.113403	0.0949455	0.0466637	0.116076	0.0812461	0.0699227	0.0740859	0.0903773	0.171009	0.0695057	0.104062
F58D12.1	0.103591	0.19271	0	0	0.0439213	0.0858026	0	0	0	0.0631894	0	0.294027	0	0.141328	0
F58D12.5	0.0590075	0.125453	0.021911	0	0	0.0488749	0	0	0	0.071988	0	0.167484	0	0.0536689	0.0401757
21ur-15157	13.9848	16.9899	11.8695	12.6404	15.247	20.6846	15.615	28.9451	14.4432	13.4052	14.0859	17.9567	11.5712	9.99392	6.12105
21ur-10933	0.998912	0	0	0	0	0.827383	0	0	0	0	0	0	0	0.908539	0
21ur-7033	0	0	0	0	0	0	0	0.933714	0	0	0	0	0	0	0
Y41E3.458	0	0.167664	0	0	0	0.130639	0	0.147429	0	0	0.22241	0	0	0	0
clec-128	0.0154699	0	0.0229775	0	0.0131181	0	0	0	0.0131576	0.0283094	0	0.0292726	0	0.0140703	0
T26F2.4	0	0	0	0	0	0	0.0436058	0	0	0	0	0	0	0	0
eol-1	0.066174	0.0468965	0.0655258	1.03675	0.897824	0.621189	0.172406	0.12371	0.112566	0.215283	0.0622092	0.0417389	0.185829	0.280873	0.150184
T26F2.2	0.423556	0.331764	0.165555	0.584332	0.793945	1.25558	0.0435594	0.416748	0.265444	0.462337	0.408657	0.253095	0.751214	0.405511	0.303559
T26F2.1	0.0154017	0	0	0	0	0	0	0.0143965	0	0	0	0	0	0.0280166	0
21ur-1806	0	0	0	0	0	0	0.975938	0.933714	0	0	0	0	0	1.81708	0
C29G2.2	5.92521	5.51132	6.21021	12.6548	12.0343	15.594	5.50883	5.56081	4.06416	10.6389	8.35531	8.13766	8.10148	8.60525	9.79275
C29G2.3	0	0.0478525	0	0	0.0763439	0	0	0.056103	0.102098	0.0183059	0.0211591	0	0	0.0545903	0
srt-4	0	0	0	0	0	0	0	0	0	0	0	0.0372711	0	0	0
srt-58	0.0163374	0	0.0485319	0	0	0	0.0638464	0.122168	0	0.0597937	0	0	0	0	0
C29G2.6	4.70178	5.56566	3.88829	3.98515	3.73872	2.51068	3.76914	3.47728	2.5781	4.2863	3.64292	4.04107	3.33713	3.88479	3.33023
C29G2.7	0	0	0	0	0.0246032	0	0	0	0	0	0	0	0	0	0
nhr-223	0	0	0	0.0212087	0	0	0	0	0	0	0	0	0	0	0
T26E4.9	0	0	0	0	0	0	0	0	0	0	0	0	0	0	0
irld-52	0	0.0192567	0	0	0	0	0	0	0	0.0441999	0	0	0	0	0.0246675
T26E4.2	0	0	0	0.100321	0	0	0	0	0	0	0	0	0	0	0
T26E4.3	0.110697	0	0.0548065	0.0667039	0.0312896	0.0305629	0	0.0344908	0.0313837	0.0450162	0.0260163	0.0698218	0.0777146	0.0335608	0
T26E4.4	0.328281	0.209383	0.146279	0.296723	0.417562	0.530224	0.865973	0.33754	0.670109	0.220273	0.277751	0.341651	0.656834	0.477729	0.480552
T26E4.5	0	0	0	0	0	0	0.0339597	0	0	0.0212027	0	0	0	0.0316144	0
srxa-17	0	0	0	0	0	0	0	0	0	0	0	0	0	0	0
T26E4.7	0	0.0102951	0	0	0	0	0	0	0	0.0236304	0	0	0	0	0
F21C10.17	0	0	0.162279	1.97506	1.11176	2.53386	0	0.817	0	0	0	0	0.460216	0.198743	0
F21C10.15	0	0.320853	0.112077	0.409221	0.255944	0.500001	0.884664	0	0.128357	0.0920565	0.212809	0.856698	0.317847	0.274522	0.308254
F21C10.13	1.12465	1.76731	1.27099	3.0938	2.07321	2.43007	2.00647	1.32548	2.16262	1.34222	1.65485	1.94305	2.57464	1.8679	1.53145
frpr-6	0.0998912	0.191137	0.148369	0.144462	0.15247	0.165477	0.15615	0.26144	0.0679682	0.146238	0.0563438	0.302428	0.210385	0.0726831	0.163228
F21C10.11	5.17955	4.95539	6.41101	8.11482	12.5908	10.2963	6.07251	5.32563	2.9369	2.73821	2.31288	5.22715	14.1815	8.16563	9.87429
F21C10.10	6.40712	7.43309	7.84657	26.7843	29.2028	21.9931	12.7603	11.1141	11.9992	7.94809	8.03582	9.32598	19.0088	17.2582	12.0593
Y41C4A.6	2.20565	2.34467	1.39407	2.54504	2.54685	1.94352	3.30116	3.15833	2.71416	3.54963	3.70583	4.79521	3.8547	2.21952	2.49224
F21C10.19	0	0.0326013	0	0.166321	0.208048	0.304825	0.119852	0	0	0	0	0.290159	0.129184	0	0
F21C10.18	0.230518	0.490094	0.22826	0	0.130316	0.190934	0.150144	0.143648	0.784248	1.54675	0.866828	1.52668	0	0.139775	0.418533
mir-356.2	0	0	0.229099	0	0	0	0.602785	0	0	0	0.217504	0	0	0	0
mir-356.1	0.381403	0.10136	0.5665	0.344738	0.323421	0.31591	0.372631	0.356509	0.648787	0.232652	0.134457	0.180426	0.200822	0.520345	0.519362
cuc-1	283.441	297.855	291.694	212.359	220.234	232.412	348.898	310.273	333.469	139.658	139.028	165.579	284.019	297.456	321.763
tag-307	13.8828	13.7068	14.6855	18.5368	17.4251	18.7765	12.9461	12.8814	12.9694	12.6591	11.1538	12.344	14.7699	13.4241	17.2944
ZK652.14	12.7005	13.6526	14.8369	12.1245	11.4957	12.4107	12.8266	14.6726	12.5013	8.35648	8.25034	9.45088	13.8253	12.0706	15.3512
twk-36	0.173878	0.171634	0.166026	0.134711	0.105318	0.123446	0.0728054	0.0928739	0.211269	0.15152	0.157623	0.282016	0.13079	0.180739	0.236772
21ur-11954	0	0	0	0	0	0.827383	0	0	0	0	0	0	0	0	0
21ur-11112	0	0	0	0	0	0	0	0	0	0	0	0	0	0	0
21ur-8813	0	0	0	0	0.847054	0	0	0	0	0	0	0	0	0	0
21ur-14936	22.975	26.0158	31.8994	14.4462	13.5529	14.0655	13.6631	15.8731	22.9393	37.7782	30.2848	21.737	17.8827	21.8049	26.5246
21ur-8694	0	0	0	0	0	0	0	0	0.849602	0	0	0	0	0	0
21ur-10663	0	0	0	0	0	0	0	0	0	0	0	0	0	0	0
21ur-9887	0	0	0	0	0	0	0	0	0	0	0	0	0	0	0.680117
21ur-6564	0	0	0	0	0	0	0	0	0	0	0	0	0	0	0
C06E2.9	0	0	0	0.133057	0	0	0	0	0	0	0	0	0	0	0
ins-9	0.646355	0.562166	0.0872759	0.106222	0.0996534	0	0.344449	0.439395	0.29986	0.501798	0.828585	0.555934	0.123756	0	0
ubc-22	0.74509	0.284326	0.510779	0.621658	0.777624	0.822861	0.37331	0.785748	0.584972	0.699227	0.700449	0.506113	0.724275	1.04259	0.936554
C06E2.5	7.2964	4.90153	7.37545	19.0064	17.1866	18.3403	10.0988	9.94608	9.30868	8.90147	7.2165	11.9848	9.60451	7.41973	9.59063
ubc-21	0.195136	0.0864313	0.0966124	0.146981	0	0.0538761	0	0.0608	0.19363	0.0396771	0.137584	0.0615406	0.136995	0.236643	0.177147
C06E2.2	0.228013	0	0	0	0	0	0.148512	0	0	0	0	0	0	0	0
C06E2.1	3.01268	3.16302	2.90951	1.92744	1.93441	2.46454	3.73071	3.33753	2.91034	2.54102	2.67483	2.83862	3.29006	2.70628	2.26223
fbxa-65	1.97078	2.29621	3.14221	3.05946	3.51231	3.46763	3.69862	2.95577	3.03043	2.77108	2.60635	2.2333	3.14237	2.43049	3.60852
C17B7.10	0.304648	0.308427	0.366305	0.131124	0	0.168223	0.0850403	0.0271203	0.0246772	0.230078	0.163654	0.192155	0.183323	0.131945	0.118527
C17B7.12	0.650455	0.302509	0.483062	0.0734906	0.206839	0.0673451	0.238311	0.152	0.207461	0.495964	0.573265	0.692332	0.770595	0.221852	0.221433
C17B7.15	1.60025	1.73809	1.13676	0.628875	0.589988	0.749172	0.271903	0.975522	0.710115	0.976135	0.883	0.987405	0.586146	0.759375	0.71057
C17B7.14	0.0794589	0.168934	0	0.430922	0	0	0	0	0	0.0969383	0.112047	0.150355	0	0.14454	0.216401
21ur-7942	0	0	0	0.902885	0.847054	0	0	0	0	0	0	0	0	0	0
W09G3.7	7.16504	6.03824	7.20598	8.47374	7.61303	8.50876	6.22432	6.84262	7.44503	8.09878	7.23079	7.71005	7.96345	8.5268	9.96833
W09G3.6	6.34655	5.90488	7.00998	9.89565	8.79402	10.5186	6.15205	6.18192	7.13032	6.01534	6.47566	6.43348	7.37654	6.99801	6.95942
fbxa-93	1.45021	1.06155	1.28485	1.03484	1.26211	1.39085	1.11857	1.08207	1.2118	1.36572	1.27363	0.878605	1.27264	1.41157	1.48108
tag-229	4.66159	4.1788	4.90873	4.77945	3.59893	4.95606	4.75831	4.87761	4.4974	3.52257	3.82633	4.67372	4.83571	5.66368	4.12131
maea-1	13.455	14.0432	15.1672	16.3235	16.6133	16.2005	15.797	14.2147	14.8611	13.3526	13.8594	14.1873	15.0874	15.0767	13.772
W09G3.1	9.84814	8.9956	9.1071	12.033	10.8972	12.0182	8.37021	8.61653	10.2514	9.06854	10.6596	8.26455	8.99978	11.3063	9.80757
ttr-34	20.3988	18.7783	14.6807	11.69	10.2092	11.5834	11.9167	10.32	10.553	13.341	17.5333	10.6447	13.8411	14.441	12.6001
mir-55	0	0	0	0	0	0	0	0	0	0	0	0	0	0	0
mob-2	11.2859	11.1496	10.3416	12.4002	14.5243	12.2855	14.0078	12.5666	12.4284	9.38307	11.65	12.1734	13.7088	12.1903	10.0894
mir-54	0	0	0	0	0.359356	0	0	0	0	0	0	0	0	0	0
F09A5.2	0.441419	0.697631	0.394546	1.11574	1.09975	0.750653	0.442716	0.525801	0.491725	0.581413	0.352542	0.561773	0.674641	0.4832	0.382993
F09A5.3	0.223955	0.370332	0.110881	0.224918	0.084404	0.267942	0.29174	0.465196	0.507947	0.500905	0.36844	0.258974	0.419272	0.135796	0.406618
21ur-15386	4.99456	6.37122	1.48369	2.70865	0	2.48215	1.95188	4.66857	0.849602	6.09327	5.63438	4.72544	3.15577	5.45123	5.44094
spin-3	2.99055	2.91027	3.18656	7.74354	10.2172	5.46859	6.37989	4.88849	6.37728	4.29172	5.91814	8.03715	6.49628	4.42819	3.728
21ur-8732	0	0.530935	0	0	0	0	0	0	0	0	0	0	0	0	0
F56F3.10	0.101339	0	0	0	0	0	0	0	0	0	0	0.0958785	0	0	0
B0478.23	0	0	0	0	0	0	0.273263	0	0	0	0	0	0	0	0
sqv-2	3.77082	2.72846	3.2946	5.13635	4.56795	5.14427	3.36419	3.02117	3.28804	4.48435	3.66405	4.17723	4.53821	4.86109	4.04166
Y110A2AL.16	0	0.195608	0	0.665284	0.312073	0	0	0	0.626023	0	0.778434	0	0	0.334725	0
Y110A2AL.10	0	0	0	0	0	0.103423	0	0	0	0	0	0	0	0	0
pinn-1	15.9918	15.1644	13.4631	19.3117	16.0679	18.0901	14.1692	14.3631	16.5567	15.9027	16.5858	16.1715	17.545	17.666	19.631
hpo-20	2.04707	1.81714	2.81065	2.7468	2.911	2.98324	2.14432	2.1962	2.94369	2.3944	1.94426	2.16971	3.05206	2.48249	2.18404
Y110A2AL.19	0	0.0813842	0	0.415195	0.12984	0	0	0	0.260462	0	0.431832	0	0	0.27853	0
mtq-2	2.70876	2.44421	2.01167	3.70101	3.71254	3.75676	3.75429	3.06191	3.05397	3.76575	2.84257	3.33761	2.85251	2.86476	3.86012
gba-2	0.757396	2.99049	0.984344	0.097798	0.332596	0.201644	0.396416	0.581539	0.506146	0.255752	0.629372	0.639808	1.53821	1.18092	0.395967
ben-1	16.9153	16.453	15.8822	15.3531	15.1899	14.4857	14.5228	15.8039	15.4628	16.7832	16.5739	16.3383	19.0954	15.9352	17.3636
C54C6.4	0	0	0	0	0	0	0	0.043	0	0	0.0324347	0.0435238	0	0	0.0313212
C54C6.5	0.18162	0.0965336	0	0.164161	0.30802	0.300866	0	0	0	0	0	0.171834	0	0	0.247315
C54C6.6	3.49619	3.04247	3.51286	5.82449	4.88302	6.55822	3.01393	4.10102	3.78989	3.38714	4.13257	3.14566	3.1042	3.80339	3.82732
C54C6.7	0.495036	0.920914	0.55146	2.01351	1.67912	1.02508	0.362738	0.86761	0.526302	0.754918	0.610807	0.702543	0.651634	1.46331	0.75836
C33C12.1	0	0	0.0674405	0	0.0770049	0	0	0	0	0.0553933	0	0	0	0	0
C54C6.9	0	0.14966	0	0	0	0	0	0	0	0	0	0	0	0	0
gba-1	13.004	12.9937	12.8832	20.806	23.7515	17.7619	16.8964	13.8703	16.0938	14.2041	14.969	14.1529	25.0133	20.1474	17.6259
fbxb-38	1.12496	0.808964	0.884598	1.89406	2.11363	1.33373	1.07753	1.21648	1.2945	0.955316	1.32195	1.04347	0.882686	1.62505	1.17143
C33C12.4	1.67016	2.22519	1.6538	2.17382	1.5862	1.69692	1.6535	3.16392	1.70462	2.3364	2.16672	1.43268	2.01674	1.25575	2.12266
C33C12.7	9.89094	10.8637	11.0072	5.40188	5.27056	5.19766	7.2403	11.452	11.2336	9.95233	12.6412	8.1423	9.25153	10.3278	9.72509
srb-14	0.945192	0.702254	0.573636	2.11286	1.68918	1.31323	1.05254	1.14	1.15832	0.657152	0.601929	0.80772	0.877622	0.998336	0.622781
Y54G9A.7	61.2761	59.5254	61.2128	63.6663	57.4545	64.9141	53.9276	60.398	60.5402	62.0469	56.4243	56.9753	61.0716	68.8413	68.8278
bub-3	70.1576	71.3166	76.7767	104.834	91.5262	114.251	78.9602	81.662	80.2009	96.2665	89.0281	96.2341	91.3797	108.819	110.108
Y54G9A.5	2.83219	3.11153	3.62297	7.839	5.44676	10.416	2.96564	2.93867	2.97361	4.46367	3.21029	3.92321	3.51049	5.02865	4.70546
zipt-2.3	0.17481	0.13937	0.194734	0.276508	0.907936	0.54297	0.426973	0.3268	0.427456	0.453187	0.477602	0.744257	0.437205	0.437234	0.357061
kqt-3	2.54654	2.33482	2.71072	1.81262	2.58229	1.81045	2.21845	2.12246	2.3464	2.06468	2.1845	1.9877	2.50291	1.75642	1.8422
Y54G9A.9	1.56213	1.42336	1.10488	0.537889	1.13541	0.369682	0.726763	0.973446	1.26536	1.63351	1.04895	0.985304	1.25335	1.75909	1.01294
Y54G9A.8	0	0	0	0	0	0	0	0.104856	0	0	0.0790922	0	0	0	0
F23G4.t1	0	0.305469	0	0	0	0	0	0	0	0	0	0	0	0	0
21ur-6312	0	0	0	0	0.847054	0	0	0	0	0	0	0	0	0	0
21ur-11402	0	0	0	0	0	0	0	0	0	0	0	0	0	0	0
21ur-12680	0	0	0	0	0	0	0	0.933714	0	0	0	0	0	0	0
K08C7.9	2.82107	3.15266	3.43807	2.0922	3.1896	1.91725	2.26148	1.89319	3.32224	1.85319	2.85605	1.77937	5.02747	3.15795	3.54599
K08C7.6	20.2926	19.8172	19.2102	23.1593	25.8737	25.6778	21.7368	22.0304	19.7963	17.4191	19.3756	17.6725	21.8844	18.5901	16.8793
K08C7.7	1.333	1.24299	1.07679	1.77557	1.2295	1.31717	1.73645	1.8362	1.55145	1.62623	1.35206	2.03557	1.2806	1.44637	1.01904
K08C7.4	5.41462	5.48905	4.79346	4.21346	5.10839	4.15813	4.55438	5.2288	6.70968	5.0746	6.24477	5.93709	4.38031	5.60964	6.15244
fmo-2	0.0395795	0.112198	0.0195959	0.691644	0.469875	0.218554	0.592929	0.345298	0.314192	0.193145	0.223249	0.0998583	0.472373	0.215992	0.0718614
fmo-1	34.006	34.2562	42.3505	48.7152	58.1612	35.1405	41.0662	41.9822	45.8069	21.1587	27.3093	28.4447	51.1995	38.9923	31.6407
epi-1	22.2511	22.4783	22.5255	20.4573	21.2443	18.9819	23.0207	27.6338	27.5467	19.4876	25.327	19.9982	20.739	21.4463	21.3917
K08C7.1	4.66159	4.1553	5.54152	4.25735	4.36468	2.49364	3.60555	3.20748	4.21261	3.41618	3.60626	3.43032	6.25553	4.91704	4.55143
21ur-3497	0	0	0	0	0	0	0	0	0	0	0	1.89018	0	0	0
21ur-2460	0	0	0	0	0	0	0	0	0	0	0	0	0	1.81708	0
21ur-2375	0	0	0	0	0	0	0	0	0	0	0	0	0	0	0
21ur-3720	0	0	0	0	0	0	0	0	0	0	0	0	0	0	0
21ur-1588	0.998912	0	0	0	0	0	0	0	0	0	0	0	0	0	0
21ur-14446	15.9826	15.9281	18.5461	30.6981	32.1881	20.6846	11.7113	12.1383	18.6912	8.53057	16.1988	20.7919	22.0904	23.622	13.6023
F35H8.t1	0	0	0.213408	0	0	0	0	0	0	0	0	0	0	0	0
EGAP2.1	3.10773	2.61897	2.38388	4.28738	3.5715	4.40303	2.9164	2.408	2.36497	2.64398	2.7101	2.32127	3.35877	2.75218	3.20172
EGAP2.2	0.563902	0.119889	0.335027	0.71357	0.860716	0.747313	0.220373	0	0.383691	0.481565	0.397587	0.853628	0.237531	0.410308	0.460724
pho-1	32.5612	32.1853	34.6541	32.1628	37.0916	31.2493	37.3307	33.7838	36.0269	22.6345	24.76	24.6248	41.0881	38.3282	32.4688
C05E11.18	0	0.188977	0	0	0	0	0	0	0	0.216879	0	0	0	0	0
C05E11.15	0.284758	0.302705	0	16.9873	11.2685	11.3999	1.29831	0.354896	0	0.289499	0.0669242	0.538828	1.09952	0.776985	0.775518
C05E11.14	0	0	0	0	0	0	0	0	0.0499766	0	0	0	0.0618778	0	0
C05E11.17	0.226372	0.320853	0.224155	0.272814	0	0.500001	0.147444	0	0.513429	0	0	0.285566	0.317847	0.274522	0
C05E11.16	0	0	0	0	0	0.102811	0	0	0.0527859	0.0757151	0	0	0	0	0
C05E11.11	0	0	0	0	0	0	0	0.136167	0	0	0.20542	0.413476	0	0	0
C05E11.10	0.364187	0.154856	0.757301	0.790024	0.741172	1.08594	0	0	1.1151	0.26658	0	0.275651	0.306811	0.132495	0.0991837
C05E11.13	0	0.178394	0	0	0	0	0	0	0	0.204734	0	0	0	0	0
C05E11.12	0	0	0	0	0	0	0	0	0.0413001	0	0	0	0.0511351	0	0
F20C5.11	2.35613	2.41229	2.78998	3.06196	2.59641	2.2843	2.05796	2.1922	3.17677	2.31809	1.92916	1.68472	2.28679	2.52811	2.73525
F20C5.10	2.43485	1.79191	0	6.43305	2.22352	4.34376	1.82988	3.15128	5.09761	4.79845	1.58467	4.6073	4.33918	6.81404	2.80548
srg-65	0.088232	0.0703447	0.0819072	0.119625	0.0374093	0.0365406	0.0431014	0.0824732	0.0375219	0.0269103	0.0933139	0.0626083	0	0.160499	0.18022
grl-18	0.807417	0.749975	0.663669	0.141708	0.265891	0.259716	1.17944	1.21634	0.973423	0.717257	0.619024	0.815827	0.44577	0.955391	0.950029
dnj-19	280.403	284.409	305.969	280.157	275.514	328.191	260.003	281.553	284.196	296.951	302.673	296.846	279.159	320.489	326.635
T05C3.6	5.50391	6.26293	6.86905	4.55555	4.15644	4.12872	4.57242	5.64296	6.06498	3.58115	4.17837	3.24886	6.76563	7.44282	5.32646
srg-66	0.021125	0.101054	0.0313771	0.0381885	0	0.0174975	0.0825567	0.0394924	0.0359348	0	0.029789	0	0	0.0384276	0.0287663
T05C3.2	0.136418	0.136729	0.147625	0.0880741	0.0661023	0.135591	0.0342721	0.102011	0.119342	0.0784584	0.120916	0.0811279	0.114926	0.106351	0.116765
F53B3.10	0.0845853	0	0	0	0	0	0	0	0	0	0	0	0	0	0
21ur-7978	0	0	0	0	0	0	0	0	0	0	0.704297	0	0	0	0
21ur-6983	0	0	0	0	0	0	0	0	0	0	0.704297	0	0	0	0
21ur-7092	0	0	0	0	0	0	0	0	0	0	0.704297	0	0	0	0
21ur-14686	0	0	0	0	0	0.827383	0	0	0	0	0	0	0	0	0
21ur-9684	0	0	0	0	0	0	0	0	0	0	0	0	0	0	0
srx-61	0	0	0	0	0.0387541	0.0378541	0	0	0	0	0	0	0	0	0
W01A11.19	0	0	0	0	0	0	0	0	0	0	0	0	0	0	0
W01A11.18	0	0	0	0	0	0	0	0	0	0	0	0	0	0	0
W01A11.11	0.057948	0	0	0	0	0.0959947	0	0	0	0	0.0817141	0	0	0.105411	0
W01A11.10	0	0	0	0	0	0	0	0	0	0	0	0	0	0	0
W01A11.13	0	0	0	0	0	0.233222	0	0	0	0.0858782	0	0	0	0	0
W01A11.12	0	0	0	0	0	0	0	0	0	0	0	0	0	0	0
W01A11.14	0	0	0	0.189606	0	0	0	0	0	0	0	0	0	0	0
C47G2.8	0.127064	0.0491173	0.154415	0.271462	0.117543	0.191355	0.135428	0.0863788	0.0785975	0.155016	0.0651553	0.174862	0.145972	0.0420249	0.141566
C47G2.9	0.552031	0.586823	0.819934	2.99378	1.87244	0.914475	2.15734	1.032	0	2.0204	0	1.04457	2.3253	0	0
21ur-4164	0.998912	0	0	0	0	0	1.95188	0	0.849602	0	0	0	0	0	0
T06F4.8	0	0	0	0	0	0	0	0	0	0	0	0	0	0	0
F10D7.11	0.208284	0.0790754	0	0.322733	0.35324	0.0985817	0.145353	0.111251	0.354302	0.0726006	0.0419581	0.0563031	0.0626677	0	0
F10D7.10	1.21447	0.704187	0.765272	3.6258	3.74487	3.20066	1.43822	0.7912	1.00164	0.875506	0.415165	0.696381	1.04639	1.27195	1.22779
W01C9.1	0.0900307	0.0319017	0.178298	0	0.101792	0.049714	0.0586401	0.056103	0.306294	0.0732238	0.0423183	0.113573	0.0632057	0.0545903	0.286058
pqn-73	0.81424	0.696016	0.585996	0.493172	0.334551	0.507554	0.910329	0.94156	0.992392	0.962634	1.01206	0.754482	0.583419	0.603147	0.800138
W01C9.2	0.247518	0.25654	0.266539	0.402703	0.325329	0.502287	0.47156	0.462726	0.39999	0.347262	0.296677	0.234181	0.208523	0.225125	0.31177
glb-27	0.298607	0.264523	0.147841	0.404852	0.253212	0.391608	0.0486233	0.279117	0.169316	0.455369	0.350896	0.188345	0.366863	0.316857	0.389676
decr-1.2	3.36086	3.66859	3.38377	2.89506	2.18048	2.31667	2.86485	2.95174	2.91605	4.16897	4.42117	3.07306	2.85037	3.28246	3.93151
pik-1	7.58734	6.40269	6.722	9.9818	8.08346	8.87024	5.56453	7.22334	6.48167	7.43775	6.78711	6.78006	6.08225	7.15018	8.32005
sdz-7	0	0	0	0	0	0.104355	0	0.117766	0	0	0.0444152	0.1192	0	0	0
nep-3	0.688227	0.596988	0.785071	0.348357	0.205427	0.337468	0.52716	0.463181	0.524479	0.839623	0.986016	0.666771	0.75374	0.691062	0.76473
uso-1	18.4125	18.0698	16.8687	15.3845	15.2263	15.7826	15.5777	17.2559	18.8202	16.4227	18.3491	17.6768	16.2512	15.9534	17.148
21ur-7060	0	0	0	0	0.847054	0.827383	0	0	0	0.609327	0	0	0	0	0
21ur-15594	13.4853	11.6806	11.8695	16.2519	14.3999	11.5834	10.7353	18.6743	17.8416	13.4052	11.9731	8.50579	22.0904	11.811	8.84152
C47G2.3	24.7511	21.8651	23.6836	25.517	22.6646	25.4942	21.8036	21.5627	20.1205	19.991	15.5275	14.9315	21.1613	18.5444	25.7173
21ur-6095	0	0	0	0	0	0	0	0	0	0	0	0	0	0	0
21ur-7913	0	0	0	0	0	0	0	0	0	0	0	0	0	0	0
hyl-1	21.2375	22.0225	25.0807	19.8851	20.879	19.2697	24.0195	19.4342	20.2775	18.1502	19.2483	17.6651	29.258	25.9972	23.0824
pkg-2	17.1129	13.8978	17.519	19.8597	23.4147	26.3296	16.5645	19.4139	18.102	15.8231	18.4897	14.4999	21.2961	19.4571	16.2548
cks-1	76.4378	73.5093	76.4179	133.655	119.274	157.29	83.3451	74.7168	77.1886	93.2526	85.5239	108.078	92.9346	95.8652	115.763
C09G4.4	2.25704	2.58747	1.51186	1.60005	2.32672	3.66562	4.15083	2.23382	2.33372	1.34977	2.49624	2.76348	1.58454	4.26668	2.59133
mes-6	6.60477	6.85945	7.59747	10.2909	9.95105	11.4952	8.36125	7.54481	7.60209	9.81943	7.95244	9.72208	8.22787	9.9406	10.8567
21ur-11746	0	0	0	0	0	0	0	0	0	0	0	0	0	0	0
C50C3.19	0.244956	0.260395	0.264607	0.483072	0.415434	0.0737793	0.261079	0.457936	0.416684	0.570516	0.533831	0.505652	0.281406	0.648129	0.242589
C50C3.18	0	0	0.106704	0	0	0	0	0	0	0	0	0	0	0	0
F18C5.14	0	0.161589	0.451558	0	0	0	0	0	0	0	0.857406	0	0	0	0
F18C5.15	0	0	0	0	0	0	0	0	0	0	0.154872	0	0	0	0
C50C3.17	0	0	0	0	0	0	0	0	0	0	0	0	0	0	0
C50C3.16	0	0	0	0	0	0	0	0	0	0	0	0	0	0	0
F18C5.10	2.73252	2.71447	2.85345	4.29255	4.55328	4.01266	4.08029	3.92606	3.38971	3.07159	2.60806	3.27394	6.0315	4.73184	4.9558
K02E7.11	0	0	0	0	0.0432801	0.08455	0.199462	0	0	0	0.143944	0.0965783	0	0	0
K02E7.12	0	0.265468	0.370923	0	0.211764	0	0.243985	0	0	0.304663	0	0	0	0	0
Y54F10BM.6	0.0635672	0.0675735	0	0	0	0.0526516	0.0310526	0	0	0	0	0.060142	0	0	0.0432802
fbxa-48	0	0.0669648	0.046783	0.341632	0.391731	0.278279	0.328244	0.0785105	0.160736	0.0512347	0.0296101	0.0397334	0.1769	0.229181	0.300232
fbxa-39	0.203267	0.237686	0.0905742	0.330708	0.344731	0.336725	0.317747	0.342	0.10373	0.27278	0.386954	0.26924	0.128432	0.184877	0.138396
fbxa-9	0.0871325	0.0694681	0.0647093	0.275647	0.166244	0.270639	0.255386	0.203614	0.222326	0.132875	0.061434	0.185485	0.0917565	0.158499	0.133481
iffb-1	359.308	369.836	368.432	316.31	324.136	331.112	301.053	342.03	355.953	397.545	397.516	326.061	294.299	351.195	339.657
Y54F10BM.3	32.4136	35.06	37.4926	19.001	16.4233	15.8271	31.7642	38.8817	43.2732	42.7947	47.7373	30.4724	25.1224	32.1404	34.519
ppm-1.D	12.2891	11.8862	11.9092	18.2272	15.1675	19.8744	12.1044	11.7682	11.53	14.948	13.7232	12.6016	11.8084	14.3613	14.4314
Y54F10BM.9	0.991047	0.955962	1.16761	2.13438	1.71189	2.23965	1.1117	0.960672	1.20713	1.12696	0.979115	1.36595	1.47527	1.50787	1.13293
npa-1	2460.13	2757.07	2854.93	1973.56	2316.77	1928.19	2779.41	2618.48	2873.5	2056.16	2245.76	2250.6	2522.14	2320.16	2034.85
VC5.2	3.6802	3.21175	3.33264	10.108	9.93599	8.92843	3.66515	4.01703	5.22022	3.91045	2.79567	4.06596	4.82563	4.47019	4.35667
21ur-11244	0	0	0	0	0	0	0	0	0	0	0	0	0	0	0.680117
nhr-286	1.59	3.82218	1.95909	2.51501	2.60464	2.99312	1.27099	1.79022	1.90557	1.66423	1.47775	1.62399	2.35935	2.30069	1.93139
nhr-135	2.67753	11.1087	2.36042	1.75851	1.81312	1.94651	1.48676	1.76454	2.11347	2.27952	1.80634	1.74958	3.14418	3.04848	2.19024
mys-1	39.4636	40.4609	44.3604	87.5739	75.661	91.3419	50.8424	51.0207	48.8216	57.6418	50.6112	56.1246	52.0095	59.15	58.4678
nas-38	31.8125	33.688	30.5867	12.598	15.2288	10.0772	34.1487	35.5888	33.0286	20.8462	30.5784	25.1943	34.9518	24.7997	22.4129
F57C12.2	21.002	21.0868	27.6035	32.744	36.8799	28.0136	26.6237	26.3758	28.9979	22.5667	21.6084	22.8028	27.2866	31.5733	24.5976
hlh-19	0.31216	0.398201	0.370923	0	0.105882	0.310268	0.182988	0.583571	0.371701	0.380829	0.660279	0.472544	0.591707	0.340702	0.212537
mrp-2	2.79512	2.66929	2.74959	2.76664	2.71213	2.57324	2.89648	2.9125	2.94633	2.54631	2.98842	2.69654	3.15577	2.90066	2.54888
mrp-1	8.15847	8.16717	8.81353	11.6537	12.1568	11.7649	11.9866	10.3123	11.184	9.6404	10.3587	9.65152	9.37089	8.95107	7.75639
F57C12.6	0.595505	0.673879	0.68478	0.798706	0.586422	0.954672	0.750722	0.646417	0.555509	0.421841	0.243795	0.290796	0.647337	0.419325	0.235425
tofu-5	15.576	14.0562	17.3597	31.5199	23.4895	33.9333	17.276	17.6388	17.2698	20.0414	18.1718	22.9638	20.1551	23.3599	22.2782
K07H8.16	561.066	425.312	580.525	1338.43	1119.66	1431.51	440.067	286.767	242.225	349.22	209.118	564.395	716.864	459.228	318.281
F31A3.5	4.78271	4.12891	4.08432	6.04502	4.8551	6.09265	4.68231	4.12172	4.91146	4.3192	4.19611	4.30201	4.11609	4.41254	4.4198
clec-229	1.60936	1.78945	0.9067	0.334402	0.721565	0.398369	2.06031	3.00863	2.13974	1.08325	1.226	1.1201	0.623362	0.168248	0.251895
abu-3	0	0.0227312	0	0	0	0	0	0	0	0.0260874	0.0301534	0	0	0.0388977	0
F31A3.3	0.245347	0.26081	0.516255	0.443522	0.485446	0.203217	0.479408	0.496889	0.556464	0.249432	0.749603	0.464254	0.430612	0.371916	0.445457
hlh-28	0	0.0309712	0	0	0	0	0	0	0	0	0	0.0551301	0	0	0
842..897	0.374592	0.398201	1.11277	0.677164	0	0	0	0.350143	0	0.456995	0.792335	0	0.394471	0	0
clec-228	0	0	0	0	0	0	0	0	0.0616292	0	0	0	0	0	0
Y54E10BL.8	1.41513	1.50432	1.85461	0.902885	1.12941	0.96528	1.62656	1.40057	0.849602	2.03109	1.99551	1.57515	1.40256	0.151423	2.60711
sls-1.1	0	0	0	0	0	0	0	0	0	0	0.435007	0	0	0	0
rrn-4.14	0	0	0	0	0	0	0	0	0	0	0	0	0	0	0.240041
sls-1.4	0	0	0.158967	0	0	0	0	0	0	0	0	0	0	0	0.291479
sls-1.2	0	0	0	0	0	0	0	0	0	0	0	0	0	0.194687	0
his-30	0.081942	0	0.0811393	0	0.0463233	0.0452475	0	0.20425	0	0	0	0	0	0	0.0371939
C01G12.14	0.24392	0.518588	0	0	0	0	0	0	0.414922	0	0	0	0.51373	0.221852	0
C01G12.15	0.10869	0	0	0	0	0	0	0	0	0	0	0	0	0	0
T04F3.10	0.072335	0	0	0	0	0	0	0	0	0	0	0	0	0	0
C01G12.12	4.65929	4.73282	5.04426	4.90392	4.67092	6.00322	4.9163	5.38107	5.95308	4.95161	5.28536	5.01559	5.27727	5.83868	5.38588
col-48	1280.45	1507.59	1575.49	608.241	722.721	559.606	1935.79	1824.14	1807.23	1388.48	1669.97	1892.41	1430.67	1583.67	1615.08
vha-5	32.1138	29.6601	29.7078	58.6173	54.8502	58.4071	41.5287	32.2911	38.9495	38.124	32.8804	41.6466	34.2645	35.7864	35.9077
ntr-1	0.036802	0.0782431	0.0273311	0	0.0468109	0.0152413	0.0359556	0.0344	0	0.0897955	0.0778434	0.0522285	0	0	0.0250569
T07D10.3	0.591948	0.452278	0.384661	1.13697	1.0196	1.08785	0.650626	0.466857	0.786669	0.688313	0.443447	0.665062	0.506481	0.740291	0.831254
C42C1.8	19.5851	19.3738	18.7136	24.4806	21.9985	26.2698	11.1561	14.5111	11.1087	27.1726	18.9514	17.4798	11.6734	14.68	25.2804
C42C1.9	4.1595	4.03972	4.47453	3.49734	2.67174	2.49523	3.02425	2.99674	3.33796	5.59713	5.26135	3.24244	3.40524	3.87116	4.49737
flp-33	1.48689	0.982535	0.47751	1.16233	0.749692	1.13171	2.19867	3.00506	2.18748	1.1276	1.7567	2.20521	0.507825	1.90062	1.31333
nspb-8	0.699239	0.743309	0.259646	1.10603	1.63058	1.01354	0.683157	2.451	0.743402	0.853057	0.493008	0.330781	0.184087	0.158994	0.11902
clec-15	0	0	0	0	0	0	0	0	0	0	0	0	0	0	0
clec-16	0	0.0178823	0	0.0304099	0	0	0	0	0	0	0	0	0	0	0
ppm-1.H	0.381285	0.556451	0.422345	0.292061	0.394561	0.235521	0.770288	0.45909	0.54965	0.496697	0.364516	0.562511	0.898315	0.446712	0.475202
C42C1.3	0.92894	0.879762	0.80277	0.854905	0.630176	0.615541	0.660055	0.757797	1.0343	1.23631	1.40519	0.958785	0.711445	0.737365	1.01196
T07D10.8	0.743494	0.824226	0.567934	0.614419	0.846625	0.651014	0.591493	0.635398	0.542025	1.01071	1.01847	1.0451	0.78295	0.869437	0.954574
sre-14	0.100465	0.117477	0.0895331	0.145292	0.2215	0.066571	0.176679	0.131471	0.0854485	0.0735394	0.0566676	0.133073	0.232753	0.365504	0.109444
oac-59	2.3308	1.86093	2.20643	2.11577	2.95197	2.46084	2.83427	2.01971	2.55245	1.73296	1.41061	1.74145	2.59143	2.20181	1.38261
vps-8	7.02291	7.13813	7.66986	9.11412	8.79995	9.35402	7.83462	7.7602	7.90602	7.6809	6.61648	7.90724	7.69073	8.09609	8.6526
F31B12.4	0.421228	0.358221	0.250261	0.304588	0.214315	0.418675	0.164616	0.157494	0.573225	0.719446	0.118797	0.398531	0.177433	0.459742	0.114719
Y73B3A.17	29.9993	29.9131	24.9939	17.2845	18.6532	18.6953	15.5216	20.8794	21.5835	34.1644	31.5323	22.7072	18.1569	19.3983	24.0211
Y73B3A.16	0.830032	0.748657	0.821901	0.636566	0.426574	0.583334	0.24574	0.329151	0.427857	0.490968	0.851237	0.76151	0.688669	0.686306	0.68501
fbxa-221	0.0155386	0	0	0.0561795	0	0	0	0	0.013216	0.0473921	0.0109557	0.0147014	0	0	0.0211592
fbxa-16	0.166485	0	0.164855	0	0.188234	0.367726	0.216875	0.103746	0	0.067703	0.156511	0	0.233761	0	0.0755685
Y73B3A.13	0.375486	0.390282	0.61968	0.920124	0.650958	0.691131	0.456525	0.467971	0.780661	0.183234	0.400054	0.284203	0.492069	0.728565	0.590841
cal-6	0.498377	0.626113	0.538359	0.573322	0.691548	1.20087	0.398385	0.423499	0.462418	0.221095	0.447221	0.171463	0.477114	0.329664	0.771191
Y73B3A.11	0.0529726	0.168934	0	0.0957605	0	0	0.103509	0	0	0.129251	0	0	0	0	0
F54E4.12	0.176279	0.374778	0.523656	0	0.597921	0.292017	0	0	0	0.322585	0.248576	0.16678	0	0	0.120021
Y73B3A.18	15.5213	11.1962	9.16525	8.09583	8.21372	6.71802	7.83873	9.59946	7.91583	10.8204	11.8075	6.29358	6.26765	5.33371	11.5014
Y95B8A.8	26.7219	26.0352	26.528	33.1955	30.391	35.2346	25.2366	25.5801	25.9889	29.8514	30.6374	25.8658	24.4005	25.9296	28.7143
Y95B8A.2	42.0356	33.3049	36.5517	14.6001	22.1088	15.8036	35.4818	41.8507	32.7788	26.0877	35.9628	28.36	46.5211	19.9174	15.5003
nas-30	21.5089	17.968	15.8749	4.61398	8.03735	4.36027	14.91	18.44	11.51	11.612	16.1024	8.87951	17.9327	7.82276	5.9827
Y95B8A.6	4.0083	3.48733	3.5687	10.1067	10.2066	9.18504	5.46225	5.76579	4.48006	4.31226	3.82787	4.54641	5.66857	3.65617	3.99531
Y95B8A.4	10.2646	11.2951	10.9772	7.01744	5.82387	6.781	7.97422	10.6762	10.7939	13.6307	13.72	10.0765	8.85712	12.2669	13.0287
ZK1225.10	0	0	0	0	0.0752141	0	0	0	0	0	0	0	0	0	0
unc-17	0.695303	0.711234	0.62354	0.830044	0.912212	0.521577	0.948473	0.870649	0.825692	0.552166	0.721475	0.682662	0.442084	0.381825	0.571655
21ur-2859	0	0	0	0	0	0	0	0	0.849602	0	0	0	0	0	0
21ur-12798	0	0	0	0	0	1.65477	0	0	0	0	0	0	2.10385	0	0
T08E11.8	0.0392096	0.0903086	0.0776511	0.401657	0.587396	0.48715	0.102154	0.0977345	0.144512	0.15945	0.165872	0.0247313	0.110108	0.118874	0.160177
math-40	9.94266	8.71721	10.9034	17.2808	18.8322	16.5092	12.9823	13.0937	13.4553	7.8929	9.71275	7.69258	13.0634	15.6353	13.7289
ZK1037.13	0	0	0.0355679	0	0	0	0.0467916	0.111918	0.0407343	0.467429	0.185722	0	0	0	0
wrt-7	0.0580281	0.0308427	0.107737	0	0.0492065	0.0360478	0	0.0135602	0.0123386	0.0353966	0.0204568	0.0274507	0	0.0263891	0.0197544
srz-10	0	0	0	0	0	0	0	0	0	0.0258502	0	0.120284	0	0.0385441	0.0577069
fbxa-3	0.285404	0.202261	0.141304	0.343956	0.443695	0.275794	0.371786	0.266775	0.202286	0.290156	0.201228	0.405038	0.300549	0.259582	0.064773
fbxb-10	0	0	0	0	0	0.0652583	0	0	0	0	0	0	0	0	0
fbxc-19	0.0401861	0	0.0746109	0	0.153346	0.18307	0.0392619	0	0.0854485	0.085796	0.170003	0.0570312	0.126956	0.109651	0.0820831
math-41	9.54138	9.94242	9.23677	6.94773	6.9134	6.7282	8.36262	9.15967	9.93733	7.55651	7.77624	7.91997	9.20171	8.92172	8.31961
21ur-15156	0	0	0	0	0	0	0	0	0	0	0	0	0	0	0
21ur-731	0	0	0	0	0	0	0	0	0	0	0	0	0	0	0
21ur-1272	0	0	0	0	0	0	0	0	0	0	0	0.945088	2.10385	0	0
21ur-3603	0	0.530935	0	0	0	0	0	0	0	0	0	0	0	0	0
21ur-1022	0	0	0	0	0	0	0	0	0	0	0	0	0	0	0
21ur-347	0	1.06187	0	0	0	0	0	0	0	0	0	0.945088	0	0	0
21ur-4904	0	0	0	0	0	0	0	0	0	0	0	0	0	0	0
21ur-3622	0	0	0	0	0	0	0	0	0	0	0	0.945088	1.05192	0	0
21ur-2318	0	1.06187	0	0	1.69411	0	0	0	0	2.43731	0	0	1.05192	0	0
21ur-4118	0.499456	0	0	0	1.69411	0	0	0	0	0	0	0	0	0	1.36023
21ur-2269	0	0	0	0	0	0	0	0	0	0	0	0	0	0	0
21ur-1052	0	0	0.741845	0	0	0	0	0	0	0	0	0	0	0	0
21ur-3864	0	0	0.741845	0	0	0	0	0	0	0.609327	0	0	0	0	0
F13H8.9	1.7481	1.18776	1.71313	1.62892	1.98665	2.2689	0.986	1.61715	1.50213	1.69292	1.75348	1.19354	1.5562	1.57355	1.34972
F13H8.8	20.0779	22.606	24.619	14.363	12.5644	11.5389	15.6824	20.85	22.556	24.8549	26.7795	17.8533	16.2109	18.4568	23.9868
F19H6.t1	0	0	0	0	0	0	0	0	0	0	0	0	0	0	0
21ur-4490	0	0	0	0	0.847054	0	0	0	0	0	0	0	0	0	0
F13H8.1	3.89503	2.46266	2.68469	5.06229	6.34674	5.29264	3.83032	3.85497	3.59431	3.07473	3.15908	3.17935	4.23578	2.82485	2.77329
F13H8.3	2.70372	2.28939	2.68647	5.4775	4.58539	6.05423	2.73263	2.6144	2.25201	2.75253	2.45847	2.36398	3.3381	2.3404	2.56449
F13H8.2	23.7628	24.2974	23.8874	25.539	23.9152	24.2628	22.8674	24.134	26.4939	30.6321	32.6605	28.1697	24.3707	27.7573	27.9455
F13H8.5	346.225	417.692	336.418	60.0787	89.8866	48.8462	263.613	308.896	282.273	220.89	333.634	286.479	191.536	185.015	201.788
nmgp-1	5.3583	5.3863	4.76018	3.98447	2.59947	2.74895	4.52963	4.78359	5.36542	4.04893	5.12657	3.49956	6.08286	4.42419	4.79532
upb-1	36.2234	31.1883	32.5762	112.851	102.144	92.9057	31.8337	28.8056	30.6864	36.4748	25.0062	32.8735	37.4626	39.4699	39.4117
F13H8.6	0.717762	0.590709	0.412682	0.209278	0.353407	0.728754	0.0904844	0.476132	0.315084	0.451951	0.555042	0.569556	0.487646	0.589648	0.315286
C48D1.9	8.02774	9.66621	9.0486	3.74329	3.68996	3.67883	6.71429	7.93857	6.63638	8.03631	11.0239	6.55883	5.81492	7.47887	8.17308
npp-4	13.0961	12.5838	14.2299	18.8785	16.7321	19.4811	14.3476	15.8489	14.8073	16.4914	15.9519	15.686	15.8198	17.2976	15.7045
Y54E5A.7	17.5034	17.8311	16.9041	22.4098	21.9282	23.5665	16.9309	16.7754	15.1974	17.5678	16.2859	17.8717	19.6083	19.3243	19.3566
dus-2	8.72048	9.19356	8.30629	9.63215	9.57927	9.27729	9.37973	9.19826	7.97498	10.0922	8.79969	8.29601	8.25651	8.7465	10.1317
ttm-5	4.22818	3.21486	4.53486	2.92505	2.46649	2.72831	4.30972	3.79916	3.81736	2.84352	3.77565	2.47858	4.72641	3.67921	3.96079
Y54E5A.2	4.84633	5.1455	5.62201	3.13345	3.17967	2.97886	3.99756	4.91578	4.51306	5.79014	5.64507	4.66328	4.71857	5.71629	5.27463
C48D1.1	0.44738	0.387507	0.525034	0.658978	0.599495	0.896658	0.841805	0.774407	0.554322	0.296481	0.342691	0.647975	0.604897	0.562634	0.518952
cho-1	0.508978	0.431557	0.323995	0.449095	0.637126	0.542029	0.284155	0.249206	0.329828	0.399178	0.384495	0.458622	0.306279	0.330664	0.313537
ced-3	12.2297	11.6584	13.6417	30.3971	24.1999	35.1293	14.5171	12.9942	12.98	18.1444	15.338	21.3957	18.92	21.1992	19.3833
C48D1.5	0.229548	0.231502	0.288495	0.563923	0.199642	0.604519	0.138011	0.121037	0.160194	0.208238	0.298793	0.267298	0.223135	0.342614	0.368683
Y54E5A.8	4.66626	4.64754	4.66738	3.9897	4.99066	4.30023	4.64109	5.04935	4.5051	4.56445	3.88281	4.59381	5.64434	4.70292	3.64932
C48D1.7	4.20608	3.79201	2.60964	2.21367	1.35443	1.32297	3.74523	3.68272	3.5321	4.02712	5.55573	4.53354	3.47615	3.87397	3.33499
tag-63	13.0699	11.9775	13.7669	26.5212	22.5169	27.6774	12.5139	14.0086	13.8305	19.4861	14.3986	17.6623	15.1169	18.6831	19.7922
Y27F2A.11	0	0.0226619	0	0	0.0361548	0	0	0	0.10879	0.0260078	0.0751537	0	0	0.0193895	0.0290294
Y27F2A.10	0	0	0	0	0	0.0227125	0	0	0	0	0	0	0	0	0.0373398
Y47G6A.21	11.1168	9.4075	10.2844	20.3431	21.3782	17.1714	11.208	11.5912	9.943	11.0964	7.20254	9.665	13.5189	11.8252	11.3069
rnp-6	39.2272	38.335	40.6134	50.9724	46.557	50.5544	41.457	43.1325	44.1548	49.0352	47.2613	47.3146	43.5151	46.0105	46.9852
lpd-3	13.9822	14.5872	15.1928	15.4242	14.301	14.6239	14.5733	14.6398	15.7809	12.6835	14.1824	12.9237	13.6104	12.5804	11.9796
Y47G6A.22	17.9608	16.79	16.8006	17.6718	16.858	16.6937	16.7976	15.0712	16.6289	10.0861	9.89883	11.6746	16.6905	18.7301	17.0829
Y47G6A.25	4.39204	3.81768	4.87498	7.61003	6.18484	7.59091	3.90375	3.7645	3.99178	5.6	4.31522	4.14039	3.90714	5.68197	5.98071
mis-12	22.6224	19.6957	22.7711	27.4438	25.8102	28.5558	21.408	20.342	27.478	29.3324	26.3113	27.5945	25.3587	30.4045	33.0966
miro-3	2.18719	2.02309	1.55049	1.60465	1.58973	1.11755	1.901	2.45598	2.0777	2.07056	1.60219	1.86778	1.60032	1.88597	1.83728
Y47G6A.26	10.0981	9.28193	8.4352	4.42734	4.33417	4.11591	5.96462	7.10002	7.00383	9.65643	11.7121	7.92531	4.63487	7.68338	10.585
let-765	73.0512	72.7503	79.0731	103.51	100.053	100.689	61.7695	65.6891	70.7231	72.5167	72.1794	70.8264	77.906	76.399	68.5818
mdh-2	90.5637	86.1978	94.3076	98.6468	95.8756	101.964	102.114	98.2884	102.233	72.6969	75.263	78.5749	105.715	106.554	103.833
PAR2.5	0	0	0	0	0	0	0	0	0	0	0	0	0	0	0
mig-22	16.2736	16.0112	17.5334	31.4204	26.0966	30.6995	16.5485	15.8894	15.1525	21.1039	16.1927	19.5017	18.3126	20.0985	21.4326
aak-1	13.0781	14.2237	16.4061	14.4829	14.0999	14.9307	11.4168	12.3409	11.2695	13.9019	14.1385	11.482	16.8611	15.5868	15.2023
F55B12.11	0.11796	0.188091	0.306611	0.15993	0.100027	0.16284	0.17287	0.147014	0.0501639	0.0719542	0.027723	0.0744024	0.269142	0.107288	0.21417
F20H11.4	42.0873	48.6477	49.4663	33.0007	30.8275	25.771	28.931	38.6019	37.7588	57.7961	55.3228	33.8625	26.5381	33.3781	45.6165
ddo-3	6.79208	7.1137	5.65271	13.3975	9.44995	13.0162	3.55811	4.39137	3.19043	7.2421	5.1355	5.61638	7.47851	5.82979	6.79408
mrps-26	104.476	103.787	117.53	115.541	115.808	116.309	97.9903	109.376	114.066	97.735	96.7336	86.0288	98.8027	113.83	124.507
nlp-28	83.4849	48.1462	24.7057	121.041	132.962	129.523	19.6666	10.9924	4.59557	67.7922	21.9613	23.9565	80.1055	51.9381	96.3705
nlp-27	193.871	108.391	87.9951	418.172	397.187	278.953	66.7248	64.3751	35.8462	160.679	72.9382	85.6405	155.036	132.858	164.933
str-83	0.0314029	0.0222548	0	0	0	0	0	0	0	0.038311	0	0	0.0440926	0	0.0427618
nlp-31	900.868	702.476	411.197	121.082	171.328	153.632	293.398	327.66	206.509	392.182	586.615	448.991	757.855	668.78	932.87
nlp-30	1296.84	1070.79	591.696	117.104	175.256	108.635	316.692	424.653	225.909	564.48	813.464	546.639	749.811	543.215	1022.22
nlp-29	998.447	631.11	411.153	353.589	415.217	299.367	255.538	285.199	139.036	391.196	518.591	331.585	830.976	634.946	901.789
str-247	0	0	0	0	0	0	0	0	0	0.0247263	0	0	0	0	0
str-82	0	0	0	0.034822	0	0	0	0	0	0	0.027163	0	0.020285	0.0350401	0.0131152
C02C6.4	0	0.0899164	0	0	0	0	0	0	0	0	0	0	0.178148	0	0
C02C6.6	0	0	0	0	0	0.171183	0	0	0	0	0	0	0.217639	0	0
dyn-1	28.3633	29.2385	31.4489	29.601	29.4204	29.6242	34.448	32.6825	32.9785	26.4943	27.7533	31.5337	35.4514	31.7121	28.2476
lron-3	3.71585	3.70682	3.98305	4.36788	4.0357	3.76004	4.61399	3.86685	5.02867	3.59535	3.78145	3.862	3.58535	3.5628	4.62373
olrn-1	2.44571	1.75264	1.72595	2.26559	2.51758	1.48151	1.72374	1.70603	1.38676	1.67742	2.22197	2.10671	2.56269	2.06951	2.12083
abf-5	0.376513	0.171533	0.159782	3.20871	2.55419	2.22757	0.210202	0	0.365982	0.787437	0.227542	0.305336	0.453136	0.39137	1.31838
str-123	0	0	0.0302794	0	0.0345736	0	0	0	0	0	0	0	0	0	0
abf-6	0.642158	0.151696	0.158967	4.38544	4.84031	3.19133	0.557679	0.266775	0.121372	0.957513	0.452763	0.945088	1.12706	1.4277	1.89461
ilc-17.1	0	0.0669648	0	0.0569387	0.0534178	0.0521773	0.0615457	0.0588829	0.267893	0.153704	0.133245	0.0596001	0	0.11459	0.0428903
C02C6.8	0	0	0	0	0	0.125906	0	0	0	0	0	0	0.160075	0	0
str-124	0.0205658	0.010931	0	0.0371776	0.0697574	0.0681374	0	0.038447	0	0.0501798	0.058001	0	0.129943	0.0748208	0
alh-13	146.244	171.669	163.929	96.5817	111.019	78.0398	210.324	197.13	213.218	139.745	185.827	191.045	187.47	169.765	150.615
T23F2.9	0	0	0	0	0	0	0	0	0	0	0	0	0	0	0
AC3.14	0.563145	1.57143	1.77744	1.78153	2.02952	1.28272	1.65058	1.44757	1.07768	1.9752	1.19116	0.799202	4.29947	0.768294	1.34198
AC3.15	0.142702	0.303391	0	0.128984	0.121008	0.118198	0	0	0.606859	0.0870467	0	0	0	0.129791	0.0971596
AC3.16	10.6984	7.73041	6.85465	0	2.96469	0	12.8433	13.4642	12.4891	8.35996	11.142	2.64625	7.51073	1.52634	1.23781
spe-10	2.24472	2.25949	2.36042	1.14913	0.960155	0.954311	1.59144	1.81968	2.06125	2.20535	2.91323	1.80426	1.29697	1.98743	2.38041
AC3.11	0	0.0851117	0	0	0	0.132634	0	0.149679	0	0.195357	0	0.303005	0.168629	0	0
AC3.12	3.82741	6.41593	6.45015	3.19336	1.74761	1.70702	4.4585	3.9904	3.50573	6.73466	5.18956	3.34263	1.86024	5.3556	5.51253
AC3.13	0.382562	0.271116	0.0473518	0	0.216269	0	0.436058	0.178796	0.21692	0.155573	0.404596	0.361949	0.402864	0	0.0434117
21ur-11626	0	0	0	0	0	0	0	0	0	0	0	0	0	0	0
21ur-14867	0	0	0	0	0	0	0	0.933714	0	0	0	0	0	0	0
F43H9.5	0	0	0	0.636261	0	0.116611	0.275097	0	0	0	0	0	0	0	0
21ur-10377	0	0	0	0	0	0	0	0.933714	0	0	0	0	0	0	0
C50A2.t2	0	0	0	0	0	0	0	0	0	0	0	0	0	0	0
Y61A9LA.12	11.1734	12.4332	12.9288	20.2963	18.7662	17.6736	20.2834	18.4625	17.2898	10.9051	11.3849	11.6967	14.9167	16.7845	16.1475
Y61A9LA.13	0.141738	0.753354	0	0.512448	0.721141	0.469595	0.830866	0	0.72331	0.518751	0.599605	0.536401	0.895556	0	0
Y61A9LA.10	185.01	193.503	200.567	183.758	178.623	173.668	153.206	189.501	194.129	232.935	235.762	181.748	160.748	195.057	189.581
Y61A9LA.11	8.70164	9.34918	9.32417	9.88759	8.11666	9.62706	8.56223	8.42417	8.82831	7.58273	7.62519	8.17396	9.8834	7.80132	10.2622
K09E3.2	0.953507	0.810883	0.944167	0.919301	0.862455	0.631819	0.745262	0.356509	0.216262	0.697956	0.358551	0.60142	0.669405	0.231264	0.605922
lido-5	0.0659659	0.116872	0.0979796	0.278248	0.261042	0.619236	0.0429658	0	0	0.0536514	0.0930204	0.124823	0	0.159994	0.239538
K09E3.4	0.0993002	0.0923638	0.0368728	0.0448771	0	0.0411243	0	0	0	0.0302861	0	0	0	0.0451581	0.0845116
K09E3.7	0.12196	0.146933	0.108689	1.11706	1.00662	1.41425	0.270085	0.1368	0.0691536	0.386852	0.0573265	0.646176	0.308238	0.399334	0.520369
lido-6	1.20182	1.25433	1.46051	2.38982	3.18704	3.09493	1.32362	0.8987	1.26378	1.3329	1.01683	1.30245	1.42667	1.94768	2.14237
set-2	14.1069	13.9595	14.7837	19.1734	17.2758	19.9544	14.5312	15.2271	16.693	18.3483	17.8849	15.4673	13.0896	16.1176	15.9642
ula-1	11.3048	11.5117	13.0109	16.8461	14.2785	17.9499	12.7338	13.048	14.387	11.2826	10.8208	11.7962	13.0485	12.7429	14.0112
fsn-1	7.26536	6.54023	5.8011	10.7804	9.22348	9.77454	5.49808	5.53499	4.58989	9.91391	6.4402	7.17188	6.41262	7.41018	9.42156
rpb-2	23.0017	23.6801	24.7826	26.5818	24.05	27.0052	23.5475	22.824	26.4016	26.1949	27.2207	25.0231	25.2453	28.4833	26.9514
eri-9	9.0576	8.61993	11.5459	22.3434	18.526	23.9829	11.5123	11.2102	10.3608	12.1564	11.1758	12.16	12.7729	13.9686	13.7614
mrps-18C	31.535	30.6155	30.2063	27.7525	30.4688	27.1521	29.2033	31.4181	30.6488	28.949	31.2645	25.2507	30.6932	32.5545	32.3594
C26E6.1	1.91669	2.6412	2.636	3.56112	2.70885	2.76354	1.94197	2.78692	3.07927	4.28694	3.30341	2.85445	2.61646	3.93854	3.67332
ntl-9	3.86588	3.84006	3.42011	5.19363	4.1022	4.9518	4.23103	3.43584	2.96462	4.35549	3.85768	3.83746	3.93756	4.01569	4.12796
flh-2	2.36049	1.84644	1.95148	2.5898	3.10946	3.1971	2.24818	2.35907	2.1213	1.92889	1.6643	2.20521	3.2049	3.25415	2.54719
F47D12.3	0.644688	0.474453	0.515609	0.448241	0.672837	0.657212	0.484508	0.556255	0.421788	0.363003	0.629372	0.563031	0.417785	0.360838	0.405176
gar-2	4.59137	4.72527	4.01882	5.81659	5.70496	4.41298	3.77641	4.20869	5.45556	4.09111	4.51515	4.99136	4.81852	4.38976	3.61329
F47D12.6	3.04619	2.42863	2.26226	3.12881	4.22688	3.4406	3.11141	3.62392	2.94417	2.28045	2.44063	2.22704	2.91622	4.91151	3.5824
F47D12.7	19.6872	21.5752	21.9087	19.5272	17.1543	16.716	17.0907	21.2533	21.3895	27.592	26.1124	19.7328	18.1293	23.0268	24.7234
hmg-1.2	186.128	182.032	195.681	224.046	226.522	230.514	186.479	190.486	191.47	193.167	184.168	192.301	206.645	216.205	206.591
gadr-3	0.0393383	0	0.0949479	0.053335	0.0833949	0.138479	0.0192168	0.0643488	0.058552	0.011998	0.027736	0.130265	0.0621389	0.0983931	0.0937433
F47D12.9	14.3754	13.8996	14.2663	16.5413	15.7682	16.781	10.9355	10.4265	10.5329	11.9522	11.1243	11.547	18.0715	15.3287	12.556
R02F11.8	0	0.0891971	0	0.151685	0	0	0	0	0	0	0	0	0.176723	0	0
R02F11.9	0.0397295	0	0	0	0	0	0.0776315	0	0	0	0.0280118	0	0	0	0.0541002
F13B12.14	0	0	0	0	0	0	0	0	0	0	0	0	0	0	0
R02F11.1	32.9867	27.8426	16.1362	2.89229	6.29787	4.84276	22.3859	35.7818	29.2657	27.1822	37.5466	24.5936	17.3478	16.4564	16.488
R02F11.2	1.77723	1.78084	1.73097	1.79072	1.97646	1.68924	1.65096	1.57953	0.991202	1.49285	1.43794	2.42573	1.84087	1.24545	1.11086
R02F11.3	5.56537	4.89977	5.10814	6.43628	6.09879	6.29993	5.46525	5.02872	5.99576	5.70156	4.66849	5.3465	5.69541	4.93207	5.58667
R02F11.4	9.69626	10.0541	10.4105	17.6785	13.7569	18.5774	8.7587	9.99562	8.94438	11.863	9.25074	9.94963	11.9496	12.6994	13.9807
21ur-15363	0	0	0	0	0	0	0	0	0	0	0	0	0	0	0
R02F11.6	0	0.0877924	0	0.149296	0	0	0	0	0	0	0	0	0.17394	0	0
R02F11.7	0.0962255	0.0511451	0	0	0	0	0	0.35978	0.409212	0	0	0.182081	0.101332	0	0
21ur-5076	0	0	0	0	0	0	0	0	0	0	0	0	0	0	0
C04C11.12	0	0	0	0	0	0	0	0	0	0	0	0	0	0	0
C04C11.13	0	0	0	0	0	0	0	0	0	0	0	0	0.327265	0	0
21ur-1251	0	0	0	0	0	0.827383	0	0	0	0	0	0	0	0	0
C04C11.10	0	0	0	0	0	0	0	0	0	0	0	0	0.327265	0	0
21ur-3895	0.499456	0	1.48369	0	0	0	0	0	0	0	0	0	0	0	1.36023
Y41D4B.36	0.157723	0	0	0	0	0	0	0	0	0.192419	0	0	0.332186	0	0
srx-6	0	0	0.0168056	0	0.0191889	0	0	0	0	0	0.0319099	0	0.02383	0	0.0154072
lmd-4	0.0764575	0.0258607	0.0387146	0.257582	0.209238	0.195743	0.0814899	0.110449	0.0472939	0.0763172	0.0441061	0.0394569	0.102474	0.041092	0.170367
F07G11.6	0	0	0	0	0.0755335	0	0.0870264	0.0416306	0	0	0	0	0	0	0
F07G11.7	0	0	0	0	0.0688573	0.0448388	0	0	0.0460429	0.0165108	0.0190842	0	0.0570074	0	0
F07G11.4	0.125863	0.0594647	0.12463	0.0884827	0.0355763	0.162167	0.0683157	0.143792	0.0713666	0.0853057	0.0690211	0.10585	0.206177	0.101756	0.171389
srj-32	0.0585137	0	0.0434554	0.0528887	0.148855	0.0484659	0.0571679	0.0546945	0.19907	0	0	0	0	0.10644	0.119518
F07G11.2	0	0	0.0763664	0	0	0.0425859	0	0	0	0.0313624	0	0	0	0	0
F07G11.3	0.0607447	0.0502236	0.0902244	0.0732069	0.114467	0.100628	0.145072	0.138795	0.126292	0.0411707	0.0475877	0.0510858	0.127937	0.220996	0.137862
F07G11.1	0.0659659	0.0701235	0.0653197	0.0397496	0	0.0182128	0.0859317	0	0.112212	0.0536514	0.0930204	0	0.138933	0.0399986	0.119769
Y41D4B.35	0	0	0	0	0	0	0	0	0	0	0	0	0	0	1.02018
anr-50	0.100369	0	0.149079	0	0	0.0831341	0.0980608	0	0	0	0	0.094961	0	0	0
C04C11.15	0	0	0	0	0	0	0	0.121037	0	0	0	0	0	0	0
Y41D4B.33	10.0375	8.75186	10.0508	9.37835	9.94606	12.7043	12.3409	11.807	9.78413	11.42	13.1999	11.0972	12.8267	11.6938	13.0539
Y41D4B.30	0	0	0	0	0	0	0	0	0	0	0	0	0	0	0
K02A4.t2	0	0	0	0.526683	0	0	0	0	0	0	0	0	0	0	0
K02A4.t1	0	0	0	0	0	0	0	0	0	0	0	0	0	0	0.348353
T25G12.3	2.57524	1.63165	2.5078	14.7368	13.8545	13.448	3.96564	2.16804	2.4079	4.72302	1.27461	2.06536	4.84911	3.56768	2.90294
T25G12.1	0.918623	0.7293	0.63904	1.19817	1.26213	0.953508	1.22696	1.28256	1.32527	0.787328	0.614894	0.77011	0.710223	0.486501	0.728374
dhs-30	28.0592	28.3387	33.5875	29.2512	30.4071	29.441	36.4788	29.1187	32.3284	20.8343	20.7	24.3845	45.8092	37.221	26.9627
T25G12.6	1.70429	1.5408	1.65606	2.58423	2.28261	2.13725	2.48987	2.38958	2.52655	3.61432	3.84075	3.10437	1.62701	1.666	1.57248
acdh-7	53.6873	57.6919	63.7484	38.0742	40.8596	36.9377	63.0886	53.7598	58.9681	38.5941	45.7674	54.0462	76.9865	65.6304	51.0433
rab-6.2	6.56809	6.45885	4.66354	3.98847	4.46143	3.59871	5.23975	5.96489	5.54303	6.48075	6.72501	5.71641	5.68345	6.60675	7.69589
21ur-2881	0	0	0	0	0	0	0	0	0	0	0	0	0	0	0
R13H4.11	0	0.0893758	0	0	0	0	0.0821431	0.157178	0.0715096	0.051286	0.0592795	0	0.0885386	0	0
R13H4.10	0	0	0.13972	0	0	0	0	0	0	0	0	0	0	0.171115	0
R13H4.13	0	0	0	0	0.247057	0	0	0	0	0.0888601	0	0	0.306811	0	0.198367
T05A6.19	0	0.053863	0	0	0	0	0	0	0	0	0	0	0	0	0
T05A6.18	0	0	0.0767426	0	0	0	0	0	0	0	0	0	0	0.0939867	0
Y59E9AR.10	0.116973	0.124345	0.0579136	0	0	0.0645912	0.152377	0.291569	0	0.0475682	0.0549823	0	0.164241	0.425561	0
21ur-8931	0	0	0	0	0	0	0	0	0	0	0	0	0	0	0
H43E16.1	6.60037	6.01932	6.38332	14.0945	17.3548	12.5262	13.9412	12.0514	13.3862	8.48098	9.96663	10.1432	12.1705	10.4588	7.32707
C01G6.10	0.0979759	0.0986693	0.153183	0.0932182	0.122436	0.085423	0.100761	0.0771209	0.0526302	0.12582	0.0872581	0.117091	0.0434422	0.187604	0.168525
21ur-8602	1.49837	2.12374	0	0	1.69411	0	0	0	0.849602	0.609327	0	0	4.20769	0	0.680117
21ur-15523	451.508	471.47	516.324	780.093	714.914	815.799	560.189	531.283	550.542	478.321	469.062	563.272	696.373	626.892	493.085
C01G6.13	0.145675	0	0	0	0	0	0	0.4085	0	0	0.20542	0.551301	0	0	0.198367
C13C4.11	0.499456	1.85827	1.36005	0.752404	0	0.689485	0.650626	1.08933	0.708002	1.72643	1.29121	0.787573	1.22724	0.908539	1.927
C13C4.10	0.0585954	0	0.0870321	0	0	0	0	0.109542	0	0	0.330508	0	0	0	0
T05H4.8	0.0653494	0.208404	0.291192	0	0	0.433023	0.255386	0	0.166744	0.199312	0.184302	0	0.137635	0	0
C13C4.12	0.456025	1.93907	0.580575	1.29544	1.10485	0.431678	1.01837	1.0961	1.8839	1.66902	0.643054	2.09563	1.50928	0.355515	0.443554
21ur-4897	1.49837	0	0	0	0	0	0	0	0.849602	0	2.11289	0	0	1.81708	0
fbxa-196	2.29061	1.79419	2.2767	2.13268	1.43123	1.49785	1.88457	1.91572	1.7285	3.02562	2.55004	1.75982	1.84993	2.09904	2.46249
T05H4.3	0.0911258	0.0516635	0.0902332	0.109821	0.113333	0.100637	0.0949653	0.113571	0.113674	0.122289	0.145632	0.103459	0.057577	0.0994577	0.0909974
21ur-2820	0	0	0	0	0	0	0	0	0	0.609327	0	0	0	0	0
acl-8	30.594	30.9878	32.146	37.7517	34.9722	38.4145	33.0772	33.2582	31.1232	38.6277	35.3433	37.2638	37.4688	34.9532	35.5849
erfa-1	94.4149	91.4645	100.472	100.231	94.1227	98.916	100.924	106.191	111.568	112.001	120.576	107.318	96.2819	105.882	107.394
T05H4.7	1.24279	1.40822	1.11567	0.222194	0.185293	0.158366	1.84132	1.85102	2.33475	1.34956	1.73323	0.904479	1.40941	0.894343	0.827564
T05H4.4	0.103506	0.24451	0.102492	1.35136	1.03374	0.952579	0.314612	0.2795	0.195632	0.280611	0.291913	0.174095	0.290663	0.125522	0.125285
hpo-19	97.1491	90.2041	103.172	155.395	150.377	179.878	122.88	103.332	117.716	88.7455	85.7198	93.6856	117.198	124.98	129.371
acox-1.6	13.4823	13.2917	14.9335	14.1353	14.5128	9.10369	15.9131	15.5083	15.5091	11.1613	13.0632	14.0235	15.1238	11.4628	9.87799
F59F4.3	14.2744	14.7385	14.6451	11.4402	11.6671	12.9406	13.7045	14.7489	14.802	13.8643	14.7604	15.0889	12.7187	14.9551	15.35
F59F4.2	228.577	217.981	241.077	170.933	184.619	157.955	251.733	236.187	260.236	195.815	209.08	250.491	273.787	230.493	165.474
linc-140	0.0217155	0	0	0.0392559	0.0368284	0	0	0	0	0.0529849	0.0459324	0.0410908	0	0	0.0295703
acl-1	6.11502	5.36991	6.10119	7.47369	8.49953	7.35521	5.48084	4.27449	5.35928	4.15176	4.66764	4.77934	8.1194	5.2716	5.41249
F59F4.6	0	0	0.0794834	0	0	0	0	0	0	0.065285	0	0	0	0	0
srw-19	0.034788	0.0739611	0	0.0314438	0.265495	0.0576286	0.0339879	0.0650348	0.0295881	0.0424407	0.0245278	0.0329135	0	0.0316406	0
C16C8.9	0	0	0	0	0	0	0	0	0	0	0	0	0	0	0
C37E2.9	0	0	0	0	0	0	0	0	0	0	0	0.0898047	0	0	0
C37E2.8	0	0	0	0	0	0	0	0	0	0	0	0	0	0	0
Y37H2B.1	0.228238	0.374963	0.431459	0.375086	0.246324	0.34372	0.0405434	0.29092	0.35295	0.202506	0.0292586	0.0392618	0.2622	0.452921	0.226033
C37E2.2	0.0832427	0.0589928	0.164855	0.300962	0.188234	0.183863	0.216875	0.311238	0.1416	0.304663	0.117383	0.0525049	0.409081	0.201897	0.358951
idhb-1	55.6999	57.3717	61.1671	69.0065	66.846	66.9548	64.6662	63.6916	63.8856	44.3029	48.9505	54.4047	60.5935	62.1584	62.5546
C37E2.7	27.4701	25.8641	26.2825	46.4341	40.5376	41.6055	32.7636	37.2152	47.2136	41.9565	47.9928	37.8035	26.1478	29.4626	27.0104
21ur-12110	0	0	0	0	0	0	0	0	0	0	0	0	0	0	0
ceh-37	15.3727	15.5238	14.4906	27.26	24.8496	22.1891	19.2063	22.233	27.5621	24.4	26.0164	21.4873	14.4783	18.2131	15.1637
ceh-36	0.189716	0.288104	0.322041	0.342956	0.183857	0.359174	0.211832	0.202667	0.368819	0.165321	0.267524	0.256419	0.171243	0.0986011	0.184528
C16C8.4	13.2455	12.5085	16.0134	34.7471	31.2141	45.517	19.5618	15.3178	17.9726	21.7962	15.8979	21.9743	22.577	27.1761	22.9442
C16C8.5	4.36541	3.20321	3.38544	3.77117	3.73453	5.3757	2.18912	3.24994	2.1686	3.86468	3.37751	3.65504	3.33593	4.77861	4.18216
21ur-3140	0	0	0	0	0	0	0	0	0	0	0	0	0	0	0
C17E4.20	8.46447	7.6287	8.79152	16.6321	14.0953	21.6045	8.22485	6.93733	6.80799	10.0833	6.5302	13.2893	10.0117	9.48387	11.6097
C16C8.7	0.399565	0.371655	0.593476	0.0451442	0.296469	0.0413691	0.536766	0.840343	0.637201	0.700726	0.387364	0.708816	0.631154	0.454269	0.340058
dct-7	4.24538	2.70777	2.07717	0	0.677643	0	0.390375	0.186743	0.16992	0	0	0.567053	2.735	1.27195	2.58444
F15E6.9	1.41461	1.59526	1.37413	1.40017	1.33183	1.49693	1.9759	1.49825	1.63777	1.22709	1.16047	1.64881	1.47269	1.17411	1.58206
skpo-2	16.1974	18.8933	19.8042	6.94356	10.9247	8.01314	28.3276	24.4518	29.2391	15.466	18.3494	20.7531	18.0253	20.6736	16.8911
lgc-22	52.3018	64.4562	61.2671	49.5979	54.6673	46.5672	84.5368	72.0718	81.8875	68.8949	60.808	73.4838	57.752	72.6953	83.0902
F15E6.3	144.872	119.804	110.753	41.1078	40.6586	69.1108	101.268	50.091	35.9831	51.6135	65.4168	105.572	258.711	221.363	199.834
set-9	29.9652	29.6248	29.0951	35.6951	31.2278	40.5061	26.5018	35.0384	30.9043	40.7225	40.7066	31.0453	23.9131	31.3681	33.0033
F15E6.6	20.7129	21.0279	22.9199	22.8925	29.6705	17.7851	26.8589	27.0383	26.7885	21.4961	25.9133	21.8889	29.4597	22.5096	17.1685
srv-4	0.130293	0.0346262	0.0322542	0.157023	0.147314	0.0719463	0.0424321	0.0405963	0.0554088	0.0529849	0	0.164363	0.0914716	0	0.0591406
F15E6.4	87.3569	92.15	56.7664	1.5584	1.86816	1.50742	4.11766	1.79068	1.14056	2.68771	2.02606	3.80624	27.8399	22.1285	42.6517
F15E6.5	0	0	0	0	0	0	0	0.0396121	0	0	0	0	0	0	0
21ur-10237	0	0	0	0	0.847054	0	0	0	0	0	0	0.945088	0	0	0
ZK20.10	0.0794589	0.168934	0	0	0.539035	0.131629	0	0	0	0	0.112047	0	0	0.867241	0
21ur-6621	0	0	0	0	0	0	0	0	0	0	0	0	0	0	0
21ur-14940	0	0	0	0	0	0	0	0	0	0	0	0	0	0.908539	0
D2045.2	21.7725	23.0381	21.5229	20.5694	17.5819	20.8737	20.1024	22.0297	22.0319	23.7311	24.5551	20.3254	20.1712	21.6148	22.0638
T14F9.10	0	0	0	0	0	0	0	0	0	0	0	0	0	0	0
Y19D10A.8	0.015234	0.0323882	0	0.0550779	0.0258361	0.0252361	0	0.0284793	0.0518276	0.0371702	0	0	0	0.0277114	0.0622329
srb-2	0.0502327	0.0640784	0.0298444	0.199776	0.102231	0.0499283	0	0.0375632	0.119628	0.0490263	0.127502	0.0380208	0.0423187	0	0.123125
srb-3	0	0.0434684	0.015184	0	0.0346747	0.0169347	0	0.0191111	0	0.0374148	0	0.0386878	0.0430612	0	0.0556821
srb-4	0.0128537	0	0	0.023236	0	0	0	0.0480588	0	0	0.0362506	0	0	0	0.017503
srb-5	0.0606276	0.0214829	0	0	0	0	0.157955	0	0	0.110947	0	0.172082	0	0.0367617	0.0825575
21ur-4087	0	0	0	0	0	0	0	0	0	0	0	0	0	0	0
crh-2	19.2668	17.7087	20.8277	26.4733	27.9887	26.2733	21.5167	20.6518	20.5828	17.9004	19.7236	20.1946	22.9835	24.5048	21.5969
C27D6.3	499.221	519.723	489.574	338.688	319.539	273.62	280.094	400.618	383.37	641.442	607.56	405.554	354.622	453.414	546.174
21ur-1012	0	0	0	0	0	0	0	0	0	0	0	0	1.05192	0	0
C27D6.1	0.081181	0.0747912	0.0160771	0.0587015	0	0.0179309	0.0317256	0.0910588	0.0276186	0.0396157	0.0763171	0	0.0683913	0.0393794	0.0368484
Y43F8C.22	0.0760042	0.323178	0	0	0	0.251812	0	0.142087	0	0	0.107176	0	0	0	0.310488
Y43F8C.23	0	0	0	0	0	0	0	0	0	0	0	0	0	0	0
grsp-1	119.97	118.68	74.6281	36.9112	47.3128	34.0933	50.0747	74.1869	39.8831	88.7136	91.054	60.5636	51.2785	38.9454	96.0753
Y43F8C.27	0	0	0.576991	0	0	0	0	0	0	0	0	0	0	0	0
Y43F8C.24	0	0	0	0	0	0	0	0.0353297	0	0.0230556	0	0	0	0	0
hda-5	7.82351	7.80547	8.42701	9.03949	12.3131	8.82975	6.12023	6.99827	5.85374	8.38812	5.88898	6.90156	7.66726	6.08489	6.50053
C05D11.13	51.2007	49.8262	57.5976	76.1664	75.4095	67.4211	48.4966	55.0173	58.9493	49.6836	42.2398	49.7262	51.76	50.6452	56.1358
mrps-17	44.647	41.1821	47.5104	38.2745	41.2479	42.3764	39.971	43.1944	42.4062	45.2491	40.6655	39.1184	40.2475	44.9529	49.2641
mel-32	227.769	219.422	257.193	129.365	134.59	140.175	163.42	143.033	155.669	130.31	145.001	167.24	221.918	196.277	196.693
F43G6.14	0.49358	0.459103	0.824758	0.78073	0.941725	0.51103	0.964457	0.576706	0	0.903237	0.174003	1.28421	1.42938	1.68347	1.26022
F43G6.17	0.11029	0.0937929	0.0982887	0.0996876	0.224456	0.109622	0.0431014	0.0618549	0.112566	0.0134552	0.0933139	0.125217	0.0929143	0.220686	0.0901101
F43G6.16	3.60545	4.99411	2.92102	1.18504	1.11176	1.62891	3.41578	4.69775	1.67265	4.53187	6.00854	4.6516	3.22151	4.57108	3.49623
21ur-2336	0	0	0	0	0	0	0	0	0	0	0	0	0	0	0
21ur-3103	0.998912	0	0.741845	1.80577	0	0	0	1.86743	0	1.21865	1.40859	0.945088	1.05192	0	0
inx-12	19.1564	20.1275	17.8007	19.8259	19.6873	19.5416	19.0749	18.8569	19.0485	17.885	15.8872	18.1808	18.4897	20.6032	22.4888
asic-1	2.76216	2.56189	2.26875	2.40842	2.15875	2.26325	2.66133	2.30822	2.56943	2.12747	2.26162	2.26408	1.89448	1.80605	1.65242
Y7A5A.t5	0	0	0	0	0	0	0	0	0	0.156047	0	0	0	0	0
Y7A5A.t4	0.255819	0	0	0	0	0	0	0	0	0	0	0	0	0	0
ugt-29	7.97536	8.08869	9.92313	5.45645	5.38678	5.08384	5.93495	5.71359	6.53084	3.55141	4.29193	4.11036	10.5465	7.94875	6.20827
cyp-33C11	0.0493414	0.0299721	0	0.076454	0.119544	0.0700606	0.110187	0.0527097	0.0959228	0.0687949	0.0198794	0.133379	0.10392	0.0256442	0.0383937
srbc-38	0	0.0249433	0	0	0	0	0	0	0	0	0	0.0444001	0	0	0
srbc-37	0	0.0125559	0	0	0	0	0	0	0	0	0	0	0	0	0
srbc-39	0	0	0	0	0	0	0	0	0	0	0.0670759	0.0225021	0	0	0
srj-53	0	0	0	0	0	0	0	0	0	0	0	0	0	0	0
srj-52	0.115896	0.0205334	0	0	0.065518	0.0639964	0.150974	0.144442	0	0	0	0	0	0.0702737	0.157817
srx-5	0	0	0	0	0	0	0.0445053	0	0	0	0	0	0	0	0
srx-4	0	0	0.0593476	0	0.0338822	0	0	0	0	0.0243731	0	0	0	0.0363415	0.0272047
insc-1	1.41606	1.5053	1.40702	2.33035	2.10344	2.03032	1.39303	1.90785	1.74429	0.965051	1.40466	1.14572	1.51177	1.73206	1.11041
rpb-4	11.1396	9.81681	6.80451	9.54567	6.78812	7.74887	6.87868	8.33903	6.52143	10.119	7.44612	7.34561	6.70329	8.24577	10.2768
F43E2.1	7.36591	7.05985	7.87815	8.98062	8.53932	9.14541	8.64164	8.46328	9.17498	8.89513	7.99558	7.50618	8.66937	8.96891	9.31818
mtch-1	81.289	81.1464	89.9147	104.993	105.605	116.306	110.022	98.04	102.091	83.913	89.3164	90.497	107.318	102.405	102.073
F43E2.6	39.8566	47.4656	41.0488	31.1194	27.5575	25.8143	27.6516	36.1659	35.4001	57.4798	59.114	36.9214	28.6824	43.3676	54.5
msra-1	543.944	496.731	595.463	74.2015	75.9417	89.5482	103.656	118.716	120.145	63.2616	73.8564	85.4305	216.656	246.319	286.794
haf-2	19.0619	17.9393	19.5372	16.6415	16.2866	18.8866	16.8759	17.5898	16.351	14.5042	17.5674	18.0263	34.3628	23.8615	21.6759
21ur-3677	0	0	0	0	0	0	0	0	0	0	0	0.945088	0	0	0
hsp-4	170.07	178.01	181.831	162.135	112.577	148.33	133.392	199.467	177.043	158.879	146.569	148.871	130.058	194.06	189.767
C03A7.15	0.642158	1.36526	1.27174	0	0.242015	0	0.975938	2.66775	0.849602	0.348187	0.704297	0	1.35247	0	0.0971596
abu-8	39.6967	25.2492	17.0225	0.255075	4.59992	0.415546	26.7136	51.7751	30.9895	17.788	23.3792	7.14961	23.2791	5.37586	3.06358
C03A7.13	2.78218	2.7307	3.96173	3.88707	4.50967	4.16022	2.58188	2.60826	2.79212	1.70211	1.42347	1.95673	3.26689	2.6723	2.41394
ugt-51	5.50068	7.33398	5.69737	5.38119	6.41502	5.80271	6.79253	5.93842	5.93589	4.66338	4.48872	5.56972	7.79826	7.09871	4.69734
srt-65	0	0.0278393	0	0	0.0888297	0	0	0.146876	0	0.0638994	0.0369295	0	0	0	0
C44H4.8	2.17541	1.94086	3.17345	1.96628	2.23999	1.80186	2.04947	2.17867	1.58592	3.03309	1.69814	3.30781	2.86357	2.7559	1.90433
C44H4.9	0.0718396	0	0	0.129867	0.36551	0	0	0.268603	0.244406	0.175286	0	0.679687	0	0.13068	0
lron-1	0.35652	0.323975	0.239148	0.145531	0.341329	0.342928	0.662932	0.48375	0.821655	0.434947	0.697347	0.652857	0.363329	0.376565	0.454157
let-4	2.85477	1.71902	1.93225	3.6582	3.38603	5.64202	5.11926	2.78667	4.61024	2.43573	1.69432	2.49581	3.32973	3.87831	6.28625
sym-1	64.5333	26.889	32.7588	55.3319	59.7988	105.577	109.746	52.5087	106.919	84.0155	41.5546	58.9771	58.6698	61.4217	149.263
C44H4.4	4.53067	4.55528	4.77103	3.6704	4.49015	4.11285	4.96094	4.5693	4.80788	4.184	4.60866	4.87047	4.71202	4.03147	3.79624
tap-1	13.4337	13.5793	16.4241	15.7597	18.0486	12.8704	16.6288	17.1253	18.8098	11.5394	15.2616	14.4279	16.3252	16.4171	13.9503
C44H4.6	0.351519	0.262582	0.310446	0.291965	0.145012	0.110168	0.18564	0.284174	0.339379	0.336123	0.388512	0.359544	0.720339	0.414768	0.543354
eor-2	9.02556	8.84347	9.75203	10.6114	11.0803	10.4547	8.81448	7.97057	9.46064	7.79126	7.84768	10.0489	10.7771	10.4105	8.76479
C46A5.15	0	0	0	0	0	0	0	0	0	0	0	0	0	0	0
F44E5.3	0.0534353	0.0324589	0.0226765	0.0413987	0.0906237	0	0.119329	0.0856244	0.0779111	0.0465643	0.0430575	0.115557	0	0.124974	0.0831584
F44E5.2	0.0142702	0.0151696	0	0	0	0	0.027884	0.0266775	0.0242743	0.0348187	0.0201228	0.0405038	0	0.0389374	0.00971596
F44E5.1	565.365	515.894	559.126	607.539	581.68	588.112	630.407	560.276	602.099	436.355	459.871	558.726	699.995	642.095	588.775
F44E5.7	0.0733467	0	0	0	0	0	0	0	0	0	0	0.138789	0	0	0
F44E5.6	0	0	0	0	0	0	0	0	0	0	0	0	0	0	0
F44E5.5	15.4893	13.4451	10.2733	2.71984	6.59024	14.5778	8.97833	10.2391	10.9002	6.60921	11.7757	9.62644	16.8129	13.389	7.90031
F44E5.4	20.2519	16.4023	14.0916	2.60243	7.59071	17.5364	10.9665	13.2946	11.9036	6.55639	16.2555	10.4867	23.424	17.3762	9.5069
F44E5.9	0.0749184	0	0	0	0	0	0	0	0	0.182798	0	0	0	0	0
F44E5.8	0.0494744	0	0	0	0	0	0	0	0	0.0603578	0	0.0936172	0	0	0
alg-3	3.96528	4.71025	4.61147	2.75746	2.45531	2.49333	3.98288	4.42883	4.44319	5.20398	6.13405	3.79312	3.80967	4.291	4.27371
R10E11.5	6.2303	6.10516	6.25484	9.94188	9.91339	8.51181	5.98722	5.87505	5.88039	5.01291	4.85253	4.69783	7.36346	5.48798	4.73942
R10E11.6	5.78455	5.39658	5.72789	7.61118	6.41384	6.18773	4.95076	4.85846	5.14967	5.50017	4.45284	5.27017	5.25775	6.33718	5.34007
srxa-10	0	0	0	0	0.0352939	0	0	0.0194524	0	0.0380829	0.0146729	0.118136	0	0	0
cbp-1	48.271	48.1309	52.8942	62.8198	58.95	59.8253	49.1717	52.4013	53.8049	47.865	53.3929	48.1025	51.5406	47.9157	44.2157
vha-2	1232.78	1241.1	1374.68	1377.3	1397.87	1488.25	1582.48	1494.56	1512.79	1151.81	1249.23	1305.32	1425.78	1405.16	1400.06
usp-46	11.0126	9.85276	11.5047	17.3472	15.0665	18.745	10.6233	9.88818	9.27598	11.777	10.3451	13.0453	11.7953	13.9111	13.201
vha-1	96.8857	92.9573	102.392	121.422	116.879	121.285	131.086	115.38	126.151	94.7897	99.4717	109.625	129.077	139.728	115.66
R10E11.9	0.639548	1.15575	0.506626	0.231227	0.216929	0.353151	0.416559	1.19561	0.507689	0.72822	0.961967	0.484069	0.53879	1.08581	0.92894
cnc-10	78.9363	67.1043	64.1614	70.7862	79.0584	57.0158	65.8867	57.2263	51.939	55.1644	48.3696	71.3751	97.6886	96.5978	110.134
F37A8.2	4.58488	5.29725	5.70564	4.16013	3.00222	3.48967	5.08476	5.12952	5.20946	6.69488	6.9146	4.2206	5.10782	5.79625	6.36383
riok-1	77.4376	73.4781	84.1461	85.5512	84.986	80.3595	61.7678	72.2957	75.6119	83.2531	81.6501	71.0854	72.7207	75.1503	77.4377
M01B12.4	27.2033	25.7623	26.2887	35.1142	32.9343	38.9782	26.6421	28.6104	26.5683	28.9222	28.0564	29.4198	28.3958	30.4789	28.9933
arx-7	16.1556	16.1779	16.7667	21.8935	20.5784	21.3497	16.3422	17.0449	16.9087	18.009	17.6903	16.3877	19.8284	18.7468	20.2568
Y39H10B.3	0.328501	0.698411	0.557629	1.10285	1.4724	0.855147	0.687742	0.526389	0.638627	0.744278	0.529405	0.1776	0.59303	0.682928	0.543181
Y39H10B.2	45.7672	44.6892	53.7386	52.7417	59.4591	47.9478	42.1082	41.0379	43.682	40.7803	39.2345	45.6869	63.5772	55.3544	47.6082
str-113	0.0204456	0.0108671	0.015184	0.0369602	0	0	0.0199753	0.0191111	0	0.0249432	0	0	0	0	0
F49F1.18	0	0.0379239	0	0.0644918	0	0	0	0	0	0	0	0.0337531	0	0.162239	0.0485798
F49F1.17	0.364187	0.232284	0.270464	0.0658354	0.123529	0.24132	0.142324	0.4085	0.247801	0.0444301	0.20542	0.206738	0.153405	0.26499	0.297551
F49F1.16	0	0	0	0	0	0	0	0	0	0	0	0	0.398025	0	0
F49F1.15	0.0659659	0	0	0	0	0	0	0	0	0	0	0	0	0	0
F49F1.14	0.204456	0.173873	0.242944	0.295682	0.138699	0.135478	0.479408	0.382222	0.208674	0.149659	0.172985	0.154751	0.861223	0.22315	0.334093
F49F1.13	0.0407324	0.0432996	0	0	0	0	0	0	0	0.0248463	0	0	0	0	0
F49F1.12	26.3943	30.1816	31.4428	15.4185	12.7058	14.2564	22.7469	27.5087	27.4487	36.1846	35.5399	27.771	18.8537	27.8851	31.7039
F49F1.11	0	0.0652025	0	0	0	0	0	0	0	0.0187074	0	0	0	0	0
F49F1.10	0	0	0	0	0.164705	0	0.189766	0.0605185	0.110134	0.0789868	0.0456489	0	0	0.0588868	0.0440817
lec-6	349.215	313.302	340.931	253.754	263.273	243.92	390.701	346.052	320.34	305.766	284.503	295.587	364.767	346.802	305.308
Y55B1AR.2	27.6802	28.6807	29.7518	36.261	34.5411	38.8039	28.6247	30.3804	30.2536	32.9973	32.6523	31.2167	31.3016	33.8599	32.6674
Y55B1AR.3	1.23122	1.48168	1.38018	0.461941	0.315183	0.500278	0.862457	0.955428	0.86936	0.963586	1.14653	0.791236	0.978533	0.760637	1.4235
Y55B1AR.4	5.37876	5.98166	6.82147	3.73976	4.06987	4.66076	5.23484	5.41444	5.85924	6.89008	8.03691	5.30424	6.05634	7.1124	6.70458
21ur-10306	0.998912	1.59281	2.96738	0	0.847054	4.9643	0.975938	0.933714	3.39841	0.609327	1.40859	0	0	0	0
nlp-10	28.8966	26.41	36.9799	52.381	72.1857	51.3792	49.8394	40.4539	47.8931	28.5645	29.0576	42.7509	73.8577	54.1544	37.8341
21ur-567	0	0	0	0	0	0	0	0	0	0	0	0	0	0	0
F12F6.8	0.00955679	0.0253978	0.0141948	0.0518285	0.0648315	0.11082	0.074696	0.0357321	0	0.0233182	0.0404289	0.0180837	0.0603837	0.0956138	0.0585613
col-128	14.2625	5.21011	6.83087	14.1171	19.2428	28.2277	32.4819	15.3321	25.2896	18.7752	7.83284	14.0814	16.9291	12.779	31.0343
ZK945.15	0	0	0.162279	0	0	0.18099	0.213487	0	0	0	0	0	0	0.198743	0
srgp-1	22.8703	23.0596	24.2213	46.3923	40.8562	48.3027	24.4659	21.9191	24.354	29.3661	24.5242	30.8082	28.0816	31.7302	29.8076
sec-24.1	60.5056	60.8135	66.333	54.8573	54.9428	53.1683	68.8188	67.8074	77.3032	54.6956	66.5495	64.0488	59.8159	63.7106	55.6513
F12F6.7	17.2953	15.82	18.7956	30.5662	26.2362	35.1088	18.7717	17.9306	17.3153	23.327	18.9132	20.0225	18.93	22.2873	24.415
F12F6.1	29.689	28.8707	32.5986	43.5383	37.68	45.6756	26.8303	26.9476	28.1692	32.2094	28.0218	31.9548	35.5584	38.0097	36.3584
rib-1	5.73266	6.19101	7.91818	10.2311	9.16499	11.9463	7.02778	5.6998	8.01243	7.41692	7.02826	8.15293	8.42088	7.65497	8.00514
K03B8.t1	0	0	0	0.259734	0	0	0	0	0	0.350571	0	0	0	0	0
srt-52	0.0425069	0.022593	0	0.0192103	0	0.0176039	0	0	0.0361533	0.0129644	0.0149851	0	0	0	0.0868234
Y38C9B.3	0	0	0	0	0	0	0	0	0	0	0	0	0	0	0
cyp-29A3	2.10882	5.91403	2.15341	2.01895	1.29411	1.10318	1.35547	1.01152	1.6284	1.06632	1.03688	1.52264	1.1688	0.959013	1.11464
nhr-221	0.0350496	0	0	0.158401	0.0594424	0.0145155	0	0.0655238	0	0.0641396	0.0247122	0.066322	0	0.0318785	0.0238637
nhr-93	0.18428	0.17957	0.205284	0.333129	0.208353	0.190795	0.135031	0.172252	0.235102	0.0936739	0.151584	0.232467	0.30726	0.139673	0.135924
srh-37	0	0	0	0	0	0	0	0	0	0	0	0	0	0.0367617	0
srw-104	0	0	0	0	0	0	0	0	0	0	0	0	0	0	0
srw-108	0	0	0	0	0	0	0	0	0.0603778	0.0433024	0	0.0671636	0	0.129132	0
T24A6.1	4.33224	4.28211	4.51558	3.43489	2.06239	4.28081	2.30194	5.11513	3.49076	4.63618	3.64397	2.01345	3.04143	6.08326	4.86431
pqn-60	0.270673	0.143866	0.201016	3.66979	4.36096	2.16721	0.440746	0.337342	0.230215	1.70611	0.254456	0.768265	0.950124	1.55917	1.47432
R11G11.6	11.2259	10.7198	6.64128	7.22308	7.09912	5.83108	11.5254	16.9847	14.5646	16.3067	17.5739	24.1222	8.51557	12.2004	15.0921
sri-21	0.0663834	0.0235224	0	0.0400012	0.131347	0.0733124	0	0.0827342	0	0.0674887	0.0156015	0.104677	0.0233021	0.0603776	0.150659
srbc-66	0	0	0	0	0.0619796	0	0	0	0	0	0	0	0	0	0
R11G11.3	0	0	0	0	0	0	0	0	0	0	0	0	0	0	0
T24A6.7	0.168898	0.0359086	0.200692	0.244259	0.229155	0.223833	0.132011	0.252599	0.172383	0.206052	0	0.063919	0.284578	0.184341	0.137995
F37A8.7	0	0	0	0	0	0	0	0	0	0	0	0	0	0	0.0939635
H09I01.4	0	0.1267	0	0	0	0	0.465789	0	0	0	0	0	0.753081	0.433621	0
21ur-13979	0	0	0	0	0.847054	0	0.975938	0	0	0	0	0	0	0	0
H09I01.2	0	0.154856	0	0	0	0	0.569297	0	0	0	0	0	0.920433	0.529981	0
C06E1.14	0	0.0906474	0	0	0	0	0.166624	0.318829	0	0	0	0	0	0.155116	0.116118
acr-18	0.437879	0.407293	0.243894	1.33577	1.60128	1.42808	0.347594	0.43488	0.442259	0.425694	0.250846	0.362499	0.417887	0.423155	0.577634
lsm-5	39.4082	34.9032	28.1095	28.5783	28.229	31.2877	24.8016	29.1278	26.1807	35.0032	31.9384	29.4826	30.4143	33.4579	34.8782
acs-2	71.8047	72.5177	96.5765	208.097	256.4	171.149	63.1837	70.2805	68.6187	5.19552	3.29734	6.23086	120.611	112.791	83.0182
mdt-28	43.3666	43.2254	45.8921	60.649	52.3421	64.1935	39.1721	39.7955	40.0778	45.2793	40.1935	48.1343	49.6943	56.0161	53.0022
srd-48	0	0	0	0	0	0	0	0	0	0	0	0	0	0	0.0150184
F28F8.7	1.36056	1.51519	1.33654	1.70476	1.56272	1.87226	1.65983	1.49381	1.54293	2.45027	2.34492	1.68909	1.22809	1.67615	1.97033
atx-3	7.9379	7.4214	7.31581	12.9584	10.1806	15.0802	7.77682	7.7281	8.92082	9.48288	9.00748	8.44635	10.1884	11.4196	11.6625
F28F8.9	12.8054	11.3024	13.7648	30.9083	25.738	32.6377	13.6865	13.4301	12.7702	18.0983	11.9284	16.6863	15.7734	17.9032	21.1791
fbxa-94	0.222687	0.260395	0.0992277	0.362304	0.151067	0.110669	0.13054	0.166522	0.151521	0.190172	0.0628036	0.168551	0.140703	0.20254	0.181942
srd-41	0.021515	0	0	0	0	0	0	0	0	0	0.030339	0	0	0	0
srd-45	0	0	0	0	0	0	0	0	0	0	0	0	0	0	0
xtr-2	0	0	0	0	0.13003	0.0508042	0.029963	0.0286667	0.0521685	0.0561222	0.0756811	0.116063	0	0	0.0208808
phf-32	0.18401	0.248955	0.347851	0.0604803	0.0851107	0.221691	0.261495	0.344	0.199189	0.122448	0.0471778	0.253229	0.176159	0.121718	0.273348
R106.6	18.4092	16.7014	14.8384	20.3121	22.9702	23.2445	18.7162	18.737	18.8369	15.1224	15.2486	13.3064	18.8727	16.8521	17.9711
21ur-14750	0	0	2.96738	1.80577	0	0	0.975938	0	5.09761	1.21865	1.40859	0.945088	0	1.81708	2.04035
npr-24	0.224355	0.10931	0.333235	0.337978	0.301225	0.154858	0.0730649	0.104856	0.270328	0.205281	0.13182	0.14151	0.157507	0.204057	0.127295
rrbs-1	800.053	806.757	849.726	717.153	720.313	733.306	672.132	791.912	785.62	935.03	953.262	847.789	764.146	850.61	836.279
T28D9.1	1604	1681.02	1746.94	1467.4	1448.09	1638.06	1648.04	1814.04	1732.56	2124.37	2022.05	2081.83	1579.18	1957.59	2255.57
rsp-5	84.244	81.1914	91.729	120.626	103.368	131.525	81.7107	89.5755	85.5258	120.259	104.37	106.908	95.3611	110.261	121.048
plpp-1.2	2.03325	3.69019	1.74325	2.06191	1.93441	0.985817	1.93803	1.86964	2.10894	1.48226	1.44522	1.20426	1.8104	2.57097	1.99212
T28D9.4	5.11236	5.29432	6.05024	8.70517	7.24391	9.26122	4.51141	4.87117	5.33005	7.24294	5.58122	5.61703	5.4184	5.4598	7.99458
del-10	3.79027	3.984	4.22228	5.48144	6.29512	4.35188	4.6991	4.87451	5.40252	4.33704	4.82872	4.94625	3.86066	5.04027	5.51276
C15H11.1	10.9434	9.78992	13.4256	14.6957	11.9552	11.3008	7.22036	12.2749	9.76697	16.0902	14.0688	11.026	12.452	14.5292	15.8694
lido-16	2.94828	2.10789	2.63521	2.02812	1.46022	1.33987	1.47847	2.39003	2.4854	2.92841	3.67917	1.57985	1.64854	2.27813	2.52252
nxf-1	27.5913	26.6434	26.1944	21.4058	21.2486	24.0592	20.3603	20.4545	19.2846	18.1799	19.7527	17.7646	29.816	27.0551	23.3592
gnrr-2	0.809645	0.76287	1.05225	0.748444	1.06105	0.990682	0.98878	1.2556	0.892082	0.729588	0.622747	0.452647	2.24779	1.20501	1.2779
set-31	8.54625	8.73093	8.66517	8.87837	7.36467	8.43471	8.52591	9.63541	9.13322	10.9763	10.0558	9.50338	8.0063	9.81726	11.033
dhs-22	47.9209	48.4931	54.7589	61.3854	65.8978	70.2284	59.7455	51.5835	51.9046	49.5233	48.2971	58.9463	79.5871	67.8248	57.1868
pas-1	40.2416	39.6783	41.2911	39.7123	39.6092	39.1818	38.2789	39.4012	40.8359	41.0987	41.0374	39.6937	41.7958	43.9777	44.1966
nxf-2	8.9816	9.39206	9.87422	13.4499	10.6612	14.1511	8.11038	9.03127	8.6718	11.5142	10.0787	10.5426	9.19526	10.3072	12.2656
srbc-1	0	0	0	0	0	0	0	0	0	0	0	0	0	0	0
srx-122	0	0	0	0	0	0	0	0	0	0	0	0	0	0	0
srbc-3	0	0	0	0	0	0	0	0	0	0	0	0	0	0	0
F35F10.1	0.553564	0.371655	0.259646	4.00279	2.47057	3.71633	1.82175	0.762533	1.239	1.45731	0.493008	0.826952	0.674984	0.635977	1.42825
F35F10.7	0.270092	0.223312	0.40117	0.0542506	0.305376	0.273427	0.11728	0.168309	0.102098	0.292895	0.126955	0.227146	0.189617	0.109181	0.694712
F35F10.6	4.46121	5.14599	4.60548	4.57571	4.88302	4.92686	4.82228	5.20514	5.05917	3.66699	4.81854	3.7718	3.93162	3.97126	5.81638
F35F10.5	5.19318	5.0858	5.22329	1.62625	0.970893	1.558	1.35832	1.83467	1.53028	5.23807	5.24722	5.10679	1.80857	1.41328	1.50342
F35F10.4	0.93366	1.0962	1.0901	0.990854	1.1029	0.977249	1.10733	0.946533	1.22474	0.963373	1.25763	0.993221	1.35986	1.70683	1.27138
K02E2.13	50.3452	51.8458	50.631	27.4928	56.0326	44.3063	52.2615	39.216	37.4674	57.5814	47.3288	39.6937	71.7937	36.2507	54.2733
K02E2.12	34.2259	35.7962	26.2379	25.9461	20.5968	24.6908	34.5174	29.928	30.9881	33.6733	29.5805	26.1143	25.5783	22.0918	21.0478
K02E2.11	20.7274	25.2194	23.3681	12.8661	18.6352	15.7203	18.5428	16.34	14.0184	23.6114	17.6074	15.1214	22.0904	13.8552	20.7436
K02E2.10	0	0	0	0	0	0	0	0	0	0	0	0.0963439	0	0	0
K02E2.16	0.139848	0.0743309	0	0.126404	0	0.115834	0	0.26144	0.118944	0	0.0986016	0.132312	0	0	0
K02E2.14	0	0	0	0	0	0	0	0	0	0	0	0.220521	0	0	0
dyf-13	0.072964	0.0710991	0.054187	0.0989248	0.113432	0.100725	0.047524	0	0.0827438	0.0593431	0.0171481	0.115054	0.102448	0.0221209	0.0331187
H05O09.3	0	0	0	0	0	0	0	0	0.0655943	0	0.0543759	0	0	0	0
K02C4.9	0	0	0	0	0	0	0	0	0	0	0	0	0	0	0
vit-5	171.571	98.8175	122.584	281.233	209.232	317.394	123.956	46.5629	31.3823	198.947	48.8521	259.366	193.438	142.932	179.207
cht-1	1.35775	1.01032	0.722639	0.511343	0.402968	1.14334	1.23808	1.81908	1.2799	1.98771	1.72314	2.10886	1.76342	1.29665	2.23404
unc-78	5.32223	5.46829	5.61464	6.06859	5.30623	4.83255	6.1136	5.80746	6.0798	4.72713	5.49531	5.11973	5.39362	5.6205	5.7236
dhs-27	2.39615	1.59777	1.87657	2.24455	3.36183	3.31984	2.93694	1.87325	2.81613	3.17571	1.96589	2.30825	3.07384	3.28885	3.64848
C04F6.7	0.015608	0.0497752	0	0.0282152	0.0264704	0.0258557	0.0304981	0.0291786	0.0531001	0.0761658	0	0.103369	0	0	0
21ur-10102	15.9826	22.2993	31.8994	20.7664	12.7058	20.6846	21.4706	17.7406	33.1345	29.2477	33.102	16.0665	24.1942	20.8964	34.0058
C32D5.18	6.20753	7.1297	5.93476	8.12596	5.08233	7.32825	8.22577	5.86906	5.82584	5.83213	5.93622	6.75063	6.01099	7.3981	5.14946
C32D5.19	0	0	0	0	0	0	0	0	0	0	0	0	0	0	0
C32D5.14	0	0.095296	0	0	0	0	0	0	0	0.145822	0	0	0	0	0
C32D5.16	0	0	0.510779	0	0	0	0	0	0	0	0.484926	0	0	0	0
C32D5.10	19.9186	19.4039	20.9587	30.5045	24.6977	31.84	19.2424	20.5707	20.3334	23.8465	21.9715	21.5684	21.1624	22.8577	25.417
C32D5.11	15.0005	14.4757	15.7943	23.6413	22.0025	24.0982	15.958	15.7763	17.1628	17.8799	16.0563	17.9076	18.9769	18.4772	18.8951
C32D5.12	11.4945	10.8901	11.4737	8.73882	10.6166	12.1334	15.2279	11.9401	13.9544	12.0572	9.97033	11.3833	8.43301	7.99412	14.2692
T06F4.19	0	0	0	0	0	0	0	0	0	0	0	0	0	0	0
T06F4.18	0.313092	0	0	0	0	0	0	0	0.532586	0	0	0	0	0	0
T06F4.17	0	0.0948905	0.132585	0.4841	0.227083	0	0.348846	0.166877	0	0.326703	0.125874	0.0844547	0.188003	0	0.121553
T06F4.16	0	0.232284	0.324557	0.691271	0.27794	0	0.213487	0.61275	0	0.866386	0.231098	0.206738	0.345162	0	0.148776
T06F4.14	0	0	0	0	0	0	0	0	0	0	0	0	0	0	0
T06F4.13	0.14467	0.076894	0	0	0.122677	0	0	0	0	0	0.204003	0	0	0	0
T06F4.12	0.14467	0.076894	0	0	0.122677	0	0	0	0	0	0.204003	0	0	0	0
21ur-14463	1.49837	5.30935	2.22554	5.41731	1.69411	1.65477	5.85563	4.66857	6.79682	8.53057	7.04297	3.78035	2.10385	4.54269	1.36023
nhr-229	0.0171803	0.127842	0.0765541	0.0776437	0.203959	0.0569207	0.0839259	0.0963538	0.263022	0.104798	0.278604	0.130037	0.144736	0.15626	0.233947
Y116A8C.19	0	0	0	0	0	0	0	0	0	0	0	0.134327	0	0	0.0483332
Y116A8C.10	6.40327	6.84461	6.89897	6.13289	6.11514	6.92942	6.26468	5.81101	5.92204	5.87244	5.46024	5.93221	6.52798	7.52833	6.38538
Y116A8C.11	0	0	0	0.0448241	0.0420523	0.0410757	0.0484508	0	0	0.0302503	0.0174826	0	0	0	0
arf-6	32.6179	27.4729	33.0163	41.6558	36.9576	42.0555	31.9065	33.497	32.9462	32.4016	30.0847	29.8454	29.3283	37.0384	31.324
Y116A8C.13	4.92988	5.85556	5.36726	7.82067	7.08113	8.54863	5.55372	5.29776	5.64771	7.06278	6.05324	5.69546	5.91549	6.50466	6.94143
rom-3	0.00811182	0.0344923	0.0542184	0.014664	0.0756649	0.0739077	0	0.0606589	0.0275973	0.0445332	0.0400355	0.0460484	0	0.0442675	0.0331379
rom-4	4.39488	4.14798	4.7408	7.19538	6.93236	7.11714	4.41276	4.53076	5.00533	4.7003	4.50902	4.56401	5.42796	4.78828	5.21874
dct-13	0.0848591	0	0	0.0613611	0	0.0562299	0	0	0.0577399	0.0828211	0	0	0	0	0.0924431
asm-1	2.60513	2.3878	2.2518	2.8301	2.68659	2.56269	2.55126	1.92031	2.5052	1.99298	2.08547	2.62283	3.14087	2.29627	1.93803
B0252.3	3.7485	3.88513	3.43696	4.41762	4.36451	4.15568	4.1412	4.13722	4.85587	4.0894	4.04572	4.40586	3.34013	2.7406	3.17061
B0252.1	0.690606	1.30308	0.705211	0.959733	0.702741	0.543417	0.792799	0.855328	0.8517	0.573971	0.754729	0.424706	0.581804	1.13063	0.858123
cyn-10	7.62027	7.64546	8.96573	12.4598	9.65642	14.9638	7.69597	7.76316	6.55407	10.6023	7.96862	10.693	7.21319	10.0458	10.9887
B0252.5	21.5097	22.9392	21.0124	18.7513	15.4714	13.9998	17.0563	20.7334	19.9291	26.2131	27.5399	20.3288	17.9454	22.3645	24.813
B0252.8	0.499456	0.424748	0.593476	0.180577	0	0.330953	0	0	0.339841	0.609327	0.422578	0.378035	0.210385	0.545123	0.748129
21ur-12059	47.4483	36.1036	41.5433	50.5616	43.1998	42.1965	40.9894	40.1497	49.2769	60.3233	32.3977	31.1879	38.9211	41.7928	39.4468
21ur-3106	0	0	0	0	1.69411	0	0	0	0	0	0	0	0	0	0
21ur-4930	0	1.06187	0	0.902885	0	0	0.975938	0	3.39841	0	0	0	0	0.908539	0.680117
21ur-2649	0	0.530935	0	0	0	0	0	0	0	1.21865	0	0	0	0	0
21ur-3313	0	0	0	0	0	0	0	0	0	0	0	0	0	0	0
21ur-3683	0	0	0	0	0	0	0	0	0	0	0	0	0	0	0
Y116A8A.10	0.407165	0.554019	0.725718	0.529954	0.662912	0.350738	0.318241	0.54805	0.609497	0.635819	0.413392	0.677998	0.343018	0.859161	0.399199
21ur-4539	0	0	0	0	0	0	0	1.86743	0	0	0	0	0	0	0
21ur-4067	0	0	0	0	0	0	0	0	0	0	0	0	0	0	0
K10D6.19	0	0	0	0	0	0	0	0	0	0	0	0.281516	0	0	0
K10D6.18	0.0771219	0	0	0	0	0	0	0	0	0	0	0	0	0	0
21ur-42	0.499456	0	0	0	0	0	2.92782	0	0	1.21865	0	1.89018	0	0	0
K10D6.11	0.767457	0.489496	0.37997	0.462453	0.347086	0.423781	0.999742	1.33908	0.870324	0.624188	0.721475	0.774511	0.646548	0.837628	0.836046
C08F11.116	0.0757298	0.241508	0.337446	0.410699	0.385303	0.43908	0.295952	0.141574	0.579692	0.277167	0.266972	0.501545	0.398743	0.344392	0.309367
21ur-2278	0	0	0	0	0	0.827383	0	0	0	0	0.704297	0	0	0	0
K10D6.14	0.0122602	0.0130329	0.00910506	0	0	0	0	0.01146	0.0104276	0.0149572	0.00864421	0	0.0129108	0	0.00834743
K10D6.17	0	0	0	0	0	0.238014	0	0	0	0	0	0	0.151304	0	0
K10D6.16	0	0	0	0	0	0	0	0	0	0	0	0	0	0	0
Y39G8C.13	0	0	0	0	0	0	0	0	0	0	0	0	0	0	0
Y39G8C.12	2.72703	1.41229	2.38874	1.64325	2.72751	2.31667	2.1861	1.56864	2.02205	1.10897	2.07063	1.72006	1.32542	1.78074	1.61868
Y39G8C.11	0	0	0	0	0	0	0	0	0	0.114249	0	0.354408	0	0	0
Y39G8C.10	0	0	0	0	0	0	0	0	0	0.0853057	0	0	0	0	0
21ur-2594	0	0	0	0	0	0	0	0	0	0	0	0	0	0	0
21ur-10270	0	0	0	0	0	0	0	0	0	0	0	0	0	0	0
T20F10.2	87.2195	84.4693	90.9586	87.5447	100.255	92.278	90.0174	87.4392	90.5111	79.4579	79.4039	80.0653	100.096	91.5987	91.9696
wts-1	4.94621	4.58333	4.49025	5.03391	4.73568	4.73401	4.7122	4.16319	4.55364	4.0729	4.21959	3.80634	5.96205	4.66663	4.74511
T20F10.9	0	0	0	0	0.234054	0	0.134834	0	0	0	0	0.130571	0	0	0
T20F10.8	0.0808195	0.162281	0.13338	0.227267	0.0456887	0.193386	0.0175468	0.100726	0.0305508	0.0438214	0.0379886	0.0849608	0.056739	0.0816751	0.122281
B0454.24	0	0	0.0782852	0.762234	0.268163	0.698494	0	0	0	0	0	0.0997329	0	0.383504	0
ksr-2	11.0914	10.5898	11.5828	17.2056	15.1624	17.1017	10.1048	10.5217	10.7287	13.8951	12.5086	12.5949	11.8671	14.4393	14.317
B0454.21	0.294072	0	0	0.708807	0.332489	0.48715	0.383079	0.366505	0	0	0	0	0.412904	0	0
B0454.20	0	0	0	0	0	0	0	0	0	0	0	0.186355	0	0	0.0670538
21ur-3892	0	0.530935	0.741845	0	1.69411	0	3.90375	0	3.39841	1.82798	1.40859	0	2.10385	2.72562	0.680117
B0454.23	0.294072	0	0	0.708807	0.332489	0.48715	0.383079	0.366505	0	0	0	0	0.412904	0	0
T05B11.9	6.15527	7.43309	6.94827	6.05314	5.84587	9.29931	10.103	8.56124	8.46012	8.41042	7.22153	9.50412	8.7117	8.06168	8.71699
W05B2.t1	0	0	0	0	0	0	0	0	0	0	0	0	0	0	0
T05A6.9	0	0	0	0	0	0	0	0	0	0	0	0	0	0	0
ragc-1	17.6357	17.015	17.8306	21.291	20.1144	22.6542	18.3384	15.7519	16.8417	16.9857	15.8664	17.2123	15.7261	18.9855	18.5377
Y24F12A.3	7.69505	7.65171	6.9748	16.3581	15.7535	17.6305	7.19994	7.88164	8.23573	10.9559	7.54013	9.03161	10.3955	10.3502	9.75501
Y24F12A.1	20.4104	21.3235	21.4475	32.005	28.6722	35.5434	19.746	22.5179	19.2402	26.7408	22.7707	26.2208	24.2759	26.833	27.4997
srd-49	0.103438	0.0659742	0.0153637	0.0560964	0.0877127	0.0514054	0	0.0773491	0.0879765	0.0378576	0.0729302	0.0587185	0	0	0.0845116
Y24F12A.4	10.5951	9.86046	9.03081	44.7944	38.8421	51.012	12.8252	11.3359	9.39474	20.2934	10.3185	17.9087	20.3128	16.605	18.7346
gem-4	3.3063	3.3247	3.26839	3.29135	3.68455	3.4602	4.25609	4.74016	2.7931	1.9078	3.08721	2.67372	6.16366	4.12471	3.38429
B0495.19	0.287358	0	0	0.129867	0.36551	0.357021	0.280749	0	0	0	0.101303	0	0	0	0
B0495.18	0	0.0748298	0	0	0	0	0	0	0	0	0	0	0	0	0
R09H3.3	0.223594	0.172863	0.392488	0.293963	0.137893	0.336725	0.238311	0.076	0.276615	0.247982	0.200643	0	0.214054	0.369754	0.387508
R09H3.2	0.611834	2.41575	1.94734	1.42204	1.33411	1.59271	0.341578	1.3072	1.33812	1.49285	0.369756	0.826952	2.02495	0.794971	1.54727
B0495.15	0.443179	0.314074	0.219419	0.534101	0.501074	1.22359	0.432987	0.276169	0.376936	0.270335	0.833253	1.2579	1.08896	0	0.603484
B0495.13	0	0.0763674	0.213408	0	0	0.119007	0	0	0	0	0	0	0	0	0
cpna-5	7.43156	6.37976	6.56021	4.83974	6.39323	5.38261	7.4851	6.94212	7.31372	5.41693	6.6447	5.82009	6.78413	5.93616	6.9848
Y57G11C.22	23.0199	23.3767	29.2671	36.9554	39.0939	31.6785	29.1378	29.7865	32.9302	22.975	23.6976	26.4625	34.5834	30.3125	27.1741
Y69H2.9	4.5062	4.67223	4.96212	5.51763	5.45879	4.04498	4.44594	4.58557	4.55009	3.83199	4.38229	4.66243	6.87256	5.97616	5.184
nhr-205	0.45054	0.986609	0.428282	0.553831	0.473739	0.29854	0.352143	0.269526	0.321885	0.373762	0.330366	0.0682022	0.455472	0.262259	0.319024
Y69H2.7	7.79527	7.15377	7.67555	10.1598	10.0267	11.5834	6.50354	7.25919	7.20122	10.0443	8.74858	8.09342	8.39342	9.95789	10.0782
ubc-19	1.43189	1.80119	1.63054	1.89822	1.41658	1.02787	1.58548	1.62842	1.82679	1.31016	1.4134	1.35473	1.45761	1.30234	1.42987
Y69H2.3	6.70095	4.77197	5.08308	14.101	11.9288	17.9479	6.06873	4.56198	4.3952	5.92629	4.58199	5.82133	8.05285	6.75342	8.06748
col-81	1307.52	767.049	865.475	6884.83	6998.06	5411.14	1357.48	1058.6	796.404	2499.46	823.099	1421.24	2032.84	1512.05	1099.81
ram-2	1176.28	1241.41	1210.74	436.135	579.998	372.95	1390.24	1345.24	1262.18	1117.84	1315.45	1439.73	1168.25	1058.89	874.719
F38A3.3	0.391365	0.748856	0	0.282994	0.796484	1.29664	0.611782	0	0.133147	0.190983	0.4415	0.296222	0	0.284766	0
T12A7.9	0	0	0	0	0	0	0	0	0.0646436	0	0	0	0	0	0.051748
R04B5.6	1.38642	1.6874	1.49222	0.690136	0.98823	0.732281	0.510405	0.638575	0.991202	0.710881	1.21835	1.36875	2.07362	1.38892	1.72374
Y46E12BR.2	0	0.148662	0	0	0	0	0	0	0	0	0	0	0	0	0
Y46E12BR.1	3.08267	2.37779	2.09392	1.93683	2.55027	1.49463	1.21205	1.08933	0.959228	1.28417	1.08674	1.13817	2.69202	1.3335	1.27979
R04B5.7	0	0	0	0.0391343	0.0550716	0.0896545	0.0846015	0.0404706	0.0736497	0.0792313	0	0.0819271	0.0911884	0	0.0589575
nhr-12	1.90493	5.23732	1.90899	1.9085	1.60885	1.88832	1.43508	1.75914	1.87396	1.81065	1.55346	1.93981	2.25576	2.39361	1.85432
R02D5.24	0.437024	0.232284	0.324557	0.395012	0.741172	0.18099	0	0	0.371701	0	0.30813	0.206738	0	0.198743	0.297551
R04B5.5	2.07963	3.51363	1.79066	5.3758	4.82188	5.59196	2.9839	1.80303	2.22166	1.74043	1.48752	2.20521	2.28521	1.71787	2.20256
R02D5.21	0.11339	0	0	0	0.384608	0	0.221564	0.211978	0	0	0.319789	0.21456	0	0	0.154405
R02D5.20	0	0.0758479	0	0	0	0	0	0	0.242743	0	0	0	0	0	0
R02D5.23	0.0713509	0.151696	0.105978	0.257967	0	0	0.13942	0	0	0	0	0.135013	0	0	0.0971596
R02D5.22	0	0	0	0	0	0	0.190648	0	0	0	0.0687918	0	0	0	0.13286
C23G10.14	0.221981	0.294964	0.370923	0.351122	0.141176	0.620537	0.271094	0.155619	0.283201	0.23696	0.371713	0.577554	0.350641	0.252372	0.377843
C23G10.10	0	0.101823	0	0	0	0	0	0.179068	0	0	0	0	0.151304	0	0.0652167
C23G10.11	0	0	0	0.197506	0	0.36198	0	0	0.18585	0.13329	0	0	0	0.198743	0
C23G10.12	0	0.113194	0	0	0.18059	0	0	0.199066	0.181133	0	0	0	0	0	0.289999
mir-8206	0	0	0	0	0	0	0	0	0	0.441236	0	0	0	0	0.492498
ZK682.12	0	0	0	0	0	0.130639	0	0	0	0	0	0	0	0	0.107387
ZK682.10	0	0	0	0	0	0	0	0	0	0	0	0	0	0	0
ZK682.11	0	0	0	0	0	0	0.0585563	0	0	0	0	0	0	0.0545123	0
C11H1.9	6.52015	7.09842	6.84185	7.45843	7.4609	7.50722	10.5226	7.99188	9.87914	8.53057	7.39512	8.81037	7.67754	8.12302	9.27344
C11H1.3	15.403	15.5043	17.0778	13.6182	15.4388	13.2225	17.4656	16.414	18.9862	14.4134	15.553	16.0273	18.1725	14.7355	14.525
C11H1.2	5.0964	4.9742	6.1504	4.7847	4.96473	5.62835	5.15702	5.21746	5.6376	4.29304	4.57717	4.86485	5.62243	4.24904	4.52329
C11H1.7	1.06664	1.30184	1.34957	1.28546	1.37347	1.5379	1.35088	1.18165	1.4784	1.49406	1.5598	1.64456	1.49765	1.5091	1.56004
C11H1.5	10.3167	8.64149	9.74777	6.98925	9.46011	15.5576	26.4739	15.0983	23.193	16.1742	11.9291	15.3822	8.32391	11.2288	21.5812
prx-1	5.51957	5.81898	7.04716	6.17439	7.16045	5.70454	6.80416	6.81789	7.29533	4.4193	4.90536	4.70458	5.69431	5.66447	4.42656
Y80D4G.1	3.76733	4.84668	4.91208	5.456	4.06586	5.21251	3.99438	4.26174	4.76991	6.04539	6.6707	5.387	5.6353	5.64592	5.30491
K08A8.25	0	0.105185	0	0	0	0	0	0	0.0841587	0	0.0697653	0	0	0	0
mys-2	21.0684	20.9835	25.2066	42.0077	34.4714	42.8872	28.0306	27.7557	29.3113	24.4472	25.8416	28.5992	28.3059	33.9517	28.0415
kal-1	1.70072	1.45269	1.77789	1.93843	1.82703	1.68545	2.02706	1.67829	2.03614	1.08305	1.75823	1.83086	3.02522	2.53121	1.8269
Y51F10.4	15.4965	15.5735	16.6624	16.9031	18.0356	19.0478	16.8565	17.6985	16.9779	17.6735	16.0989	15.7935	16.03	16.34	17.3901
hex-4	8.15068	7.94676	9.47813	12.6918	11.3044	15.7741	9.80302	9.48517	9.5373	9.32815	8.79799	8.82082	9.48869	10.9616	12.0762
F22A3.17	0	0	0	0	0	0	0	0	0	0	0	0	0	0	0
Y51F10.7	80.6517	81.9792	90.9581	91.5098	110.224	103.427	145.692	91.4696	106.925	99.8077	93.3342	110.411	126.613	121.907	103.31
F22A3.10	0	0	0	0	0	0	0	0	0	0	0	0	0	0	0
Y51F10.2	13.4249	12.1699	13.9496	46.0589	35.5957	62.3079	17.6817	14.0759	9.32896	24.1003	16.7719	26.4192	22.4754	22.9035	27.4758
Y51F10.3	31.352	31.1508	32.3559	37.1545	35.1026	39.3423	33.1473	30.8623	32.0411	29.0241	32.3081	32.7258	35.0527	38.4032	37.0442
21ur-11290	0	0	0	0.902885	0	0	0	0	0	0.609327	0	0.945088	0	0	0
D1007.13	2.22741	1.19889	0.858507	0.203877	0.549902	0.560485	1.2396	3.268	2.39807	1.47909	2.86263	0.800276	2.43469	1.23092	0.652693
rpl-24.1	6564.43	6530.04	7134.81	6637.03	6762.31	6878.41	7007.14	7250.83	7815.53	7130.76	6726.76	7983.93	7745.21	7994.79	7266.14
D1007.10	2.30926	2.17156	2.49452	3.24038	2.72505	3.25029	1.79861	2.14345	2.30746	2.23607	1.75342	2.29178	2.21074	2.96691	2.60581
mir-353	0	1.82449	0.141625	0.344738	0.485131	0	0.745262	0.713018	0	0.930608	0.268914	1.08256	0.803287	0.693793	0.259681
eaf-1	62.3349	61.4852	68.6207	104.91	90.3054	113.604	67.2584	68.5761	70.8002	81.8698	68.9429	72.0104	63.9335	83.1313	88.5097
D1007.15	1.01502	0.812348	1.0614	1.33399	1.50873	1.44953	0.934686	0.926963	0.803767	0.818423	0.797916	0.888582	1.13032	0.710964	0.92542
pqn-24	54.5306	53.1546	51.5182	79.8436	78.8735	72.8126	59.2725	56.2613	54.6374	48.8974	49.9215	50.8784	56.8417	54.8816	62.4215
F35F10.13	1.52398	1.41038	1.11847	0.0648225	0.304071	0.0594018	0.280269	0.201108	0.0609971	0.218733	0.455084	0.339262	1.13284	0.587056	1.17189
arrd-19	1.6444	1.37796	1.83732	2.42363	2.4622	1.96328	2.43158	2.38176	2.0412	2.0965	1.83834	1.96226	1.40405	1.83248	2.35015
arrd-18	2.5892	1.87887	2.3489	2.43839	2.76091	2.49132	3.42336	2.84048	3.27031	2.66699	2.62355	2.72839	2.53068	2.93311	3.01906
F35F10.10	0.00799434	0	0.0118741	0.0144517	0.013558	0.0132432	0.00781048	0	0	0.00975294	0.0112731	0	0	0	0.010886
21ur-12925	16.4821	21.2374	14.8369	19.8635	23.7175	12.4107	13.6631	19.608	12.744	13.4052	13.3817	20.7919	16.8308	18.1708	16.3228
F35F10.14	0.520267	0.353957	0.370923	0.188101	0.282351	0	0.325313	0.155619	0.283201	0.253886	0.381494	0.236272	1.22724	0.870683	0.255044
cest-1	2.28238	2.46483	2.24975	8.15811	9.31634	8.52425	14.2307	9.11549	11.0826	3.40463	4.16936	5.53592	2.7531	2.81189	1.82239
ZK994.t3	0.437024	0	0	0.526683	0.247057	0	0.569297	0	0.247801	0.355441	0.61626	0	0	0	0.991837
ZK994.t2	0	0	0.213408	0	0	0	0	0	0	0	0	0	0	0.26136	0
C03G6.5	3.01632	2.14977	2.3419	2.91225	2.73217	1.98734	1.07162	1.53788	1.9824	2.96897	2.51338	2.72408	2.74325	2.68108	4.10737
C03G6.6	0.0227026	0.0241334	0.101161	0.451442	0.924059	0.4513	1.95188	0.763948	0.579274	0.276967	0.192081	0.558461	0.0956294	0.0825944	0.247315
srh-275	0	0	0	0	0	0.0178755	0	0.0201728	0.0183556	0	0.0304326	0	0	0	0
srx-56	0	0	0	0	0	0.0387403	0	0	0	0	0	0	0	0	0
srj-14	0.874938	0.748602	0.729016	1.1766	1.41147	0.927965	0.542078	1.14696	1.02549	0.943743	0.962946	0.575417	1.02249	0.980168	1.05339
sec-5	12.6298	13.0268	13.9182	17.1538	16.7028	18.1669	13.7789	11.9716	13.7626	12.791	12.7904	13.4704	13.9282	14.6311	15.1055
pir-1	25.4477	25.4487	32.3362	45.5723	42.7992	49.7807	31.6854	30.5123	31.8585	35.2411	34.7655	38.6926	37.328	40.2277	38.9391
C34D1.13	0	0	0	0	0	0	0	0	0	0	0	0	0	0.143995	0
nhr-147	0.19631	0.198746	0.124963	0.135191	0.0951237	0.216801	0.529721	0.349519	0.413443	0.364944	0.0790922	0.212266	0.236261	0.510142	0.483719
dpl-1	22.7632	22.988	25.6265	46.0034	37.269	49.1181	24.0987	25.8057	25.6455	33.1681	26.741	31.0901	27.9664	32.4996	36.0757
T23G7.2	3.93403	3.71194	4.41382	3.71453	3.89288	4.71808	4.85367	4.3033	4.87797	4.35519	4.16291	4.35572	3.93053	4.60127	4.75492
T23G7.3	354.298	364.768	405.995	518.386	527	505.92	348.249	364.747	369.497	425.763	365.667	390.419	400.832	411.795	401.701
21ur-10329	10.4886	15.3971	15.5788	11.7375	7.62349	8.27383	17.5669	6.536	9.34562	13.4052	10.5645	9.45088	21.0385	11.811	5.44094
F13A2.1	0.101339	0.161589	0	0	0	0	0	0	0.0861915	0	0	0	0	0	0.0689974
F13A2.2	0.0868619	0.138505	0.0645083	0.157023	0	0.143893	0	0.0811925	0.369392	0.0264925	0.0612433	0.246545	0	0.0395017	0.0591406
F13A2.3	0.0391365	0.0416031	0.0968828	0	0.132747	0.086443	0.0509819	0.0731642	0.0443822	0.063661	0.0367917	0	0.0549512	0.0711915	0
F13A2.4	4.62573	5.1174	3.27553	4.47275	4.10496	4.81155	2.89028	3.41883	3.24809	6.82446	4.55084	4.32559	4.30479	7.43604	5.93271
F13A2.5	0.0643471	0.0228009	0.0955752	0	0	0.0710635	0	0	0	0.0785022	0.120984	0.0811732	0	0	0
F13A2.6	0.0707095	0.288137	0.595143	0.234344	0.17988	0.117135	0.138167	0.352503	0.180421	0.230038	0.415456	0.267598	0.198565	0.214374	0.20862
21ur-1770	0	0	0	0	0	0	0	0	0	0	0	0	0	0	0
ZK632.11	29.4866	28.8155	32.37	48.3899	44.405	54.2172	32.4424	32.4209	31.4128	39.778	36.4978	36.0799	33.7843	39.0832	40.9388
ZK632.10	14.7617	17.0227	18.7843	28.3238	24.0103	27.3853	20.6634	19.4466	20.338	19.4307	17.5292	24.0122	27.9084	23.0051	18.7494
lin-52	23.6964	23.3546	18.8484	24.3445	20.4234	26.0268	17.2898	18.2362	15.9327	25.4864	17.8335	20.4186	17.1814	15.4676	24.9796
ZK632.12	71.9011	72.4378	84.2925	116.746	108.239	126.159	88.7336	85.2617	90.2328	84.491	78.9921	90.5621	99.6136	108.759	98.6577
ZK632.15	0.0699239	0.222993	0.103858	0.379212	0.592938	0.115834	0.273263	0.13072	0.118944	0.170611	0.295805	0	0.441808	0.508782	0.190433
ZK632.14	26.9562	26.0338	27.4949	37.2495	34.9461	39.7303	30.2965	30.9434	30.2819	33.9368	29.9139	30.5533	30.3431	32.8127	36.5456
ZK632.17	0.144338	0	0	0.17395	0	0	0	0	0	0	0	0.0910406	0.303996	0	0.131032
ZK632.16	0	0.289601	0	0	0	0	0	0.509299	0.463419	0	0	0	0.573776	0	0.556459
F20A1.1	36.5567	27.8415	18.8585	25.2808	27.1503	21.0329	19.6557	17.6587	16.6939	23.721	24.4774	23.9091	26.0951	18.1867	23.303
C33F10.24	0	0.0758479	0	0	0	0	0	0	0	0	0	0.270025	0	0	0
srsx-32	0.0115386	0.0367975	0.0171383	0.0417175	0	0	0	0	0	0.0563074	0.0325418	0	0	0	0.0157123
F20A1.2	0.276744	0.12748	0.123315	0.16676	0.187738	0.275066	0.252353	0.206945	0.203994	0.180065	0.260163	0.366564	0.0777146	0.167804	0.175861
21ur-15020	0	0	0	0	0	0	0	0	0	0	0	0	0	0	0.680117
F20A1.4	0.108316	0.108746	0.0178758	0.0652688	0.163288	0.119622	0.1411	0.168743	0.0409447	0.161508	0.0509131	0.136639	0.0887164	0.08757	0.147495
twk-11	0.942412	1.12943	0.633017	0.607665	0.756725	0.851847	1.41923	1.6047	1.68138	1.46706	1.27249	1.02225	0.948175	1.09191	1.31327
F20A1.6	3.34174	3.13444	3.27425	5.83793	6.07226	5.81494	4.91105	4.69857	4.41861	4.14538	3.32632	3.13511	5.02726	3.37144	3.13564
tofu-2	10.8108	11.0469	10.7568	9.90261	8.51153	10.9962	8.24825	9.59316	9.09896	14.1226	12.3252	12.1185	9.02618	12.0162	13.1526
F20A1.8	0	0	0	0	0.11083	0.108256	0	0	0	0	0	0	0	0.237748	0.266962
21ur-3917	0.998912	0	0	1.80577	0	0	0	0.933714	0	0.609327	0	0.945088	0	2.72562	0.680117
21ur-15693	0	0	0	0	0	0.827383	0	0	0	0	0	0	0	0	0
21ur-4895	0	0	0	0	0	0	0	0	0	0	0	0	0	0	0
21ur-15437	2.99674	1.59281	0.741845	0.902885	0.847054	0	0.975938	0.933714	2.54881	1.21865	0.704297	1.89018	0	2.72562	0.680117
21ur-12695	0	0	0	0.902885	0	0	0	0	0	0	0.704297	0	0	0	0.680117
21ur-8069	0	0	0	0	0	0	0	0	0	0	0	1.89018	0	0	0
21ur-14314	0	0	1.48369	0	0	0	0	0	0	0	0	0	0	0	0
C08B11.11	0	0	0	0	0.0921665	0.270078	0	0	0	0	0	0.102833	0.114458	0.148285	0.0740024
fbxa-160	0	0	0	0	0	0	0	0	0	0	0	0	0	0	0
C08E3.13	15.578	11.1967	14.5928	36.9611	42.7816	40.9083	24.0402	18.036	21.3799	7.01883	8.11279	8.70916	21.2515	19.1598	11.0885
fbxa-158	0.177472	0.320717	0.2636	2.27784	2.67876	1.99916	0.485492	0.199066	0.241511	0.519629	0.30031	0.3694	1.15872	0.742511	0.579998
fbxa-159	0	0	0	0	0	0	0	0	0	0	0	0	0	0	0
C08E3.15	0.102829	0	0	0	0	0	0.100464	0	0	0.313624	0.145002	0.291865	0	0.187052	0
F08G12.1	16.9532	17.9691	20.1348	17.1023	18.1238	15.4718	17.1326	17.7479	19.5435	14.3182	15.5422	16.2686	17.4361	16.9794	15.9892
snrp-40.1	4.21228	3.95163	4.64547	6.49152	6.30443	5.44278	5.18541	4.88231	4.90824	4.16251	4.0985	4.40377	5.03466	5.44028	4.3593
F08G12.3	1.18836	1.07102	1.16393	1.66567	2.13224	2.42509	1.68265	1.28788	1.08397	1.27118	1.06859	1.25469	1.52347	1.25316	0.902914
vhl-1	1.47839	1.18929	1.30565	1.08346	1.55858	0.49643	1.48343	1.19515	0.951554	1.36489	1.01419	1.36093	1.51477	0.872197	1.30582
F08G12.5	9.73671	12.0488	9.52035	10.1599	14.5684	12.4864	15.4261	12.4043	10.5835	10.0441	8.16379	10.208	27.8703	15.113	12.9259
nlp-57	0.730548	0.998475	0.62005	1.69796	0.530989	1.03732	1.01964	0.585313	0.355058	1.27322	1.3245	1.97481	0.659414	1.32891	0.994798
21ur-14449	0	1.06187	0	0	0	0	0	0	0	0	0	0	0	0.908539	0
21ur-8854	0	0	0	0	0	1.65477	0	0	0	0	0	0	0	0	0
21ur-11890	0	2.12374	0	0	0	0	0	0	0	0	0	0	0	0	1.36023
C08B11.13	0	0	0	0	0	0	0	0	0	0	0	0	0.118765	0.102577	0
F36D3.1	13.2487	12.9441	15.2579	11.7726	11.2075	13.4786	12.6001	11.2623	10.9962	8.81362	7.91972	8.65934	10.5818	11.9919	13.5307
srr-3	0.0732187	0	0.0271881	0.0992701	0.0620877	0.0303229	0.0357674	0	0	0.0446627	0.0258119	0.0346367	0.0771043	0.0166486	0.0498515
nhr-54	0.69428	0.316302	0.417398	1.22519	0.784977	0.903666	0.58141	0.525352	0.534265	0.423504	0.536132	0.344075	0.696308	0.661536	0.652784
F36D3.5	4.62613	4.98494	5.26125	2.93141	2.38931	2.63388	3.56185	4.00975	4.255	5.56311	6.11395	4.42855	3.91184	4.592	4.72558
F36D3.4	26.9916	28.3029	33.0822	40.7056	37.7117	36.6941	26.8485	31.2402	31.0669	40.7737	40.1302	32.0372	34.9121	41.761	38.1365
F36D3.7	0.029325	0	0	0	0	0	0	0	0	0	0	0	0	0	0
cpr-2	0.0213834	0.0227312	0.0476415	0.0193278	0.126929	0.0354231	0.0417833	0.079951	0.12731	0.0260874	0.150767	0.0404625	0.0900729	0.0972442	0.116473
F36D3.8	1.23329	1.70793	2.38639	1.61584	1.3816	1.01214	1.94556	1.69217	2.2711	2.58126	2.56875	1.84124	1.69193	2.09934	2.06456
par-6	9.41717	9.83086	11.0391	9.88805	10.0799	10.7426	11.3933	11.6383	10.0719	9.86519	8.81053	11.7374	10.6651	11.304	12.6085
C08B11.12	1.44118	1.78735	1.66491	2.60527	1.35787	3.31585	2.19027	1.04776	1.49815	1.66053	2.03225	1.21202	1.51766	1.01951	2.0715
F44E8.44	0	0.348426	0	0	0	0	0	0	0	0	0	0	0	0	0
F44E8.43	0	0.348426	0	0	0	0	0	0	0	0	0	0	0	0	0
21ur-12668	0	0	0	0	0	0	0	0	0	0	0	0	0	0	0
pes-10	0	0	0	0	0.0290656	0.0567812	0	0	0.029153	0	0.0241671	0.356724	0	0.0311753	0.116687
lgc-35	0.587521	0.801979	0.61482	0.41035	0.634078	0.464514	0.443552	0.524211	0.601914	0.602733	0.527214	0.656929	0.632761	0.728681	0.590935
snf-4	1.55032	1.99391	1.40721	0.493044	0.649202	0.491447	1.21547	1.23444	1.28603	1.58781	1.71383	1.41246	0.927151	0.957447	1.32921
bcmo-1	0.204494	0.47684	0.156767	0.333897	0.31325	0.305975	0.451141	0.246641	0.314192	0.297765	0.111624	0.16227	0.305653	0.191993	0.161688
Y46G5A.23	0.192451	0.10229	0	0.231934	0.108796	0.212539	0.2507	0.0599633	0.109123	0	0.0904602	0.606937	0.135109	0.0583465	0.0436772
Y46G5A.22	8.09686	9.25209	11.3332	7.12867	7.26168	7.73083	8.16141	8.94247	9.36736	10.3904	10.6115	9.18386	7.12593	11.8423	10.6443
acl-7	11.1233	10.3919	10.3086	16.0262	17.5234	15.6772	8.50896	8.71466	10.6377	8.07358	7.46115	9.28352	12.0095	10.7132	8.93362
Y46G5A.20	3.17836	2.83809	5.0985	9.19301	7.92381	6.16024	5.77578	4.21869	3.08174	3.41223	5.01972	5.89391	7.7651	5.89724	3.20273
Y46G5A.29	33.0591	36.1197	34.1621	27.151	34.9105	32.6308	67.9186	54.2738	72.49	50.9186	44.5596	51.9112	44.6866	58.1621	67.947
Y46G5A.28	0.017481	0	0	0	0	0.0289584	0	0	0.014868	0	0.0246504	0.132312	0.0368173	0.0317988	0.214237
ufd-3	66.1028	66.1036	71.3197	87.8367	80.2498	94.1131	70.6325	69.6414	70.2061	79.7326	78.8355	76.6904	74.8576	83.3196	81.0943
C05C10.7	4.16291	4.44257	3.33313	3.96849	4.24709	4.68722	2.41488	3.4656	3.09808	3.809	4.70078	4.12322	4.17834	4.70327	4.69439
pho-11	685.499	638.555	683.37	420.598	513.364	421.352	365.819	279.264	357.666	312.334	400.373	415.953	735.919	629.341	505.187
C05C10.5	23.4566	19.0393	23.5741	97.6927	75.1362	113.275	32.2242	21.8646	17.3699	48.5168	31.0066	53.7377	42.0507	49.2264	43.5804
C05C10.2	9.56616	8.92784	9.44349	15.5077	12.5799	15.3401	9.53079	9.1689	9.625	12.5543	10.1076	11.1069	9.70896	11.238	11.2035
C05C10.3	190.134	184.916	204.056	157.012	157.878	154.145	116.739	117.711	121.986	74.2748	69.55	67.4489	162.462	160.347	134.562
21ur-4312	0	0	0	0	0	0	0	0	0	0	0	0	1.05192	0	0
pho-10	0.254577	0.225519	0.176458	1.99424	1.84214	3.03641	0.431118	0.0317281	0.31757	0.662569	0.358987	0.674407	0.500429	0.432217	0.369772
21ur-6232	0	0	0.741845	0	1.69411	0	0.975938	0	0	0.609327	0	0	3.15577	0	0
C05C10.8	0	0	0	0	0	0	0.21861	0	0	0	0	0	0.117815	0	0
F44G3.18	0	0	0	0	0	0	0	0	0	0	0	0	0	0	0
F13H6.19	0	0	0	0	0	0	0	0	0	0	0	0	0	0	0
F13H6.18	0	0	0	0	0	0	0	0.177448	0	0	0	0	0	0	0
F13H6.17	0.279695	0	0.311575	0	0	0.347501	0	0	0	0	0	0.132312	0.147269	0.127195	0.0952164
F13H6.16	0.427137	0.353156	0.634429	0.343178	0.321957	0.0786201	0.278209	0.177448	0.888046	0	1.20464	0.179609	0.399826	0.431659	0
F13H6.15	0	0	0	0	0	0	0	0	0	0	0	0	0	0	0
F13H6.14	0	0	0	0	0	0	0	0	0	0	0	0	0	0	0
F13H6.13	0.323178	0.312315	0.43638	0.318665	0.249134	0.194678	0.401857	0.219697	0.849602	0.0716855	0.911444	0.222374	0.371267	0.374104	0
ddx-17	174.415	172.517	149.703	161.86	158.79	170.113	136.868	145.721	138.944	206.121	213.724	166.855	153.368	160.498	166.406
F07D3.3	2.19684	2.3353	2.58651	0.871751	0.454359	0.710091	1.51813	2.10354	2.14191	2.38595	2.89005	1.16597	1.24135	1.65695	1.89703
flp-6	272.294	256.876	195.236	312.905	348.516	305.773	264.194	297.904	283.797	279.239	254.433	339.718	236.449	234.568	241.159
irld-1	0.629646	1.65571	1.03366	0.599071	0.562027	0.494077	0.582788	0.433668	0.648274	0.808585	0.70096	0.438951	0.558367	0.361693	1.08303
T02B11.9	8.45443	10.091	7.11272	6.20528	5.60596	4.21213	6.45894	6.73406	7.06457	11.1156	11.4139	7.69817	7.49734	9.01931	11.426
C06G3.8	17.2783	14.2468	17.2721	19.4644	17.96	22.1595	17.8215	17.8556	20.5136	16.8757	16.7909	18.2649	19.2624	23.5957	21.5962
ufl-1	55.8203	58.273	57.8841	57.3626	56.2808	59.1129	50.8655	53.7799	56.6844	58.3927	56.4615	55.235	52.4747	54.974	61.2761
oac-12	0.135722	0.196215	0.153207	0.0392559	0.082864	0.0899329	0.0636482	0.142087	0.221635	0.0662312	0.0995203	0.0821816	0.274415	0.158007	0.133066
glrx-3	85.4386	83.9112	86.655	92.1462	93.5328	96.2797	87.6631	85.4886	86.7254	96.0303	91.4384	84.1491	93.2799	93.0162	100.32
C06G3.4	0	0.0223171	0.012473	0.0455418	0.0284838	0	0.0164089	0.015699	0.0285695	0.0204898	0.035525	0.0317804	0.0176865	0.00763783	0
C06G3.5	41.9276	41.8111	43.3582	40.3235	42.0653	39.079	32.5894	32.9301	33.1496	29.77	30.9765	26.935	39.4095	35.141	34.9774
C06G3.6	6.19366	6.26376	6.99327	7.18146	7.65235	6.85948	5.22978	5.10829	4.958	4.68412	4.66332	5.22355	6.41905	5.86271	5.00888
trxr-1	129.762	133.757	139.299	138.344	142.749	138.107	142.44	135.769	140.668	142.613	132.987	127.895	130.801	142.095	143.972
nhr-105	10.7081	13.0166	8.68304	10.4798	13.7341	11.8258	7.18109	8.3144	5.86423	6.03092	6.95944	7.33872	12.124	7.95711	7.50659
klp-18	24.4771	25.3028	25.536	45.542	38.309	46.1348	25.4664	25.8217	24.4135	36.4447	29.702	30.0504	28.3805	33.9597	35.9638
C06G3.3	0.591664	0.343066	0.239673	1.55574	0.912212	1.33654	0	0	0	0.262479	0.379237	0.203557	1.35941	0.39137	0.292973
21ur-1323	0	0	0	0	0	0	0	0	0	0	0	0	0	0	0
C18D1.15	0	0	0.237844	0	0	0	0	0	0	0.0976783	0	0	0.337258	0	0
C18D1.12	0.0962255	0	0	0	0	0	0.0940124	0	0	0	0	0	0	0	0
C18D1.13	0	0.121192	0	0	0	0	0	0	0	0	0	0	0	0	0.155244
21ur-899	0	0	0	0	0	0	0	0	0	0	0	0	0	0	0
21ur-2430	0	0	0	0	0	0	0	0	0	0	0	0.945088	0	0	0
21ur-3194	0.998912	0	0	0	0	0	0	0	0	0	0	0	0	0	0
C18D1.19	0.0813068	0	0	0	0	0	0.158874	0	0	0	0	0	0	0	0
21ur-1928	0	0	0	0	0	0	0	0	0	0	0	0	0	0	0
21ur-12509	0	0	0	0	0	0	0	0	0	0	0	0	0	0	0
21ur-5809	0	1.06187	0	0	0	0	0	0	0	0	0	0	0	0	0
21ur-3387	0	0	0	0	0	0	0	0	0	0	0	0	0	0	0
21ur-1056	0	0	0	0	0	0	0	0	0	0	0	0	0	0	0
ZK593.13	0.072335	0	0.214879	0	0	0	0	0	0	0.176495	0	0	0	0	0
F21F12.2	0.223161	0	0	0.403417	0	0	0	0	0	0	0	0	0	0	0
H15N14.4	0.403407	0.381184	0.865486	0.324113	0.912212	1.78205	0.350337	1.5921	1.21994	0.328099	0.82168	0.593709	0.56642	0.652284	1.15969
H15N14.3	0	0.0326013	0	0	0	0	0	0	0.0521685	0	0	0	0.129184	0	0
nsf-1	29.9486	29.7324	28.7467	28.4447	26.5349	27.1331	28.6926	28.4494	30.6876	27.2927	29.1084	28.403	28.0079	29.4477	29.1824
adr-1	39.4071	36.9404	42.6542	44.2095	39.0705	45.147	42.4715	44.5318	50.0562	46.7116	47.1766	47.6979	46.2315	51.8151	48.9725
F47F6.12	0	0	0	0	0	0	0	0	0	0	0	0	0	0	0
sri-12	0.160745	0.0961175	0.1343	0.217938	0.494115	0.382783	0.0785238	0.150253	0.170897	0.0367697	0.0566676	0.209114	0.33855	0.091376	0.109444
sri-11	0.0199782	0	0	0.0180577	0.0508233	0.0661906	0	0.0186743	0	0.0243731	0.0140859	0	0	0	0
oac-47	0.0489663	0.020821	0.0727299	0.141629	0.29896	0.129785	0.229633	0.347854	0.249883	0.149345	0.200241	0.203842	0.206259	0.0890724	0.0533425
scrm-1	8.21858	7.54859	8.3859	8.29131	8.68677	8.1572	6.96047	8.35679	6.7723	7.95303	5.92595	7.29113	8.43406	7.51737	7.81493
Y37E11AM.3	6.18866	6.84571	5.96887	6.81055	5.38415	5.45882	7.95053	6.16037	6.51117	5.90767	5.56759	5.57004	6.26317	7.27353	6.37512
T22H2.7	0	0	0	0	0	0	0	0	0	0	0	0	0	0	0
smgl-2	18.4144	18.9373	21.229	28.0176	23.4238	29.2241	21.5978	19.4641	20.7334	25.0517	23.497	21.4127	20.8744	23.712	23.2887
shk-1	3.60169	2.90012	2.71712	4.37112	3.98274	3.25061	2.47371	3.00569	2.778	2.74142	2.93663	2.81473	3.13291	2.99374	3.08577
aqp-10	17.0953	16.9295	16.6321	16.9588	17.3872	13.1498	15.5838	15.2119	14.4342	14.5414	13.5446	12.9958	17.3736	14.5301	14.9093
ZK1321.1	0.0428981	0	0.0955752	0.0387742	0	0.0710635	0	0	0.0729719	0.0261674	0	0	0.0451746	0	0
ZK1321.4	24.9449	21.6337	18.8032	30.2781	32.1014	28.1233	20.8442	24.2744	23.1526	19.4914	21.8758	19.0007	20.2581	18.9906	21.4015
ZK1321.5	0.381403	0	0	0	0	0	0	0	0	0	0	0	0	0	0
F26F12.9	0.0703932	0	0	0	0	0.116611	0	0	0	0	0	0	0	0	0
F26F12.8	3.3728	1.92386	2.32154	3.79212	4.81326	3.54314	2.89337	2.07614	2.65875	2.91043	2.08803	2.72408	4.15819	4.11514	1.62428
col-140	940.187	673.13	610.777	4689.63	4138.07	4842.46	1110.77	780.601	506.949	1433.97	630.846	1260.75	1126.13	896.355	869.982
F26F12.3	30.1316	34.0621	36.2455	58.3288	57.2907	56.5387	32.9694	28.3813	30.2033	23.9402	23.0126	33.7612	54.0483	38.6226	33.2723
F26F12.2	0.501446	0.799575	0.496534	0.352521	0.519707	0.323042	0.762087	1.09367	0.829293	0.917631	0.66782	0.658926	0.234692	0.55743	0.94837
ZK1320.13	37.4447	35.2264	23.1047	48.7296	63.8482	51.7054	21.4848	25.3862	17.4969	52.1107	28.866	34.0369	24.3314	21.2914	38.0865
taf-8	17.9162	18.8812	20.8551	38.9111	31.5281	41.5652	18.4782	20.9204	21.6393	27.9642	20.8588	26.8344	23.569	27.4313	28.173
let-418	88.9294	86.0086	93.3931	113.377	106.486	125.113	91.8827	94.3791	100.014	105.082	98.8172	99.903	91.5845	102.205	107.615
srh-76	0.00998912	0	0	0	0	0	0	0.0373486	0	0	0	0	0	0	0
T23E1.6	0	0	0	0	0	0	0	0	0	0	0	0	0	0	0
C27A2.11	3.61312	2.05094	2.03201	0	0.773397	0	1.98778	2.55756	2.98355	3.68041	2.67115	1.65944	1.69926	0.446673	0.716511
Y38F2AR.9	205.551	182.111	136.536	79.3107	82.3605	80.3772	94.2257	108.8	82.6808	136.541	125.777	113.756	96.4434	78.644	128.832
tftc-1	5.01118	4.46581	4.77163	5.3377	4.88666	5.10658	3.99739	4.1864	5.05737	4.8641	4.52653	3.9337	4.35691	4.73623	4.54458
ppgn-1	15.616	15.4624	16.4674	18.1917	18.2558	20.2864	17.289	18.1924	19.074	14.7517	14.843	14.0272	17.2864	18.8753	18.5341
eri-5	2.27384	2.06087	2.2353	3.3977	3.38822	3.93007	2.31143	1.892	2.1799	2.64576	2.48358	2.4622	2.51908	2.24744	3.04263
trap-3	171.079	167.037	169.394	107.09	109.213	107.033	162.66	165.518	159.877	156.719	168.091	175.554	155.497	162.298	156.761
Y38F2AR.3	40.3083	41.2141	46.308	43.7635	42.3411	46.6917	39.4869	44.3594	42.1414	37.4495	36.4589	38.5343	46.7618	47.7311	45.694
21ur-6363	0	0	0	0	0	0	0	0	0	0	0.704297	0	0	0	1.36023
21ur-3333	0.998912	0	0	0	0	0	0	0	0	0	0	0	0	1.81708	0
sra-29	0	0	0	0	0	0	0	0	0	0	0.0282526	0	0	0	0
F18C5.9	0	0	0	0	0	0	0	0	0	0.121865	0	0	0	0	0
21ur-3420	0	0.530935	0	0	0	0	0	0	0	0	0.704297	0	0	0	0
21ur-4769	0	0	0	0	0	0.827383	0	0.933714	0	0	0	0	0	0	0.680117
wrn-1	15.5923	15.8999	16.9396	26.8593	23.6109	27.7365	15.3694	16.374	17.5434	19.3613	17.6867	16.9991	17.5971	20.4572	20.5296
utp-20	17.9277	18.142	17.9428	16.8377	15.9145	15.5427	16.0492	18.2753	19.2568	22.5731	24.2506	19.4622	17.2396	18.5684	18.9121
sra-27	0	0.0107726	0	0	0	0	0	0	0	0	0	0	0	0	0
K02E7.6	2.91079	2.35137	2.52726	0.637146	0.742031	0.503332	1.94735	1.38596	1.88133	2.09805	2.09086	2.66771	1.56143	2.49822	2.81346
K02E7.7	0	0	0	0	0	0	0	0	0	0.0349614	0	0	0	0	0
mpz-3	3.45094	3.41585	3.49556	3.5794	2.59051	2.88647	2.60882	3.93429	3.73385	5.56282	4.8184	3.7253	3.12173	4.61032	4.62215
K02E7.5	0.0204855	0.0544416	0.0304273	0	0	0	0.0800574	0	0	0.0749757	0	0	0	0	0
21ur-13824	0	0	0	0.902885	0	0	0	0	0	3.65596	1.40859	2.83526	0	0	0
F09E5.14	7.2983	4.4134	5.12801	6.32019	6.37408	6.58803	7.8563	6.0458	5.05513	4.42523	4.68358	8.5176	4.41808	2.30542	3.74914
prdx-2	120.585	116.746	143.335	169.05	155.402	172.007	195.927	157.276	180.351	121.126	111.98	146.186	180.405	170.633	161.313
F09E5.16	5.0539	4.15811	3.90754	5.13125	6.45774	6.42245	4.19364	5.0476	3.06193	3.37844	3.4657	5.5021	7.07184	5.16338	4.66654
bmy-1	104.774	98.2996	97.3047	117.143	107.934	135.222	84.2438	84.5835	78.6813	106.153	90.1124	99.4111	81.5887	96.1107	119.912
F09E5.10	2.48194	2.38468	2.23313	2.84732	2.94445	3.09351	2.51812	2.78839	2.24289	2.78044	2.51552	2.3482	2.57595	2.96283	2.7135
F09E5.11	17.4011	18.7694	21.6964	31.4567	29.3491	29.8311	29.3851	26.2037	25.4725	23.722	22.7819	24.0458	26.3605	28.6335	26.0432
F09E5.12	1.1505	0.890546	1.45999	1.09038	1.02296	0.740151	1.37504	0.918798	1.17804	0.817627	0.756051	0.803174	1.17627	1.13785	1.21682
agt-2	13.6669	12.8525	14.408	24.7062	22.3376	27.6947	13.688	14.2841	13.0622	17.9607	14.109	17.7298	16.4406	17.7842	19.9954
C16C2.6	0	0.0525926	0	0	0	0	0	0	0	0	0.0697653	0	0	0	0
21ur-14978	0.998912	0	0	0.902885	0	0	0.975938	0	0	0	0	0.945088	0	0	0
21ur-12162	0	0.530935	5.19292	0.902885	0	0	0.975938	1.86743	0	0.609327	2.81719	1.89018	0	0	0.680117
F09E5.18	0.093648	0	0	0	0.0794113	0	0	0.0875357	0	0.171373	0	0	0	0	0.063761
F09E5.19	0.139848	0	0	0	0.237175	0	0	0.13072	0	0.341223	0	0	0	0	0.0952164
C05G5.9	0.0703932	0.14966	0	0.254504	0.477534	0	0.137548	0	0	0	0.0992634	0.399601	0	0	0.0958554
C05G5.8	0.608034	0.323178	0.338669	1.37396	1.0312	0.881342	2.52471	0.426261	1.29287	1.01996	0.75023	1.43818	0.480226	0.276512	0.413984
F52E4.10	0	0	0	0	0	0	0	0	0	0	0	0	0	0	0
Y102A11A.2	7.30447	7.91869	8.11519	7.64474	9.12802	7.82214	8.37817	8.49764	8.67078	6.79797	6.78604	6.71832	8.7447	7.57742	7.56927
Y102A11A.3	14.9413	15.3627	17.4765	31.7877	34.4909	25.5213	22.2673	21.6145	22.8034	14.4395	15.6673	14.5739	18.0185	15.0314	12.3408
Y102A11A.1	1.71867	1.80196	2.36042	6.04355	4.75149	3.1201	3.54229	3.52108	3.60437	1.98185	2.19115	2.04928	3.47099	3.12635	3.20594
Y102A11A.6	0.414183	0.388489	0.180938	0.132129	0.289238	0.242161	0.238034	0.546564	0.62166	0.326956	0.412272	0.25356	0.205253	0.487508	0.298588
Y102A11A.7	3.19306	2.14829	1.92108	0.146132	0.822573	0.200867	3.31706	4.6092	4.67527	2.68738	4.90158	1.75907	4.08608	1.47047	0.798056
C16C2.7	0.094068	0	0.0698599	0.255075	0	0.0779149	0	0.0879282	0	0	0.198972	0	0.19812	0.0855574	0.256188
Y102A11A.5	121.184	112.894	117.992	140.09	162.634	212.245	295.709	202.714	320.211	190.302	128.293	165.838	164.1	229.382	323.306
igcm-4	0.619252	0.473139	0.5557	0.373148	0.56887	0.448802	0.441153	0.844133	0.88879	0.377738	0.673111	0.939857	0.339643	0.492823	0.650001
Y102A11A.9	2.87109	2.79707	3.57351	4.41494	4.24055	3.35941	1.90318	3.69603	2.80669	2.34103	2.20367	2.24188	3.27605	2.32707	2.46454
C18B12.14	0	0	0	0	0	0	0	0	0	0	0	0	0.220904	0	0
Y57A10C.t1	0	0	0	0	0	0	0	0	0	0	0	0	0	0	0
21ur-13450	0	0	0	0	0	0	0	0	0	0	0.704297	0	0	0	0.680117
K08E7.12	0	0.796403	0	0	0	0	0	0	0	0	0	0	0	0	0
W08E12.3	0.396731	0.316302	0.220975	0	0	0	0.58141	0.463546	0.168715	0.484004	0.349651	0.281516	1.14891	0.811885	0.270117
T27A3.11	0	0	0	0	0	0	0	0	0.145054	0	0	0	0	0	0
21ur-5793	0	0	0	0	0	0	0	0	0	0	0	0	0	0	0
ZC190.10	0.220277	0.252173	0.176173	0.061262	0.172421	0.364904	0.0662188	0.316769	0.144117	0.268734	0.286725	0.128251	0.24981	0.184937	0.346101
ZC190.12	0.0813068	0.259294	0	0	0	0	0	0	0	0.198385	0	0	0	0	0
ZC190.13	0	0	0.635868	0	0	0	0	0	0	0	0	0	0.901648	0	0
ZC190.14	0	0	0	0	0	0	0	0	0	0	0	0	0	0	0
ZC190.15	0	0	0	0	0	0	0	0	0	0	0.140859	0	0	0	0
ZC190.16	0	0	0	0	0	0	0	0	0	0	0	0	0	0	0
C40C9.13	0	0	0	0	0	0	0	0	0	0	0	0	0	0	0
21ur-15678	44.4516	42.4748	43.027	30.6981	47.435	34.7501	42.9413	43.8846	45.0289	32.2943	21.8332	33.0781	46.2846	35.433	29.245
21ur-5677	1.99782	1.06187	1.48369	2.70865	1.69411	0	4.87969	1.86743	5.09761	1.82798	5.63438	7.5607	1.05192	0.908539	4.76082
21ur-6979	0	0	0	0	0	0	0	0	0	0	0	0	0	0	0.680117
21ur-13926	1.99782	0	0	0	0	0	0	0	0	0	0	1.89018	0	0	0
21ur-6476	0.998912	0	0	0	0	1.65477	0	0	0	0	0	0	0	0	0
21ur-9774	0	0	0	0	0	0	0	0	0	0	0	0	0	0	0
srh-85	0	0	0	0	0	0	0	0	0	0	0.034356	0	0	0.044319	0
W01B6.5	13.0928	14.8731	13.2772	9.26256	8.5573	8.72526	9.59218	12.0739	10.7537	16.5528	16.911	11.3833	8.50157	10.5878	14.513
W01B6.4	4.04247	4.18111	5.19292	2.37007	2.50146	3.07683	2.77532	5.51475	6.22599	5.06503	6.23963	7.64931	3.45162	6.35977	4.61204
col-2	0.25469	0.295355	0.120366	0.523195	0.431942	0.498621	0.158348	0.173139	0.196928	0.282469	0.0489743	0.306684	0.219441	0.168471	0.157643
W01B6.6	29.6081	30.9678	25.9787	15.413	14.0722	11.9463	13.5701	21.6917	19.3163	36.8302	33.9598	20.2975	15.5696	21.1935	31.4058
cwn-2	4.1257	4.36514	5.03469	4.98963	4.89461	3.27286	4.731	4.816	5.60125	3.40278	5.54463	4.21493	3.05961	4.05193	4.29924
21ur-15049	0	0.530935	0	0.902885	0	0	0	0.933714	0	0	0	0	0	0	0
W01B6.3	0.136964	0.0842928	0.203434	0.325783	0.171157	0.238832	0.112686	0.10781	0.196197	0.114327	0.182972	0.190966	0.151824	0.0786776	0.3043
ttbk-4	13.175	15.1497	13.4988	10.2983	8.35283	9.24775	9.97744	12.324	12.1213	17.433	16.5232	12.1316	10.0922	13.6726	16.8639
nipi-4	1.35621	1.48849	1.55657	1.51239	1.67277	1.76522	2.32308	2.27196	2.06729	1.57934	1.8255	1.86637	2.22573	1.69807	1.61892
F40A3.4	0.075187	0.159851	0	0.271836	0.127514	0	0.146915	0.281118	0.255794	0.321043	0	0.142271	0.158354	0.273538	0.204766
F40A3.7	0.477529	0.371655	0.417967	0.215812	0.462781	0.282521	0.366572	0.255063	0.493184	0.270482	0.541107	0.774511	0.251435	0.108581	0.325129
F40A3.6	26.4172	24.4517	23.1777	38.8485	37.7054	36.6732	25.6645	25.7402	22.8474	28.029	24.1365	28.3271	24.3364	28.0174	30.7891
F40A3.1	6.78673	6.39961	7.10902	5.57664	7.35624	5.04836	4.0551	5.41754	6.13803	5.63383	6.03737	5.23589	7.91474	5.3735	5.7028
W01B6.8	2.75163	2.68417	3.17345	2.34081	2.74508	2.30595	2.02417	3.20748	2.80841	4.26529	5.29527	2.87902	2.59085	2.88545	3.65878
F40A3.3	64.256	63.5578	61.0339	58.8585	62.8462	62.7644	87.8774	72.9901	76.5016	55.9185	58.9004	69.5951	74.4131	72.2268	77.9348
F40A3.2	10.2616	7.24002	8.2727	24.46	21.5614	24.6209	12.5393	6.28135	10.9161	15.8979	8.3662	13.4603	12.9418	13.5455	18.425
alh-6	16.1523	16.0889	15.5964	20.1544	18.2825	19.0603	15.124	15.1481	14.8866	16.345	16.3423	15.5353	16.5396	19.0144	18.5518
jip-1	1.74285	1.63692	1.61142	1.4551	1.57286	1.53053	1.64122	1.51787	1.71451	1.31075	1.58414	1.68867	1.84271	1.64246	1.47733
vig-1	1301.79	1294.25	1311.04	1272.72	1174.24	1351.45	1228.31	1407.17	1376.22	1566.85	1621.18	1387.56	1273.12	1485.35	1446.95
fcho-1	13.3452	12.8532	13.54	21.351	18.7022	23.7262	13.8036	12.6018	13.3553	13.5279	12.8294	15.169	14.4015	14.5432	13.8176
21ur-13751	0	0	0	0	0	0	0	0	0	0	0	0	0	0	0
F56D12.8	0	0	0	0	0	0	0	0	0	0	0.279061	0	0	0	0
F56D12.9	0	0	0	0	0	0	0	0	0	0	0	0	0	0	0
srt-29	0	0	0	0	0	0.0347849	0	0	0	0	0	0	0	0	0
srt-28	0.104991	0.0892864	0	0	0.106836	0	0	0.0392552	0	0.204939	0	0.0397334	0	0.0763936	0.0285935
srg-59	0.0221278	0	0	0	0	0	0	0	0	0	0	0	0	0	0
srt-27	0	0	0	0	0	0	0	0	0	0	0	0	0	0	0
str-33	0.0101046	0	0.0150084	0	0	0	0	0	0	0	0	0	0	0	0
C24B9.3	25.1563	23.2759	27.2085	11.5968	13.4859	10.7213	10.1838	9.3936	10.9539	7.22123	6.90211	7.75412	23.9569	22.1409	16.375
srt-26	0	0.0245047	0.034239	0	0	0	0	0	0	0	0	0	0	0.0209663	0
F56E3.5	0	0	0	0	0	0	0.0975938	0	0	0	0	0	0	0	0
dod-3	3.79027	3.265	1.84421	0.708807	0.775807	0.75779	1.66001	1.03843	1.11163	2.31202	3.40959	3.33872	3.71614	2.49636	1.24582
str-13	0	0	0	0	0	0	0	0	0	0	0	0	0	0	0.0136023
F02C12.10	0	0	0	0	0	0	0	0	0	0	0	0	0	0	0
C25H3.20	0	0	0	0	0.370586	0	0	0	0	0	0.154065	0	0	0	0
21ur-14911	0	0	0	0	0	0	0	0	0	0.609327	0.704297	0	0	0	0
nyn-1	5.97354	6.80996	6.13614	8.35123	6.88802	9.13259	6.05432	6.6795	5.43677	7.27057	7.6559	7.79084	7.23118	7.36261	7.50708
T23G4.2	0.0342764	0.0728734	0.203644	0.247851	0.232525	0.0567812	0.468833	0.192235	0.29153	0.167266	0.193337	0.129718	0.216572	0.124701	0
tlp-1	15.8658	11.4846	16.2809	18.3909	22.6486	13.8348	16.0109	13.79	18.1097	9.98437	11.0962	14.368	11.4497	12.3075	9.6021
21ur-4117	0	0	0	0	0	0	0	0	0	1.21865	0	0	0	0	0
21ur-3987	0	0.530935	0	0	0	0	0	0	0.849602	0	0	0	0	0.908539	0
T23G4.5	0	0	0	0.131671	0	0	0	0	0	0	0	0	0	0.0662476	0
oac-48	0.0608034	0.0969533	0.0150519	0.183194	0.154679	0.0335749	0.0990082	0.0568348	0.0517149	0.111268	0.0357252	0.115054	0.106717	0.0368682	0.0620976
21ur-1674	0	0	0	0	0	0	0	0	0	0	0.704297	0.945088	0	0	0
21ur-1894	0	0	0	0	0	0	0	0	0	0	0	0	0	0	0
R10E8.10	0.349619	0.668978	0.207717	1.01123	1.54164	0	0.273263	0.13072	1.18944	0.255917	0.295805	0	0.147269	0.254391	0.285649
21ur-756	0	0	0	0	0	0	0	0	0	0	0	0	0	0	0
21ur-12405	0	0	0	0	0	0	0	0	0	0	0	0.945088	0	1.81708	2.72047
T12A7.11	0.155386	0.16518	0	0	0	0	0.303625	0	0	0.568705	0	0.294027	0	0	0
ubxn-5	45.1309	47.1895	43.7392	45.1442	42.2849	36.6696	28.7316	37.8341	32.5567	71.998	54.5971	41.2814	38.8791	45.6086	61.1289
T01E8.8	67.2593	65.2019	73.9109	46.481	50.7451	44.3091	65.928	64.5033	71.3377	58.0162	65.9099	58.3202	84.5011	75.7924	67.9225
C34F11.13	0	0	0	0	0	0	0	0	0	0	0	0	0	0.14454	0
K06H6.4	0.0418706	0.0148365	0.0207302	0.731679	1.13617	0.762976	2.59081	1.69597	1.21081	0.953517	1.22022	2.32405	0.17637	0.101553	0.114032
mec-15	22.8584	23.0389	24.5739	47.6422	37.9364	47.6995	28.8705	27.4608	25.6885	30.5906	28.3449	34.2322	35.3157	37.0961	36.753
K06H6.6	0	0.0204768	0	0.034822	0.0653375	0.0638201	0.338755	0.108033	0.032767	0.0940008	0.135815	0.218698	0	0.0350401	0
mrps-14	66.0256	69.5923	75.1415	72.1766	76.1925	75.8131	67.4959	73.0725	74.9349	50.373	52.9491	55.1412	79.6358	79.3063	71.0314
T01E8.1	1.47414	1.34517	1.55012	2.28753	2.10183	2.24752	1.50396	1.2316	1.10955	1.28913	1.12215	1.35768	1.97824	1.47129	1.10138
K06H6.1	0.292977	0.269917	0.261096	11.2281	15.0553	12.3275	38.356	24.5374	16.8449	13.4154	19.6102	31.9508	1.39865	1.5633	2.52669
plc-3	3.96718	4.16495	3.89757	5.291	4.77949	4.0426	3.70654	3.14463	3.69775	3.53599	3.13832	3.28088	3.91337	3.41761	3.2843
nstp-7	0.0587596	0.0104105	0	0.601923	1.4948	0.940945	4.17166	2.19697	1.59925	1.31423	1.68479	2.81673	0.453771	0.213774	0.186699
21ur-3027	0	0	0	0	0	1.65477	0	0	0	0	0	0	0	0	0
21ur-4915	0	0	0	0	0	0	0	1.86743	0.849602	0	0	0	0	0	0
21ur-1362	0	0	0	0	0	0	0	0	0	0	0	0	0	0	0
Y4C6B.5	1.16044	1.30474	0.607682	1.7078	1.46342	1.74983	1.07561	1.27939	1.40455	1.27051	1.32168	1.3372	0.814681	1.46139	1.6207
fbxa-92	0.574717	0.712762	0.569087	3.00137	3.35727	2.3008	0.592693	0.656584	0.651749	0.662191	0.360189	0.302083	0.874201	0.987361	1.30433
Y4C6B.7	30.0716	23.8725	25.9646	51.7636	49.8723	55.323	32.3137	25.1014	27.5104	27.1618	20.2345	28.0453	30.0863	33.5936	31.1352
gba-4	16.2909	16.5529	13.5815	11.8868	10.2852	10.8037	12.5333	13.5999	13.5642	11.6967	12.3631	10.0761	18.8051	16.8045	13.3578
Y4C6B.1	15.579	15.8813	13.0819	20.8581	18.1763	22.2908	12.0593	13.3966	11.5454	22.3952	17.5613	18.3385	14.195	14.3849	21.644
Y119D3B.24	0	0.256313	0.358132	0	0	0	0.471143	0.225379	0	0	0	0	0	0	0
Y4C6B.3	1.39088	1.31695	0.97085	2.29451	2.44909	2.19077	2.10888	1.52033	1.68073	1.50212	1.20037	1.32312	1.95292	1.39638	1.04531
Y4C6B.2	2.14818	1.12646	1.90585	3.07539	2.83632	3.29588	2.02834	1.5902	1.64315	1.33675	1.17915	1.55501	3.34013	1.75713	0.96198
21ur-2304	0	0	0	0	0	0	0	0	0	1.21865	0	0	0	0	0
ect-2	10.6759	11.532	11.4211	18.6761	14.922	18.4676	10.7343	10.5571	11.0849	14.8165	12.9144	12.0613	12.4697	14.3419	14.0937
dot-1.1	20.7174	20.5306	19.7915	26.772	24.932	28.8479	18.7045	21.2157	20.8152	22.3114	20.1262	19.7273	20.6487	22.8339	22.5374
tpxl-1	30.6548	29.7204	32.5929	66.8629	55.3931	72.3325	37.5296	37.422	35.4189	46.9951	39.6249	42.507	43.9815	49.3333	48.01
icp-1	45.5571	45.3741	51.6958	90.0653	77.3579	98.5608	48.0513	50.0324	50.117	65.7251	53.3604	54.8682	52.6198	67.0583	75.4853
epg-2	20.0158	19.5078	21.696	16.866	20.268	17.0817	19.9213	22.4267	23.0659	14.6415	17.0876	17.4725	19.0001	18.343	18.4576
Y39G10AR.11	92.0177	95.5609	100.048	125.002	141.689	114.637	94.2826	104.733	110.555	89.1818	84.7112	106.579	133.597	103.868	84.6086
Y39G10AR.16	113.994	119.044	130.962	126.127	108.029	102.828	84.6755	106.697	109.502	162.231	150.627	119.168	117.299	157.627	153.161
sydn-1	3.53846	3.67161	3.40813	5.13038	4.17822	4.96144	3.2093	3.00272	3.34852	3.03506	2.9291	2.65082	3.70081	3.08652	3.1821
mcm-4	8.0701	7.58644	8.21792	14.2051	11.1248	16.3067	8.67211	8.42382	7.8382	10.6115	8.61568	9.68256	9.59752	11.1142	11.9425
Y39G10AR.15	16.451	18.4428	18.3919	11.5646	10.2187	9.76338	11.5723	16.2919	15.418	20.3142	21.0759	13.123	11.5092	14.5723	16.0824
F22F4.8	0	0	0	0	0	0	0	0	0	0	0	0	0	0	0
C01A2.10	0.374592	1.1946	1.39096	0	0.952936	0	0.365977	0	0	0	0	2.48086	1.57788	2.04421	0
srg-1	0.0241951	0	0	0	0	0	0	0	0.0411572	0	0	0	0	0	0.0494203
T21B10.8	0	0	0.10744	0	0	0	0	0.270455	0	0	0	0	0	0	0
T21B10.9	1.73604	2.30682	1.93391	0.523051	0.736061	0.359483	0.848057	2.97501	0.861321	1.14721	1.12202	1.77937	0.60939	0.657907	0.886497
mrpl-50	28.4341	24.6643	20.2633	19.3584	19.9028	20.0076	18.7749	19.1052	17.2178	18.6867	18.7378	14.4341	18.7434	17.1225	22.7387
enol-1	319.249	323.706	385.357	425.053	409.382	471.164	463.99	381.977	415.284	246.16	240.675	287.211	427.017	426.882	431.416
T21B10.3	20.4638	20.0788	20.2984	28.8596	26.1243	31.0649	18.1253	18.5435	18.5342	23.5869	19.7245	21.2705	20.8414	22.9542	24.6237
T21B10.4	7.39291	7.91207	7.49813	12.0219	9.05681	10.754	8.67397	8.62627	9.75116	10.9024	9.14242	10.0576	9.156	11.1258	9.39665
set-17	7.52059	6.40369	7.4905	11.8674	10.1738	11.8334	7.8391	7.21781	7.4875	8.60729	6.9163	8.448	8.7408	9.37952	9.57301
cutl-15	9.76398	10.0424	10.3993	3.38933	5.28421	2.83582	10.4951	10.3797	9.04408	8.29852	10.8819	11.3802	7.95483	8.30395	7.83192
cct-2	77.2263	74.927	71.7407	72.8134	65.8161	74.1772	62.6055	71.896	71.1534	79.6965	82.2673	77.5026	68.758	75.5973	80.0895
3307..3361	0.762806	1.82449	0.84975	2.41316	4.52789	4.42274	2.60842	1.78254	1.94636	2.09387	0.806741	3.24767	2.40986	2.08138	2.07745
agmo-1	10.0671	11.392	9.29799	3.98447	5.1677	2.88439	12.6776	11.3799	11.2362	9.43252	11.4678	11.1132	10.3758	10.2435	9.27701
BE10.3	0.038991	0.0138162	0	0.0469903	0.110212	0.150713	0.0380942	0.0242974	0.0884344	0.0634243	0.0183274	0.0245934	0.0273735	0.0709268	0.0530946
BE10.1	9.60646	10.9095	10.6894	5.79513	6.05709	5.39963	6.47423	9.33139	9.18616	9.63298	10.9524	7.77589	6.18531	8.25792	9.63883
BE10.6	0.128694	0	0	0	0.218259	0	0.125734	0	0	0.157004	0	0	0	0	0.175245
BE10.7	0.349619	0	0.207717	0	0.948701	0.231667	0	0	0	0	0	0.264625	0	0	0
BE10.4	0.162075	0.0984515	0.137561	0.292989	0.274872	0.441088	0.113105	0.108212	0.157542	0.0988642	0.0816239	0.131436	0.0487646	0.126353	0.126114
BE10.5	8.59065	11.1142	8.30867	5.29692	3.72704	6.06747	7.54726	8.09219	7.02338	9.66798	11.7383	7.43469	6.38167	9.87279	10.0657
anc-1	2.07467	1.93225	1.86117	2.66329	2.84158	2.44125	2.55385	2.2654	2.51932	1.85967	2.10112	1.81831	2.19682	1.73833	1.49823
mir-8196.2	0.161363	0	0	0	0	0	0.630606	0	0.274487	0	0	0	0.339852	0	0
21ur-14399	0	0	0	0.902885	0	0	0	0	0	0	0	0	0	0	0
C11H1.10	0	0	0	0	0	0	0	0	0	0	0	0	0	0	0
21ur-8305	36.4603	37.1655	20.7717	34.3096	53.3644	50.4703	24.3985	39.216	33.1345	43.2622	43.6664	55.7602	46.2846	26.3476	37.4064
21ur-11137	10.988	7.43309	14.8369	15.349	14.3999	14.8929	4.87969	16.8069	16.1424	10.3586	18.3117	23.6272	19.9865	14.5366	10.2018
21ur-11192	0	0	0	0	0	0	0	0	0	0	0	0	0	0	0
21ur-11180	0	0	0	0	0	0.827383	0	0	0	0	0	0	0	0	0
W09D10.5	2.14983	2.72393	2.7416	2.23758	2.06239	2.4102	2.12161	2.35458	2.51187	2.43731	2.49566	2.6709	2.46973	2.66636	2.63176
W09D10.4	25.2867	22.1421	22.3405	31.0854	33.2117	33.9627	23.797	22.3132	21.489	20.579	19.3033	19.8468	31.189	25.0932	24.1637
linc-109	0.029562	0.00628502	0.0263451	0.00534402	0.0401085	0	0.0346585	0.022106	0.0301719	0.0036065	0.00833723	0.0111876	0.0498092	0.010755	0.00805099
linc-105	0.173652	0.110758	0	0	0.0589011	0	0.135727	0	0	0.0847408	0.0489743	0	0.292588	0.252706	0.0945858
W09D10.1	23.1129	21.9846	21.2323	24.5672	21.769	25.864	19.9438	20.5304	20.5515	20.6987	18.9152	20.0736	19.2697	21.8232	22.7483
mrpl-12	46.194	41.0956	43.0057	45.9849	35.1674	38.944	42.6384	38.953	37.9049	39.7603	41.3107	34.5229	44.6039	44.7377	42.4643
tat-3	20.685	22.0255	23.5925	30.0702	28.0302	30.9806	22.73	22.7047	24.9345	25.6642	24.2524	21.7678	22.299	26.1057	26.9768
T15B12.1	4.49741	5.00403	5.00103	7.38572	7.46308	6.44709	5.31695	5.05672	5.15059	4.29484	3.83704	4.79747	6.20707	4.62662	3.77127
T15B12.2	14.9248	15.8391	17.4526	9.33123	9.11782	8.93339	13.4698	16.34	17.2806	18.6908	17.6506	13.9646	13.2334	16.4394	16.5281
mrps-35	24.8268	23.4467	25.17	26.5241	26.8928	26.8696	22.0626	26.0368	24.1788	23.0279	22.0507	21.9255	22.03	24.2749	26.6138
ZK973.4	9.60889	10.3104	10.1178	4.9746	4.13144	4.55861	5.46525	7.50586	6.8297	10.2367	11.1324	7.08511	6.36583	6.48286	10.3817
21ur-8141	0.499456	0.530935	0	0	0	2.48215	0	0	0	0	0	0.945088	1.05192	0	0
21ur-6154	0	0	0	0	0	0	0	0	0	0	0	0	0	0	0
srj-25	0	0	0	0	0	0	0	0	0	0	0	0	0	0	0
srj-24	0	0	0	0	0.0347764	0.0339688	0	0	0	0	0	0	0	0	0
C05E4.12	0	0.103237	0	0.0877805	0	0.08044	0	0.0907777	0	0	0	0	0	0	0
str-262	0.039505	0.0419949	0.0293385	0	0.0837483	0.0654427	0	0.0738531	0.0672002	0	0.0278536	0.0373764	0	0	0
srh-2	1.52895	1.77701	2.059	0.97659	2.17814	1.46903	1.93196	1.14332	1.19638	0.945078	0.229975	0.597913	3.97155	1.4277	1.05488
C05E4.15	0.051617	0	0.0613337	0	0.017508	0.11971	0	0.0385984	0	0	0.0291147	0.0390686	0	0	0
C05E4.16	4.49511	6.59876	5.24591	2.12823	3.26721	4.25511	10.8747	4.00163	5.27967	2.35026	1.35829	3.03778	11.496	6.03529	3.78922
21ur-13754	0	0	0	0	0	0	0	0	0	0	0	0	0	0	0
B0285.14	0	0	0	0	0	0	0	0	0	0	0	0	0	0.317988	0
B0285.15	0	0	0	0	0	0	0.546525	0	0	0	0	0.264625	0	0	0
Y45G5AM.11	0	0	0	0	0	0	0	0	0	0	0	0	0	0	0
Y45G5AM.10	0	0	0	0	0	0	0	0	0	0	0	0	0	0	0
ckb-3	0.0189496	0.0201439	0	0.0685116	0.0642751	0.0313912	0.0370275	0	0	0.0231181	0	0.035857	0.0199552	0	0
B0285.11	0.938978	0.785784	0.890215	0.4695	0.47435	0.446787	0.585563	0.746971	0.91757	1.09679	1.0987	0.793874	0.736346	0.726831	0.680117
srpr-1.2	1.75394	2.08823	0.937851	1.39509	1.24933	1.16221	0.411265	1.90178	0.477368	3.25246	2.72061	0.663774	0.81269	1.08478	2.48391
21ur-14269	6.49293	9.55683	7.41845	10.8346	7.62349	9.10121	6.83157	11.2046	6.79682	6.70259	4.22578	4.72544	7.36346	4.54269	7.48129
21ur-14570	1.99782	0.530935	0	2.70865	0	1.65477	1.95188	0	0	0	0	0.945088	3.15577	0	0
F16H6.7	6.3533	5.47491	4.52286	5.9804	9.05346	7.65996	5.36241	6.39544	5.21181	6.46672	7.02404	5.47744	6.01745	6.83846	6.96206
F16H6.4	0.792607	0.891644	0.868661	1.50238	1.68354	2.15435	0.902188	0.748067	0.850849	1.18289	0.813843	0.800863	0.972431	1.02186	1.25744
Y42H9AR.5	3.29225	3.6546	3.07248	5.21416	3.60704	2.22014	3.245	4.35733	1.93284	3.09233	5.50526	2.20521	3.49764	2.6499	2.85649
srbc-81	0	0	0	0	0	0	0	0	0	0	0	0	0	0	0.0330612
srd-72	0.0215814	0	0	0	0	0	0	0	0	0	0	0	0	0.0392578	0
Y42H9AR.1	35.3964	36.0879	32.6427	26.0537	26.5126	26.8108	31.1935	32.8476	31.3431	32.3808	33.8104	32.3735	31.1967	29.7416	32.9971
Y45G12C.4	0.0809304	0.13765	0.0360619	0.0438902	0.0137254	0.04022	0.0158138	0.0302592	0.0688335	0.02962	0.0342367	0.107197	0.0852252	0.132495	0.0551021
srt-2	0	0.021421	0	0	0	0.100144	0	0	0	0	0	0	0	0	0
Y45G12C.6	0	0	0	0.0372873	0	0	0.0403042	0	0	0	0	0	0	0	0.0280874
srd-73	0	0	0.030457	0	0.0347764	0	0.0400679	0	0.034881	0	0.0144577	0.0388013	0	0	0.0279227
Y45G12C.1	2.3431	2.46135	2.5485	4.53586	3.80169	3.49946	3.15442	3.08692	2.87161	2.39711	2.2374	2.88015	2.89487	3.08759	3.02733
F16H6.8	0.0320752	0.0170484	0	0.0289917	0	0.079702	0.0940124	0.0299816	0.0272808	0.0195655	0	0	0	0	0
Y45G12C.3	2.40363	2.90355	3.77298	0.839401	0.741172	0.452475	2.34835	1.94037	0.975715	1.66613	2.15691	1.49885	2.93388	2.83208	1.8225
W04G5.8	0.0175688	0	0.0260951	0	0.0297959	0.0582078	0.068659	0.0328442	0.0298855	0.0428672	0.0247743	0.0332443	0.203513	0.143814	0.0956948
W04G5.9	0.0430566	0.00915405	0	0.0622679	0.175253	0.114122	0.0673061	0.0643941	0.0585932	0.0525282	0.0607153	0	0.0725464	0.0313289	0.117262
rab-11.2	0.214344	0.121522	0.127347	1.23993	1.79335	1.20726	0.223376	0.213711	0.145844	0.139464	0.0806008	0.108157	0.782493	0.0519872	0.155667
W04G5.3	0	0	0	0	0	0	0	0	0	0	0	0.18125	0	0	0
W04G5.4	0.0133443	0.0283706	0.0396406	0.0723686	0.0226312	0.0884226	0.0521494	0.0249466	0.0226993	0.113958	0.122311	0.0757513	0.0562096	0.0728218	0.0363421
W04G5.5	0	0	0.0125737	0.0306063	0.0574274	0.0280469	0	0.0633026	0.0144	0.0413103	0	0.0640738	0	0.0615958	0
kin-23	0.0713509	0.0568859	0.0264945	0.0967377	0.15126	0.118198	0.0697099	0.0833673	0.1062	0.0217617	0.050307	0.151889	0.0375687	0.0648956	0.0242899
W04G5.7	0.00889617	0.00945686	0	0	0	0	0	0	0	0	0	0	0	0	0
sel-12	4.61969	4.6603	3.81592	3.1814	3.89074	3.60516	3.63839	3.93629	3.02038	4.04483	3.7668	3.92477	3.06121	2.48674	4.62174
tbc-11	15.9367	15.4902	16.6118	19.7244	18.7394	20.5899	17.2725	14.5679	15.9207	15.0038	15.0803	17.1228	18.4598	17.1136	15.7845
F35H12.1	3.39497	2.80603	3.44652	3.20936	4.21263	2.683	2.64742	3.49363	3.28488	2.82136	3.05248	3.30044	2.68955	2.87535	3.56266
F35H12.6	1.20299	0.879183	0.335027	2.10673	1.02011	0.249104	0.367289	0.562236	0.639485	0.642086	0.689151	0.640221	0.950124	0.889	0.819065
F35H12.5	5.99069	6.20231	6.84016	7.69006	8.07499	8.09757	7.09212	7.95264	6.80472	4.23751	4.9255	4.394	6.08256	6.53134	6.16471
pifk-1	4.47639	4.63593	4.70243	4.17872	5.20043	4.77575	4.39392	4.27241	3.23664	3.84323	4.08746	3.93763	4.74706	4.52907	3.95426
M60.14	0.0825872	0.0877924	0	0	0	0.136811	0.161376	0	0	0	0.232917	0	0	0	0.224921
Y46E12BL.5	0	0	0	0	0	0	0	0.509299	0	0	0	0	0	0	0
Y66H1A.9	10.4886	12.9769	13.8911	18.7499	18.0352	15.7341	13.777	13.8345	13.7282	9.88125	11.1749	12.6799	19.2677	15.8464	13.2906
Y66H1A.8	0.858714	0.26081	0.364415	0.665284	0.624145	0.60965	0.479408	0.229333	0.208674	0.299318	0.172985	0.116063	0.516734	0.111575	0.167046
Y66H1A.5	9.6867	11.4906	12.4344	15.8875	15.3674	13.1243	13.0991	11.5729	11.5671	8.02187	9.09125	10.6214	15.8754	13.8573	10.832
Y66H1A.4	468.347	468.634	418.91	309.87	318.565	330.882	315.228	420.385	376.349	584.031	576.357	447.972	357.684	415.955	475.149
hum-8	46.6414	46.9185	50.5214	54.9659	59.947	48.0438	56.3871	53.6003	56.8935	41.8898	43.9239	41.8541	55.1914	46.7741	41.1848
Y116F11A.t1	0	0	0	0	0	0	0	1.07441	0	0	0	0	0	0	0
mrpl-55	23.9462	22.6532	26.8713	31.1997	25.7881	29.418	30.0372	28.7376	33.1345	21.6988	22.068	26.0424	33.7784	39.7738	27.5825
dpm-1	34.86	35.3381	36.8481	37.3945	36.4657	36.1739	40.2209	36.9829	39.9455	34.5844	34.7982	31.4793	33.6878	43.2464	37.1145
ZC53.21	0	0	0	0	0	0	0	0	0.239485	0	0	0	0	0	0
M60.12	0.0504259	0.26802	0.0748979	0.182313	0.34208	0	0	0	0	0	0.0711069	0	0	0.36691	0.0686656
M60.13	0.196048	0.729415	1.16477	0	2.65991	1.13668	0	0.366505	0.833722	0.837112	0.276453	0.556454	0.619356	0.713245	0.667404
F11A6.15	0.245826	0.0871065	0.121709	0.296259	0.694849	0.135742	0.160115	0.153187	0.139388	0.199935	0	0	0.172581	0	0.223163
F11A6.16	0	0	0	0	0	0	0	0	0	0	0	0	0	0	0
F11A6.12	0.699239	0	0	0	0.395292	0.96528	0	0	0	0	0	0.220521	1.47269	0	0
D1086.9	0	0	0	0	0	0	0	0	0	0.0124171	0	0.0192594	0	0	0
T01D3.9	0	0	0	0	0	0	0	0	0	0	0	0	0	0	0
rdl-1	1.99782	2.04789	1.82812	3.67603	3.29746	4.16646	1.95188	3.10126	2.42743	2.11088	1.98712	2.19395	1.61545	2.53093	2.45328
hcf-1	32.0953	32.3477	31.708	48.81	41.3466	51.3336	30.886	31.1691	31.3311	41.0786	37.5203	39.2628	32.4914	38.2317	41.9657
C46A5.4	0.188676	0.193318	0.151938	0.0698591	0.131079	0.0602515	0.146581	0.216733	0.197209	0.205222	0.230797	0.12044	0.191507	0.148863	0.139296
dsb-3	14.2469	14.0367	15.8911	29.1434	26.4728	29.6603	17.0819	18.9755	16.7528	23.539	21.0184	19.8641	17.757	22.2897	24.2316
C46A5.6	34.5208	34.7737	36.6617	37.5822	33.4814	37.7099	31.3778	35.381	33.9385	49.9859	44.6507	40.9041	35.4004	37.9981	46.8723
C46A5.1	10.4114	10.8511	11.585	14.2775	13.3471	11.7229	9.50658	10.8277	10.1867	14.3204	12.4341	9.41862	10.9713	12.1065	15.8312
del-7	0.00568487	0.0302158	0.0168875	0.0924906	0	0	0	0.0212553	0.0193405	0.0416125	0.0160328	0.107571	0.0598655	0.0517054	0.100635
col-14	1841.8	2032.99	1756.77	624.932	780.519	539.848	2073.68	2127.68	1927.05	1743.75	1904.25	2020.21	1496.63	1504.07	1602.07
F25H9.7	37.2421	33.018	41.7691	44.104	42.9665	44.5288	36.336	36.7531	42.6648	37.2131	30.295	33.7492	42.9002	47.7444	42.4334
F25H9.6	6.96301	7.07393	7.63664	12.8263	11.3107	14.2358	7.23343	6.97539	8.84586	8.67394	8.16156	9.06173	7.54909	10.368	10.8219
frm-10	7.58086	7.40365	7.48603	9.07355	8.89994	11.6178	8.18435	5.73356	6.5596	6.57107	6.14064	7.51953	14.7123	11.7498	8.60718
bath-39	0.40702	0.576897	0.24802	0.60372	0.920381	0.726121	0.530211	0.351188	0.532586	0.687539	0.235467	0.631939	0.175844	0.569532	0.525822
lurp-3	0.0594254	0.252683	0.205951	0.0716169	0.268754	0.16407	0.154823	0.0740623	0.28641	0.0724978	0.0558649	0.149929	0.125158	0.360327	0.0269735
F25H9.2	1.5064	1.79255	2.07049	2.68253	2.02095	2.75617	2.28451	1.97551	2.52422	2.05721	1.29989	2.08466	2.1309	2.00404	2.11252
lurp-2	0.0388466	0.0206475	0	0.105337	0	0.08044	0	0.0181555	0	0.0355441	0.082168	0.0367534	0.0204541	0.105996	0.0661225
F25H9.9	0	0	0	0.0214002	0	0	0	0	0	0	0.0166933	0	0.0124664	0.0215342	0
C35A5.11	4.68987	5.37192	5.23792	3.15462	2.40464	2.71014	7.88531	5.23333	5.68954	3.23777	3.28102	2.75173	5.8193	6.61328	10.1487
T07D10.10	0.0504259	0.214416	0.149796	0.364627	0.598639	0.0835338	0	0.0942692	0.0857771	0.307593	0	0.286253	0.318611	0.0917274	0
T07D10.11	0	0	0	0	0	0	0	0	0	0	0	0	0	0	0
T07D10.12	0	0	0	0	0	0	0	0	0	0	0	0	0	0	0
C35A5.12	0	0	0	0.208358	0	0	0	0	0	0	0	0	0	0	0
F40F12.9	0.180393	0.41092	0.459324	0.512448	0.262233	0.426905	0.352489	0.192708	0.526043	0.408713	0.218038	0.487637	0.488485	0.140634	0.245644
F40F12.8	1.48208	1.61012	1.37886	1.70763	0.939125	1.56483	2.00492	1.0961	1.05277	1.70876	2.02103	1.10945	1.09766	1.89608	1.55244
cyld-1	26.2535	26.1586	27.874	45.8697	40.3923	45.0082	28.5613	28.3303	28.4791	31.5072	28.7236	29.4438	30.367	29.5715	29.6085
mam-7	0.199782	0.252194	0.185461	0.0451442	0.0847054	0.165477	0.170789	0.396828	0.307981	0.456995	0.404971	0.389849	0.368173	0.204421	0.221038
cbp-3	20.0507	19.9764	26.9512	36.0567	40.1419	36.4876	32.0742	23.2355	20.0421	16.6346	14.5437	17.3991	39.91	26.8382	21.138
ttr-4	2.21874	1.80722	1.28396	1.45851	1.46606	1.38427	1.23869	1.1851	2.2057	1.75767	2.11289	1.47216	0.788942	1.72972	1.96188
F40F12.3	24.4295	26.0042	26.3064	19.8918	18.5502	17.6655	18.653	23.5214	26.2684	30.6325	32.3778	23.2272	22.6444	26.396	29.5499
7736..7844	135.967	136.455	139.637	198.477	191.916	184.112	190.093	148.769	158.12	112.697	116.015	140.749	160.51	153.685	157.5
C05B5.2	5.26309	5.2751	6.25384	5.43673	5.1643	4.29705	5.28896	5.4818	5.72339	8.20953	7.20958	5.69085	5.38404	6.77008	5.57988
pqn-8	2.3006	2.27229	1.96416	1.80109	2.11983	1.98057	1.84063	2.01498	1.60236	2.16579	2.05633	1.90242	1.67872	2.40551	2.05973
C05B5.1	0.0957861	0.254558	0.0355679	0.043289	0.121837	0.198345	0	0.0895342	0.203672	0.116857	0.405212	0	0.0504347	0.13068	0
fbxa-155	1.91479	1.69016	1.75213	1.26713	0.797349	0.651387	0.935374	1.05471	1.90485	1.98143	2.06123	1.53663	1.0082	1.52386	1.8857
rgs-1	7.20216	7.09117	6.87542	7.60951	8.13511	9.40568	7.81531	9.07196	9.6107	8.71824	9.18967	8.09751	11.1336	9.81948	7.61731
C05B5.4	0.0442556	0.117612	0.0657331	0.160005	0.262694	0.29325	0.0432378	0.206835	0.112922	0.161973	0.124812	0.041871	0.419438	0.322014	0.271186
C05B5.5	0.290174	0.34702	0.341206	0.655697	0.553637	0.400577	0.448875	0.361646	0.287934	0.346631	0.340985	0.411808	0.916719	0.417875	0.535078
C05B5.8	3.92831	4.11325	3.26745	1.63331	1.73218	1.23643	2.91685	3.30472	3.40795	1.67736	3.48983	2.97331	3.80583	2.75114	2.99557
C05B5.9	0.399022	0.454469	0.423336	0.46371	0.580048	0.236074	0.556921	0.586109	0.290896	0.173857	0.241145	0.539316	0.720339	0.155538	0.077622
Y76A2B.9	0.332971	0	0	0	0	0	0	0	0	0	0.156511	0	0	0	0
Y76A2B.8	0.332971	0	0	0	0	0	0	0	0	0	0.156511	0	0	0	0
srxa-8	0.0209982	0.0446432	0	0	0	0	0.0410304	0	0.035719	0.0256173	0	0	0	0	0
srd-37	0.0192663	0.00819224	0	0	0.0130699	0	0.00752928	0	0.0196638	0.00940181	0	0	0	0	0
pod-1	47.3962	44.5476	48.279	59.2789	56.2428	62.7911	42.1884	43.5696	39.2272	42.5433	40.3946	42.9109	52.6916	44.0338	38.058
R04D3.13	0	0	0	0	0	0	0	0	0	0	0	0	0	0	0
Y76A2B.7	0.699239	1.27424	0.890215	0.180577	0.169411	0.165477	0.390375	0.373486	0.339841	0.243731	0.281719	0.945088	0.841538	0	0
scav-2	5.41629	4.19524	4.26395	8.6832	8.68723	10.4126	5.15728	4.41969	4.64925	5.29536	5.08883	4.74573	9.15493	6.91724	4.86302
Y76A2B.5	84.2903	80.9003	89.523	121.998	118.608	122.869	107.958	95.1402	100.893	80.9203	76.6593	85.9564	104.955	97.3224	98.6864
Y76A2B.4	4.95865	6.09708	5.19292	7.76599	7.05325	7.79795	5.40274	5.25443	4.2369	5.29676	3.9634	5.2752	6.11215	6.11037	6.93897
21ur-13723	0	0	0	0	0	0	0	0	0	0	0	0	0	0	0
K11H3.11	0	0	0	0.126404	0.118588	0	0	0	0	0	0.0986016	0.264625	0	0.254391	0
K11H3.10	0	0	1.03095	0	0	0.51103	0	0	0	0.282262	0.217504	0.583731	0.649717	0.280578	0.210036
K11H3.13	0	0	1.03095	0	0	0.51103	0	0	0	0.282262	0.217504	0.583731	0.649717	0.280578	0.210036
K11H3.12	6.79949	5.61326	5.37198	3.53059	3.80298	3.23535	3.9576	4.05683	4.06051	7.67751	6.3241	5.47499	5.63686	5.92116	6.50098
R02F2.10	2.8961	3.49466	3.10025	1.13198	1.15048	1.68564	2.09026	2.34125	2.66293	3.0239	3.82633	2.36977	2.19805	2.46797	2.38041
R07G3.13	0.214053	0.151696	0	0.257967	0	0.118198	0	0	0	0.0870467	0.301842	0.405038	0.150275	0.129791	0.291479
21ur-6539	0.499456	3.71655	1.48369	0	2.54116	1.65477	0	0	0.849602	1.21865	0	0	2.10385	0.908539	2.04035
R07G3.11	0	0	0	0	0	0	0	0	0	0	0	0	0	0	0
ceh-43	2.4461	2.94172	2.86253	3.70725	3.3104	3.80654	4.10377	2.95621	4.28704	3.13491	3.37963	4.25457	3.38251	3.10123	3.02808
K08E5.12	0	0	0	0	0	0	0	0	0	0	0	0	0	0	0
C28A5.7	0.205658	0	0.610932	0	0	0	0	0	0.174918	0	0	0	0	0	0
C28A5.1	2.21083	2.60219	2.3419	3.67129	2.99376	3.96995	2.3944	2.5845	2.20591	3.44986	3.2263	2.72948	1.96118	2.55118	3.24778
Y57G11C.38	1.42926	1.68296	1.04512	1.31174	1.52896	1.5663	2.06236	1.43874	1.79539	1.60954	1.20927	2.68369	2.01453	1.15996	1.12283
Y57G11C.39	0.35775	0.484015	0.434756	0.0587925	0.165471	0.0538761	0.826143	0.4256	0.663875	0.595156	0.664988	1.04619	0.205492	0.295803	0.310007
K01A12.t5	0	0	0	0	0	0	0	0	0	0	0	0	0.306811	0	0
mrps-7	41.2018	39.5654	46.0144	47.1606	46.1056	46.697	43.3177	50.7639	50.938	39.1526	44.3044	42.6603	47.7469	55.6694	50.2982
tbb-4	0.911367	0.751661	0.863541	0.624918	0.906063	0.70281	0.782944	0.734382	0.775142	0.728453	1.06357	1.18932	0.661884	0.657414	0.77029
memb-1	9.73706	10.6981	11.1138	11.6362	10.6396	11.421	13.8866	15.0572	15.7018	9.80617	12.8551	17.8065	10.5291	14.6215	11.9243
B0272.3	36.0897	36.7099	41.1916	28.1351	31.7509	27.9495	41.1216	37.5714	40.5178	25.289	30.153	36.9621	54.3471	45.8519	34.6004
B0272.4	23.968	25.6093	23.571	11.0357	14.9161	8.73276	20.4947	19.0463	20.2809	10.8632	11.7475	17.366	22.0904	13.0673	11.7533
Y57G11C.31	13.9071	11.3423	13.0272	20.3807	22.8977	22.0799	19.1959	17.623	18.5906	16.3871	14.4737	15.6815	16.4723	14.0386	18.3262
Y57G11C.32	0.289885	0.38286	0.195713	0.285838	0.283061	0.261935	0.291801	0.31202	0.261498	0.332221	0.322066	0.23271	0.268267	0.319586	0.334932
Y57G11C.33	18.4434	15.764	15.1411	22.8663	20.4197	23.4921	15.7356	17.3314	17.5075	17.2528	17.4492	19.2894	17.9536	15.7565	18.856
Y15E3A.16	0.828046	0.586823	0.204984	0.498963	0.468109	0.228619	0	0	0	0.336733	0	0	0	0	0.187927
Y15E3A.15	0.0356754	0.0758479	0	0.128984	0	0.118198	0	0	0.0606859	0.0870467	0	0	0	0	0
phat-2	3.87378	3.62735	3.4481	0.910108	1.37562	0.602334	4.42686	5.77782	5.01945	4.96479	5.95554	3.59889	3.53446	2.51847	2.43754
phat-1	3.76878	3.32599	3.30939	0.471337	0.96478	0.667515	4.58526	5.29527	6.22945	4.19299	5.61528	4.0815	2.47113	2.11274	2.3562
Y15E3A.10	0	0	0	0	0	0	0	0	0	0	0	0	0	0	0
Y15E3A.11	0	0	0	0	0	0.248215	0	0	0	0	0	0	0	0	0
lfe-2	64.206	56.1225	64.952	75.3493	82.2796	72.9176	59.517	64.1733	61.0834	64.4996	56.9302	57.5981	76.1518	67.4496	64.3014
C46H11.7	3.35052	3.06615	1.99062	0.105337	0.592938	0.193056	3.27346	3.54033	4.65865	2.68358	5.07388	3.25268	1.7795	1.43095	1.1902
C46H11.6	8.36844	9.75187	11.4153	7.00196	7.19132	6.73726	7.688	10.0994	9.95248	10.0228	12.0162	8.37078	8.15777	10.8654	9.84087
C46H11.1	0	0	0	0	0	0	0	0.198061	0	0	0	0	0	0	0
C46H11.3	0	0.0505652	0.0706519	0.085989	0	0	0	0.17785	0.0809145	0	0	0.0900084	0	0	0
C46H11.2	2.80379	2.25355	2.28539	7.97364	8.78534	4.16321	3.80831	3.08422	3.9842	2.73229	3.35101	2.65272	4.5369	2.93887	2.45607
C28A5.9	0.197898	0	0.587878	0	0	0	0	0	0.168317	0	0	0	0	0	0
C50D2.11	0	0.0991079	0	0	0	0	0.182175	0.0871466	0	0	0	0	0	0	0
C50D2.10	2.09248	1.89071	1.94249	2.52177	1.83352	2.74419	1.92511	1.84181	2.69923	2.23369	2.26218	2.50766	2.27698	2.44241	2.94435
C50D2.12	0	0	0.236042	0	0	0	0	0	0	0.193877	0	0	0	0	0
21ur-6721	0	0	0	0	0	0	0	0	0	0	0	0	0	0	0
ins-22	0.332971	0.265468	0	0.601923	0	0.413691	0	0	0.566401	0.203109	0.117383	0.157515	0.0876602	0.302846	0
ins-23	0.0908102	0	0	0	0.15401	0.150433	0.177443	0	0	0	0	0	0.191259	0	0
ins-21	0	0	0	0	0	0	0	0	0.308946	0	0	0	0	0	0
xbx-3	0.660972	0.517728	0.310025	0.377325	0.825983	0.345772	0.475831	0.325174	0.355058	0.297085	0.4415	0.526616	0.659414	0.253125	0.473713
M04D8.7	0.592922	0.956304	0.850302	1.55233	1.04024	0.745128	1.11862	0.0764444	0.695581	0.897955	0.518956	0.773756	1.46408	1.19013	0.946595
M04D8.4	0	0.0196643	0	0	0	0	0	0	0	0	0	0	0	0	0
M04D8.5	0	0	0	0.0665284	0	0	0	0	0	0	0	0	0	0	0
M04D8.8	0	0	0.0546623	0	0	0	0	0.1376	0	0	0	0	0	0	0.0250569
21ur-14960	0	0	0	0	0	0	0	0	0	0	0	0	0	0.908539	0
C04H4.4	0	0.232284	0	0	0	0	0	0	0	0.0888601	0	0	0	0	0
C04H4.5	0	0	0	0	0	0	0	0	0	0	0	0	0	0	0
C04H4.6	0	0	0	0	0	0	0	0	0	0	0	0	0	0	0
C04H4.1	1.7481	1.33968	1.81148	1.17585	2.06839	1.61628	1.19155	1.52	1.86715	1.28951	1.0892	1.53852	1.36995	2.51433	1.16253
C04H4.2	0	0	0	0	0	0	0	0	0	0	0	0	0	0	0
C04H4.3	0	0	0	0	0	0	0	0	0	0	0	0	0	0	0
M02E1.4	0.177773	0.188977	0.616109	1.2319	0.803984	1.27613	1.44737	0.221559	0.604801	0.650637	0.752046	1.34555	1.37285	0.323378	0.161384
nlp-64	0.164527	0.0874481	0.305466	0.446131	0.139515	0.27255	0	0.307576	0.349836	0	0.290005	0.155662	1.03955	0	0.112019
M02E1.3	9.0901	11.1496	7.78938	8.21625	6.52232	2.89584	5.46525	3.9216	3.56833	10.8765	5.42309	11.5773	2.94538	5.72379	9.04555
M02E1.1	6.07492	5.30139	6.52157	7.80103	8.10775	7.62091	6.1593	6.3461	6.94492	5.30462	5.66936	6.0638	6.48012	6.24652	5.16685
21ur-2398	0	0	0.741845	0	0	0	0	0.933714	0	0.609327	0	0.945088	0	0	0
F38E1.3	16.9638	19.5029	16.8979	12.7217	10.6004	8.86443	11.5544	16.6868	16.1015	20.3527	19.8789	14.3161	13.4484	16.1141	17.6962
21ur-3618	0	0	0	0	0	0	0	0	0	0	0	0	0	0	0
F38E1.6	0	0	0	0	0	0	0	0	0	0	0	0	0	0	0
mom-2	4.33412	5.0373	4.19153	14.1726	11.0584	17.6782	5.83412	3.97922	3.53884	7.83732	5.26962	8.27408	5.70009	7.09561	7.65928
twk-9	1.23148	1.06643	1.16885	0.955631	1.71157	1.21406	1.10338	1.08933	1.27732	1.28985	1.28758	1.11397	0.9489	1.10367	1.25156
gpa-2	0.90098	0.895302	0.610932	1.38088	1.36193	1.20052	0.956802	0.87879	0.899579	0.836331	0.800966	1.03774	0.783786	0.855095	0.746795
msp-76	171.15	157.866	141.345	145.315	135.125	115.2	87.1559	121.171	104.773	219.995	184.994	136.705	134.613	171.714	205.124
sdz-36	0	0.0534755	0	0.227345	0.0853148	0.416667	0.147444	0	0	0	0	0.190377	0	0.183015	0.068501
srsx-22	0	0	0	0	0	0	0	0	0	0	0	0	0	0	0
ZK1251.5	14.4294	15.906	14.4081	5.56762	3.61932	4.29856	10.5672	13.4649	13.9845	20.9615	22.4504	13.7895	12.2582	15.484	17.0399
ins-7	1.01599	0.825899	0.621375	0.756263	1.31764	1.08903	1.05101	0.335179	0.203324	4.08301	3.24458	3.6188	0.881098	1.41328	1.26141
ZK1251.3	1.40398	1.66806	1.63556	0.696714	0.863729	0.912075	1.02205	1.08076	1.73265	1.64566	2.29035	1.66693	0.92768	1.05162	2.06177
zig-3	10.9603	11.7101	12.5702	0.300962	0.517644	0.413691	0.704844	0.829968	0.802402	0.406218	0.391276	0.735068	4.96741	5.55218	4.19405
tnt-3	150.365	151.132	144.636	64.1554	74.5852	62.0672	63.8825	83.6696	81.2299	77.7007	85.0544	67.9079	77.7985	78.8851	83.9053
ZC262.7	19.1071	19.0797	17.3299	17.9317	17.4434	16.4322	18.5088	19.912	17.8071	21.0784	20.4082	18.6545	19.693	19.8188	18.3236
ZC262.4	0.209772	0.0495539	0.138478	0.0842693	0.158117	0.0386112	0.273263	0.26144	0.0792962	0.199047	0.262938	0.0882082	0.0981795	0.0847969	0.0952164
ZC262.5	3.05122	3.10838	2.07717	1.37895	1.72491	2.31667	1.49052	2.49556	0.648787	2.79182	1.34457	2.64625	2.1421	1.61885	2.07745
ZC262.2	210.267	196.683	199.711	269.425	256.693	264.414	189.206	209.942	209.466	228.175	216.328	209.302	189.394	220.737	246.412
iglr-2	15.4424	16.2097	17.407	19.7153	19.4962	19.5567	15.2554	15.4643	16.7361	17.5635	15.8523	16.1739	18.5824	16.3548	17.3417
ZC262.1	0.0264863	0	0.0786806	0	0	0	0	0.0495151	0	0.0323128	0	0	0	0	0
mrps-18A	139.867	140.178	138.459	141.346	133.733	146.932	124.528	134.272	131.614	134.797	124.109	122.137	129.461	132.449	156.926
ZC262.9	1.15215	1.33035	2.8325	6.39201	9.02883	6.05494	4.81315	2.451	4.05492	2.56887	1.68071	3.15745	2.34292	1.66221	1.0279
C33E10.9	0.0442556	0	0	0.0800025	0.0750554	0	0.259427	0.0827342	0	0	0	0	0	0	0
C33E10.8	0.0460025	0.0489019	0.0341639	0.166321	0.117027	0.152413	0.112361	0	0.0391264	0.112244	0.0324347	0.152333	0.0484438	0.125522	0.109624
21ur-15584	0.499456	0	0	0.902885	0.847054	0.827383	0	0	0.849602	1.82798	0.704297	0	0	0	0.680117
Y53F4B.27	48.4907	57.5903	49.0663	15.1465	19.6134	13.4871	52.312	51.8333	52.0252	38.0983	49.9953	48.1042	44.9875	45.005	45.6376
C33E10.1	0.0932318	0.0991079	0.207717	0.505616	0.158117	0.463334	0.0910876	0	0	0.0568705	0	0.176416	0.589077	0.339188	0.0634776
C33E10.3	0.0616975	0	0.0458199	0	0	0.136275	0.0401857	0	0	0.0250899	0	0	0.303201	0	0
fbxa-120	0.114255	0.194329	0.169703	0.371776	0.348787	0.113562	0.133952	0	0.0388707	0.0557554	0.0644455	0.0864786	0.0481272	0.124701	0.217815
C33E10.5	0.0116734	0	0	0.042205	0.0197976	0	0	0	0	0	0	0	0.0245858	0	0
C33E10.4	0.0298183	0.0277354	0.0110723	0	0.0252852	0.061745	0.0145662	0.0418081	0.0253613	0	0.0105119	0.0211587	0	0.00678014	0.0152265
C33E10.7	0	0	0.0269762	0	0	0	0	0	0	0.0221573	0	0	0	0	0
nspc-6	0.548423	0.582987	0.712753	0.743552	0.116262	0.227125	1.33952	1.02525	1.51596	0.167266	0.0966683	0.129718	1.29943	0.623507	1.02684
nspc-5	0.0685528	0	0	0	0	0	0	0	0	0	0	0	0.144382	0	0
nspc-4	1.23395	1.74896	0.712753	0	0.232525	0.227125	1.33952	1.15341	0.816284	0	0.483341	0.259436	1.15505	1.37171	1.21354
nspc-3	0.342764	0.145747	0.305466	0.247851	0.232525	0	0.133952	0.512627	0.699672	0	0.193337	0	0.144382	0	0.280048
C03G5.14	1.01972	0.516187	0.613053	1.05337	0.905877	1.04572	0.948829	0.817	0.743402	0.829361	0.787444	0.964777	1.0227	0.706641	0.826531
F12E12.11	4.85237	5.10529	6.02452	6.65757	4.76882	6.0184	12.3017	10.8623	11.5981	2.47417	4.94763	3.62564	2.25359	2.44432	1.72813
fbxb-90	0	0	0	0	0	0	0	0	0	0	0	0	0	0	0
21ur-14906	0.499456	2.12374	1.48369	0	0	0	0	0	0	0	0	0	0	0	0
F12E12.12	0.0647443	0.361331	0.0480826	0.0585203	0	0.107253	0	0.0605185	0.0275334	0	0.0912978	0	0.0681802	0	0
K09H9.5	1.28596	0.76894	1.19377	2.46996	3.13507	4.16069	1.96309	1.4274	1.23046	1.22566	0.935016	1.59687	1.18492	2.04682	1.58694
lpd-6	402.708	408.496	396.589	347.831	336.818	349.7	307.23	387.218	367.225	549.234	529.357	413.799	341.234	392.865	417.534
K09H9.7	2.86435	3.87327	2.72159	5.36836	3.85767	5.58234	2.75732	2.16554	3.26022	4.98473	4.42519	3.58678	3.5043	4.32924	4.81818
K09H9.1	0.307665	0.327056	0.166173	0.252808	0.158117	0.278001	0.255045	0.331157	0.190311	0.363971	0.236644	0.2117	0.117815	0.135675	0.291997
dscc-1	2.16544	2.36888	2.80698	4.52663	3.88615	4.66987	2.53876	2.70861	2.4914	4.02512	2.32069	3.03961	3.05152	2.86476	3.90301
col-49	6349.41	7314.99	5947.94	1936.41	2276.97	1590.88	7081.43	7143.52	7007.43	5970.38	7235.57	7619.4	4919.39	5299.75	5850.07
K09H9.8	1.04364	0.869043	0.645885	2.76705	2.41895	3.2272	1.1216	0.455244	0.532586	1.20956	0.392444	1.05323	1.17229	1.13906	1.3264
K09H9.9	10.5857	12.8358	9.90501	6.43723	8.01564	7.18597	8.53946	10.2881	8.75562	14.5336	14.562	10.9648	8.45434	8.47969	10.1829
tyr-6	29.6619	28.5462	28.7475	11.6991	14.0113	10.767	22.8385	31.1851	24.6904	17.4355	24.1194	21.2896	29.2776	22.9696	23.4052
htp-2	4.71441	4.68516	5.00168	6.67828	6.23173	7.74411	5.41881	5.48061	5.29016	6.99604	6.50827	5.17255	5.61125	6.26969	7.20192
exos-2	32.0178	30.2092	30.1838	35.5095	32.9237	40.2369	26.5622	30.745	30.8316	41.8391	38.9055	37.104	32.312	34.2256	42.174
ipla-6	10.0603	10.1237	12.1896	17.4932	15.566	18.0844	9.64163	9.15279	10.1331	10.6203	10.6082	10.8607	11.6173	13.5799	13.8647
seu-1	214.447	221.457	242.905	261.549	256.529	256.72	195.548	230.42	220.055	244.969	230.526	203.29	200.377	226.935	231.764
sqd-1	737.81	706.805	701.397	757.728	756.85	832.39	705.818	741.614	756.932	792.874	818.489	739.215	677.319	741.664	800.665
csp-2	4.77292	5.77929	5.80828	4.19563	3.76412	3.75374	3.90729	5.14502	4.7175	6.00338	6.63504	4.75172	4.91491	4.79867	5.78552
hil-2	103.192	105.534	121.547	72.4847	68.3114	71.2799	80.8402	77.4107	88.8055	108.298	94.2878	98.3384	113.904	126.334	138.262
21ur-7045	0	0	0	0	0	0	0	0	0	0	0	0	0	0	0
21ur-245	0	0	0	0	0	0	0	0	0	0	0	0	0	0	0
F37D6.11	0	0	0	0	0	0	0	0	0	0.0571244	0	0	0	0	0
F37D6.12	0	0	0	0	0	0	0	0	0	0	0	0	0	0	0.06643
nhr-113	1.71743	1.45619	1.18435	1.01641	1.42166	1.72734	1.87768	1.33778	1.46072	1.63378	1.06674	1.48948	1.37796	1.89677	2.08808
ZK1025.8	7.55965	7.69153	8.39121	3.20195	3.69114	3.16433	8.77698	7.46662	11.4415	7.49956	7.47675	8.52144	7.3147	9.49754	10.3099
ZK1025.5	0	0	0	0	0	0	0.0502321	0	0	0	0.0362506	0	0	0.093526	0
ZK1025.4	2.19075	2.34477	2.9642	1.51902	2.06129	1.49142	3.0786	2.49658	4.40298	3.26761	2.49678	2.66896	3.61852	4.31263	4.84255
bah-1	6.50807	7.67442	7.01381	4.10402	4.31228	3.91126	8.82781	6.94627	11.5211	6.97956	6.97895	7.33159	7.01282	9.8838	10.4078
nhr-244	0.0200931	0.0427189	0	0.145292	0	0.133142	0	0	0	0.0490263	0.0283338	0.0760416	0	0.146202	0.054722
ZK1025.1	0.0262789	0.0139676	0.0439113	0.0712581	0.0334259	0.0435328	0.0385118	0.0245637	0.0391142	0.0320598	0.0277925	0.0248629	0.0276735	0	0.0178922
ZK1025.3	170.365	181.42	170.447	86.2455	93.191	82.604	196.282	182.102	238.713	177.532	176.029	174.621	201.789	234.392	252.127
ZK1025.2	19.7384	21.5855	21.4595	9.68957	9.93466	8.80258	24.001	20.9065	28.7908	20.7897	20.2754	23.4613	22.2854	24.681	28.423
21ur-12114	0	0	0	0	0	0	0	0	0	0	0	0	1.05192	0	0
21ur-8561	2.99674	2.12374	4.45107	1.80577	7.62349	4.9643	2.92782	4.66857	1.6992	2.43731	3.52149	7.5607	2.10385	2.72562	1.36023
21ur-10488	0	0	0	0	0	0	0	0	0	0	0.704297	0	0	0	0
21ur-1252	0	0	0	0	0	0	0	0	0	0.609327	0	0	0	0	0
21ur-444	0	0	0	0	0	0	0	0	0	0	0	0	0	0	0
21ur-10324	0	0	0	0	0	0	0	0	0	0	0	0	0	0	0
21ur-6310	2.49728	1.06187	2.22554	1.80577	0	0	0.975938	0	0	0	0	0	0	0	0
21ur-11476	0	0	0	0	0	0	0	0	0	0	0	0	0	1.81708	0.680117
21ur-6691	0	0	0	0	1.69411	0	0	0	0	0	0	0	0	0	0
T10C6.20	0.141738	0	0	0	0	0	0	0	0	0	0	0	0.895556	0	0
Y43D4A.7	0.0495914	0.052717	0	0.0448241	0	0.0821515	0.0969017	0	0	0.0302503	0	0.0938385	0.417785	0	0
Y43D4A.6	0	0	0	0	0.0720897	0.105623	0	0	0	0	0	0	0.0447627	0	0
Y43D4A.5	9.5252	9.70965	9.27403	6.9375	8.66779	10.6693	22.0855	13.3848	23.1234	13.9739	11.6874	14.1812	11.4977	12.0243	18.3966
Y43D4A.4	0.0951345	0.126413	0.035326	0.515934	0.443695	0.236395	0.232366	0.222313	0.182058	0.232124	0.100614	0	0.0500916	0.0432637	0.129546
Y43D4A.3	0.0715334	0.123568	0.0531245	0.355612	0.333622	0.237	0.0349441	0	0.121682	0.152721	0.100871	0	0.150659	0.130123	0.048704
Y43D4A.2	1.7711	0.978038	1.16157	2.07901	2.02847	2.05757	0.809002	0.688	0.313011	1.0102	1.00548	1.17514	0.678213	0.669449	0.469818
Y43D4A.1	2.62215	1.4139	2.03201	1.58005	1.86904	1.76268	0.594049	0.852521	1.22823	1.76175	1.44687	1.00672	0.880414	1.79733	2.38041
Y43D4A.8	0	0	0	0.130313	0	0.059708	0	0	0.0613115	0	0	0.0682022	0.151824	0	0.0490806
21ur-10996	0	0	0	0	0	0	0	0	0	0.609327	0	0	0	0	0
21ur-11050	0	0	0	0	0	0	0	0	0	0	0	0	0	0	0
clec-239	3.37444	3.38372	2.68688	0.188663	0.412992	0	2.20921	1.36573	1.27229	3.56502	4.51311	4.44332	2.08815	2.65781	2.51068
clec-238	1.64089	1.81408	1.55983	0.284765	0.200367	0.21746	0.949066	0.490813	0.580579	1.12104	1.55492	1.26682	0.774131	1.40886	1.53729
fbxa-111	0.0604878	0.11574	0.0718743	0.0437384	0	0	0.189109	0.11308	0	0.0590351	0.136473	0.0228914	0.0509582	0.0880245	0.0823671
srh-206	0.0206265	0	0.0612734	0.0372873	0	0	0	0	0	0	0.029086	0.0780604	0.0434422	0	0.0280874
fbxa-205	0	0.0377314	0	0	0.0300984	0.0587988	0	0	0.120756	0	0.200206	0	0	0	0.0483332
fbxa-112	0	0.0466512	0.0434554	0	0	0.0484659	0.0571679	0.0820418	0	0	0	0	0.123238	0	0.0398395
fbxa-204	0.0532415	0.0377314	0	0	0.0902951	0	0	0.132711	0.0603778	0.0433024	0.0500516	0	0	0	0
Y102A5C.11	0.0324724	0	0.0964629	0.117403	0.0826075	0	0	0	0	0	0.0915805	0	0	0.295345	0.0884363
C33G3.8	80.1084	85.3189	101.149	115.137	124.775	111.805	86.7312	85.5363	104.981	72.6953	72.0221	88.0164	87.7212	101.48	83.6248
F07H5.13	0.988055	0.565561	1.01601	1.51135	1.0312	1.25906	0.297025	1.27878	0.905011	0.649065	1.50046	1.43818	0.480226	0.553023	1.65594
efl-1	37.3981	37.8914	42.9059	69.3379	60.6595	75.0723	38.7388	39.9782	34.5563	57.2394	47.3604	50.2247	42.9356	51.4715	55.9639
fbxa-90	0.845106	0.922983	0.859755	1.00453	1.13876	1.36162	1.47037	1.03883	1.10279	0.663803	0.897863	1.24864	1.17035	1.01082	0.819744
F28C1.3	12.886	14.4493	14.1115	10.2996	11.1623	10.8969	12.933	10.34	10.126	10.6203	10.1158	11.6211	12.9659	12.161	11.1035
egl-10	6.86178	6.19958	6.25985	8.95361	9.13261	7.46427	6.67452	6.95858	7.39129	5.99346	6.84261	6.46353	7.53274	6.25012	5.54061
F28C1.1	86.8282	84.7516	94.0667	123.051	117.566	126.333	87.4908	95.0779	92.6104	121.348	105.414	102.527	94.5871	101.832	108.749
21ur-14715	0	0	0	0	0.847054	0	0	0	0	0	0	0	0	0	0
21ur-2801	0	0	0	0	0	0	0	0	0	0	0	0	0	0	0
ZK381.38	0	0	0	0	0	0	0	0	0	0.11848	0	0	0	0	0
ZK381.39	0	0	0	0	0.0415611	0	0	0.183252	0	0	0	0	0	0	0
ZK381.36	0.150915	0	0	0	0	0	0	0	0	0	0	0	0	0	0.205503
ZK381.37	0	0.21037	0	0	0	0	0	0	0	0	0	0.187234	0	0	0.13474
ZK381.34	0	0.125985	0	0	0	0	0	0	0	0	0	0	0	0	0
ZK381.35	0	0	0	0	0	0	0	0	0	0	0	0	0	0	0
ZK1005.2	9.13522	12.948	6.03049	12.2326	23.5262	10.0887	13.8835	15.8129	8.05752	9.90647	7.15657	10.8838	4.98815	7.38554	6.91087
tank-1	6.44884	6.48967	7.98209	12.4516	11.2807	11.1662	10.4529	9.27153	9.19376	7.41414	7.64736	6.92649	9.7468	8.435	7.33254
21ur-376	0	0	0	0	0	0	0	0	0	0	0	0	0	0	0
rte-3	0.145675	0	0.216372	0.263341	0.247057	0.24132	0.569297	0.817	0	0.355441	0.82168	0	0	0.794971	0.198367
21ur-14885	0.499456	0.530935	0.741845	2.70865	1.69411	0	0	0.933714	0.849602	2.43731	0.704297	2.83526	0	0	0.680117
21ur-1616	0	1.06187	0	0	0	0	0	0	0	0	0.704297	0	0	0	0
21ur-5454	0	0	0	0	1.69411	0	0	0	0	0	0	0	0	0	0
21ur-641	0	0	0	0	0.847054	0	0	0	0	0	0	0	0	0	0
Y65B4BM.2	104.012	91.2102	73.35	55.8284	69.9173	95.804	186.16	136.167	177.425	172.922	113.803	121.838	107.384	161.644	196.582
Y65B4BM.3	42.6286	39.9927	37.8527	32.5039	37.7998	47.5952	108.402	67.3208	106.816	72.388	56.4318	66.6523	63.0102	76.9759	95.1824
R06C1.10	0	0	0	0	0	0	0	0	0	0	0	0	0	0	0.128671
21ur-1295	0	0	0	0	0	0	0	0	0	0	0	0.945088	0	0	0
K07A12.1	125.512	131.972	137.564	181.589	174.843	188.694	139.446	144.347	152.168	145.434	136.034	143.706	136.576	157.581	154.389
egg-6	8.64963	7.40605	8.31299	24.0128	19.064	27.4172	12.2713	9.17893	10.8311	14.6625	10.7673	14.5929	11.9637	13.3542	15.9948
asg-1	113.785	115.663	91.8989	81.157	82.5621	83.6283	80.3227	74.3717	62.8062	111.931	96.286	106.151	91.4854	80.3644	111.519
K07A12.4	12.4856	12.0925	12.1791	16.5711	15.0515	15.9342	12.3661	11.8204	11.8555	13.0891	12.9909	12.9281	12.9312	12.782	13.8072
K07A12.5	9.67511	9.36496	9.34468	9.38643	7.4264	9.14626	7.25431	8.9142	8.52336	13.2498	12.7523	8.97366	7.70976	10.6573	10.0519
hot-5	0.772639	0.841869	1.03285	0.7682	0.851734	0.703961	0.905843	0.938873	0.952869	0.754084	0.762665	1.02341	1.22046	1.40547	0.894297
mrps-15	54.9251	55.1755	57.2319	54.8387	55.8723	57.0944	50.4422	55.6448	55.5193	61.3376	52.9053	51.8856	50.1205	53.9524	64.3933
K07A12.8	0.150698	0.0320392	0	0.926235	0.715615	0.998565	0.471143	0.225379	0.512691	0.514776	0.425007	0.228125	0.253912	0.49343	0.0820831
K07A12.9	0.207695	0.331177	0.154245	0.187729	0.704481	0.68812	1.21751	1.16483	0.3533	0.380075	0.292876	0.393007	0	0.755616	1.13128
let-526	33.3201	34.9517	35.6217	49.3843	45.7455	48.9694	37.1315	36.2821	38.1678	34.3274	36.7165	36.7631	36.7489	38.0051	32.4381
dnj-4	31.4022	29.2864	34.2921	44.4482	41.2038	47.4707	31.1023	29.614	27.7248	30.8807	27.8774	29.229	33.6577	34.9209	32.9968
erm-1	162.665	156.121	164.579	179.072	181.803	172.683	166.954	165.097	171.635	150.235	155.548	146.901	164.58	158.157	152.221
hpo-32	14.3699	13.8966	12.8694	12.1641	9.00578	10.9454	10.0196	11.0449	11.5497	14.5762	14.3758	11.2561	8.60138	11.9453	14.3101
C01G8.1	4.76854	3.55189	4.07545	18.1206	14.5232	19.721	6.183	3.57825	3.19945	8.12564	5.49174	8.14391	7.50327	7.7082	8.58755
cln-3.2	2.6863	2.72774	3.12052	3.47901	3.56307	3.50689	2.88305	2.96818	3.13729	2.59243	2.15974	2.38223	2.82041	2.97567	2.62063
dhs-1	18.8622	17.3668	19.4734	24.6175	24.1933	27.3675	18.829	18.4783	18.2088	19.8388	17.9248	20.1735	20.5904	22.1218	20.0718
K05G3.t1	0	0	0	0	0	0	0	0	0	0	0	0	0	0	0
F28C6.10	0	0.0498865	0.0697036	0.16967	0.079589	0.155481	0	0.131597	0	0.114504	0	0.0444001	0.0988384	0.085366	0
T08G5.7	0.0295037	0.0313632	0.0438221	0	0.0750554	0	0	0.0551561	0.100375	0.071988	0.0416041	0.055828	0	0.0536689	0.0401757
hsp-70	1.85667	1.33888	1.46756	0.775303	1.32582	5.53987	1.78215	0.954012	0.858837	1.07294	0.796162	1.56145	1.212	2.59724	2.01078
cbl-1	5.1128	4.45657	5.43418	3.25798	2.67609	4.51033	7.13385	7.12886	7.98663	4.35965	4.69012	5.15198	5.32711	8.20298	9.21619
lin-41	7.72939	7.55611	9.07404	24.6532	20.0969	29.8514	9.89625	8.06182	7.18535	14.1706	9.86016	13.4214	12.3088	12.7971	12.2048
T08G5.3	11.4247	14.5819	10.6128	3.03922	4.86015	3.60793	13.2152	14.0006	13.9093	11.7936	13.1469	13.9542	9.657	10.4954	11.4468
T08G5.1	0.953507	0.982888	0.708125	1.35806	1.47009	0.981235	0.225837	0.540165	1.03216	1.05751	1.1001	0.956804	1.12582	0.840961	0.472147
C12C8.7	0	0	0.197199	0	0	0	0	0	0	0	0	0	0	0	0
C12C8.8	0.180838	0.38447	0.268599	0	0.306692	0	0	0	0	0	0	0	0	0.328954	0.492498
T08G5.8	0	0	0	0	0	0	0	0	0	0	0	0	0	0	0
21ur-5622	0	0	0	0	0	0	0	0	0	0	0	0	0	0	0
21ur-10614	0	0	0	0	0	0	0	0	0	0	0	0	0	0	0
F58F6.t2	0	0	0	0	0.247057	0	0	0	0	0	0	0	0	0	0
F58F6.t1	0	0	0.213408	0.259734	0	0.238014	0	0	0	0.175286	0.202606	0.543749	0	0.26136	0.19565
lips-1	0.0628059	0.0667643	0.0310953	0.0756909	0	0.0346807	0.143177	0.0782754	0.142448	0.0510813	0.0590429	0.198072	0.132278	0.0380825	0.0570158
F45E6.7	0	0	0	0	0	0	0.280749	0.134301	0	0	0	0.271875	0.302608	0	0.19565
sdz-19	0	0.0530935	0	0	0.0847054	0	0.0975938	0.0933714	0	0	0	0	0	0	0
F45E6.1	0.0460025	0.024451	0.0341639	0.124741	0.117027	0.0381031	0.0449445	0.129	0.0391264	0.0280611	0.129739	0	0.169553	0.0836812	0.0626423
tbc-13	1.97611	2.13297	2.16748	2.63799	2.11395	1.88859	2.56926	2.17393	2.66332	1.32595	1.5862	1.86963	2.43314	1.86645	1.78013
atf-6	6.91535	7.21892	8.01822	8.46263	9.12521	7.87276	7.65367	6.96804	7.25762	6.33287	6.62636	7.03049	7.3385	6.27354	6.25362
frpr-17	0.363466	0.257582	0.437028	0.344169	0.4403	0.401403	0.135279	0.436812	0.382741	0.253383	0.317282	0.458508	0.473886	0.31484	0.188547
fbxa-179	0.162195	0.134102	0.374747	0.58641	0.489021	0.776204	0.2465	0.235835	0.306557	0.131916	0.127064	0.102303	0.151824	0.163912	0.392645
F15E6.12	0	0	0	0.0817266	0	0	0	0	0	0	0	0	0	0	0
srh-236	0	0	0	0	0	0	0	0	0	0	0	0	0	0	0
Y68A4A.8	0	0	0	0	0	0	0	0	0	0	0	0	0	0	0
Y68A4A.5	0	0.0143128	0	0	0	0	0	0	0	0	0	0	0	0	0.0183343
srh-113	0.0198085	0	0	0	0	0	0	0	0	0	0	0	0	0	0
srz-96	0.021515	0	0	0	0	0	0	0.0402215	0	0	0	0	0	0	0
srh-202	0	0	0.0306367	0	0	0	0	0	0	0.0251639	0	0	0	0	0
str-199	0.0431629	0.0458833	0.0320551	0.0390135	0.0732022	0	0	0.121037	0	0.105316	0.0608652	0.0816743	0.0454535	0	0
srz-47	0	0	0.0670054	0	0	0.0373657	0	0	0.0383691	0.027518	0	0.0853628	0	0.0410308	0
T21E8.7	0.0317836	0.0337868	0.0472083	0	0	0.157955	0	0	0.0540656	0	0	0	0	0	0.0865603
T21E8.6	0.0475673	0.151696	0	0.300962	0	0.0787983	0.185893	0.17785	0.121372	0.290156	0.134152	0.180017	0.200366	0.519165	0.356252
T21E8.5	0.0706302	0	0	0.127681	0	0	0	0	0.120146	0.0861674	0.149396	0	0	0.25696	0
T21E8.4	0	0.0505652	0	0.085989	0	0.0787983	0	0.266775	0	0	0.0670759	0	0	0	0
pgp-8	0.219215	0.149379	0.275509	1.29046	1.0772	1.1453	0.395396	0.183891	0.26772	0.0891459	0.142671	0.159541	0.461696	0.296517	0.267892
pgp-7	2.08278	1.96706	1.91037	0.420013	0.839683	0.47653	0.810708	0.754949	0.781042	0.546659	0.756674	0.565258	1.35152	0.674216	0.519773
pgp-6	2.00111	2.17124	1.95964	0.424118	0.674077	0.374935	1.0571	0.76368	0.788788	0.60612	0.934121	0.668525	1.41843	1.07447	0.571298
F21C10.14	0	0	0	0	0	0	0	0	0	0	0	0	0	0.142383	0
21ur-7822	0	0	0	0	0	0	0	0	0	0	0	0	0	0	0
F32B5.11	0	0	0	0	0	0	0	0	0	0	0	0	0	0	0
21ur-2337	0	0	0.741845	0	0	0	0	0	0	0	0	0	0	0	0.680117
srh-114	0.0116281	0	0	0	0	0	0	0	0.0593403	0	0	0	0	0	0
srh-110	0	0	0	0	0.0353641	0	0	0	0	0	0	0	0	0	0
srh-253	0	0	0	0	0	0	0	0	0	0	0	0	0	0	0
scl-24	0	0	0	0	0	0	0	0	0	0	0	0	0	0	0
srh-235	0	0	0.0315679	0	0	0	0	0.0397325	0	0	0	0	0.0447627	0	0
srh-123	0	0.0209974	0	0	0	0.0327213	0.0385964	0	0	0	0	0.0373764	0	0	0
21ur-11129	0	0.530935	0	0	0	0	0	0	0	0	0	0	0	0	0
ncam-1	2.78071	2.56743	2.00123	4.92314	5.45738	3.85848	2.70275	2.88727	2.79176	2.92027	2.63769	2.96991	2.93582	2.69861	3.38641
F02G3.3	0	0	0	0	0	0	0	0	0	0	0	0	0	0	0
Y71F9B.24	7.10971	7.43309	6.97036	3.69031	4.01924	3.10963	5.13514	6.536	5.6279	4.15078	4.40068	5.32801	6.02914	4.99391	6.03889
F02G3.5	0	0	0	0	0.588038	0.287191	0	0	0	0.105751	0	0.328047	0.182565	0	0
F02G3.4	0	0	0	0	0	0	0	0	0	0	0	0	0	0	0
F02G3.7	0	0	0	0	0	0	0	0	0	0.176495	0	0	0	0	0
F02G3.6	0	0	0	0	0	0	0	0	0	0	0	0	0.166093	0	0.107387
F02G3.8	0	0	0	0	0.624145	0.304825	0	0	0	0.224489	0	0.34819	0.193775	0	0
21ur-8106	0	0	0	0	0	0	0	0	0	0	0	0	0	0	0
21ur-12587	0.499456	0	0	0	1.69411	0	0.975938	0	0	0	0	0	0	2.72562	2.04035
W04E12.9	0.0462052	0	0	0	0.208965	0.102056	0.030095	0	0.0785975	0.0375796	0.0434368	0.0582874	0.0973145	0	0.0419455
clec-50	198.067	188.459	201.863	204.464	219.626	187.24	171.638	158.386	164.638	156.623	167.776	170.527	284.637	242.244	205.573
fbxa-131	0.0994178	0	0	0.0599071	0.0562026	0.164692	0	0	0	0.0202146	0	0	0	0	0.0902525
W04E12.3	0.276015	0.0978038	0.0683279	0	0	0.0762063	0.269667	0.172	0	0.112244	0	0	0	0	0
W04E12.2	0	0.0743309	0.155788	0.505616	0.177881	0.608126	0.136631	0.03268	0	0.0853057	0	0	0.110452	0.381586	0.142825
W04E12.5	11.6685	14.1074	14.4103	9.66463	9.53642	8.92884	10.4181	12.2005	14.3229	16.2792	14.9135	13.0658	8.89751	12.1896	14.1634
W04E12.4	64.2042	80.3947	77.7571	33.9295	32.8977	29.1108	54.7724	68.5133	64.4282	82.1255	93.4553	57.1612	45.7633	62.7888	73.041
W04E12.7	23.9873	21.8326	21.1908	35.0303	36.0815	39.1393	28.6129	26.7009	28.2426	25.4387	24.6283	24.0298	26.6141	29.3747	33.0268
clec-49	11.3898	11.4382	12.8049	11.3449	11.2879	8.7055	8.40156	6.17063	6.83376	6.92778	7.33388	7.93052	19.0032	15.0699	10.8523
sea-1	0.278212	0.147873	0.19284	1.54233	1.28968	2.67308	0.507384	0.104021	0	0.350726	0.117694	1.12308	0.234381	0.775993	0.732434
srx-98	0.0307583	0.010899	0	0.0370686	0	0	0	0.0383343	0	0.0375245	0	0	0.0431875	0	0.0279227
F19B10.1	0.896793	1.11911	0.81079	2.02058	1.1462	2.58365	1.09204	1.06909	1.017	1.31605	0.898045	1.45101	1.58766	1.74953	1.38046
F52G3.3	0.0173079	0.0137991	0.0192806	0.0782202	0.0293534	0.0716792	0.0169098	0.0242673	0.0515229	0.0791823	0.0305079	0.0327506	0.100245	0.023613	0.0353526
F19B10.3	0	0	0	0	0	0	0	0	0	0	0.151695	0	0	0	0
F52G3.1	28.7534	29.2983	31.4851	31.0514	32.9073	30.1335	32.102	32.407	34.7909	24.6063	27.8447	26.7952	28.0289	26.1385	25.3342
F19B10.5	0.133612	0.21305	0.231531	1.52973	1.07635	2.01049	0.478645	0.145707	0	0.502597	0.0628036	0.463514	0.656614	0.729146	0.712607
F52G3.7	36.71	38.2804	49.3327	37.2891	42.0986	46.9126	30.7421	47.7128	44.0094	24.7387	35.4966	33.0781	22.0904	22.8952	39.9909
F52G3.4	0.0553852	0.0367975	0.020566	0.0250305	0.035224	0	0.0338196	0.0129426	0.0235533	0.0422306	0	0.0393007	0.0583244	0.0125936	0.0471368
F52G3.5	12.8645	13.1952	7.86318	1.89443	3.47796	2.24484	11.28	17.176	15.6134	14.5042	17.0451	16.7014	6.336	12.6538	12.3388
21ur-11826	10.4886	9.55683	17.0624	11.7375	19.4822	12.4107	15.615	11.2046	11.0448	20.7171	9.15587	17.9567	17.8827	15.4452	11.562
rsu-1	12.4251	11.0115	11.0036	15.2483	16.2011	14.167	12.6473	13.4608	12.6682	11.0993	12.371	14.1412	12.5918	12.3649	12.8312
mir-242	0.218512	0.348426	0	0.790024	1.48234	0	0	0	0	0	0.30813	0.206738	0	0	0.595102
21ur-7554	0.998912	0	0	0.902885	1.69411	2.48215	0	0	0	0	0	0	1.05192	0	0
21ur-1207	0.499456	0.530935	0.741845	0.902885	0.847054	0	0	0	0.849602	0.609327	0	0	0	0	0.680117
21ur-940	0	0	0	0	0	0	0	0	0	0	0	0	0	0	0
21ur-1764	0.499456	0	0	0	0	1.65477	0	0	0	0	0	0	0	0	0
21ur-5295	0	0	0	0	0	0	0	0	0	0	0	1.89018	0	0	0
H34C03.20	0	0	0	0	0.291609	0	0.335979	0	0	0	0.242463	0	0	0	0
H34C03.21	0	0	0	0	0	0	0	0	0	0	0	0	0	0	0
2L52.1	19.3843	18.7564	21.3783	24.6606	25.7817	23.8433	23.6391	22.8607	24.5392	20.0608	19.0983	22.5673	21.1613	20.164	20.2446
W03B1.16	0.349619	1.11496	0.830867	0.126404	0	0.347501	1.63958	0.6536	1.0705	1.36489	0.493008	0.264625	0.294538	0.127195	0.952164
W03B1.17	0.104886	0.111496	0	0	0	0	0.204947	0	0	0.127959	0	0	0	0	0.142825
21ur-9890	0	0	0	0	0	0	0	0	0	1.21865	0	0	1.05192	0	0
21ur-13435	0	0	0	0	0	0	0	0	0	0	0	0	1.05192	0	0
21ur-9838	0	0	0	0	0	0	0	0	0	0.609327	0	0	0	0	0
spd-5	79.0915	82.8489	90.1246	129.667	118.113	133.996	92.343	95.2326	100.359	101.147	95.5301	88.8556	86.992	101.231	103.654
C48D5.4	0	0	0	0	0.238767	0	0	0	0	0.0858782	0	0	0	0	0
nduf-7	58.2466	58.4055	58.68	71.039	67.6839	66.1989	67.1885	66.6345	65.2409	48.9655	48.2655	56.8612	69.5479	68.8127	64.5805
gei-17	26.1809	24.6706	25.421	35.51	31.1374	36.7674	24.7251	24.5949	23.8656	26.7095	24.3687	26.2698	27.6761	27.7293	28.8176
mef-2	4.9931	4.42498	4.17261	4.72624	5.40773	4.4669	4.5477	3.81426	4.46477	4.11519	4.43852	4.71435	4.36193	4.68124	4.07671
21ur-10406	0	0	0	0	0	0	0.975938	0	0	0	0	0	0	0	0
W10D5.4	3.39558	3.93045	4.14686	2.04611	2.43147	3.25001	3.53865	2.53916	4.23579	3.40609	4.14978	4.14071	3.3374	4.9414	3.8018
W10D5.5	0	0	0	0	0	0	0	0	0	0	0.150921	0	0	0.389374	0
C06E7.90	0	0	0	0	0	0	0	0	0.258575	0	0	0.143818	0	0	0
C06E7.91	0	0.100447	0	0	0	0	0	0	0	0	0	0	0	0	0.128671
C06E7.93	0.036802	0.195608	0	0.0665284	0.0624145	0.12193	0.143822	0	0	0.0897955	0	0.0696381	0	0	0.250569
C06E7.94	0	0	0	0.332642	0	0	0	0	0	0	0	0	0	0	0
sftb-1	33.5798	32.2606	35.5536	40.1043	35.7869	41.2159	31.2558	33.0258	35.7103	37.185	37.0259	33.8281	31.8638	35.9089	34.8767
T08A11.1	7.94437	7.88352	8.3924	12.1342	10.8869	12.4368	8.92882	8.32965	9.38282	8.60117	8.24663	7.85538	7.60327	8.80792	8.52779
hrg-3	0.0984843	0.209383	0.219419	8.54561	8.43475	7.74943	7.9862	5.0631	6.03098	5.4067	4.30514	6.33608	0.829686	1.16446	0.871699
F58E6.6	0	0.0152944	0	0	0	0	0.0281135	0	0	0	0	0.0272248	0.121209	0	0
Y37F4.8	0.717168	0.500304	0.366167	0.243084	0.304071	0.519766	0.700674	0.460872	0.419355	0.218733	0.474046	0.508893	0.141605	0.285374	0.518807
mir-1817	0.599347	0	0.296738	0.180577	0	0	0	0.373486	0.339841	0.243731	0.140859	0.567053	0	0.363415	0.680117
21ur-8484	0	1.06187	0	0	0	0	0	0	1.6992	0	1.40859	0	0	0	0
slx-1	17.6385	17.369	18.1284	30.875	28.445	35.5588	16.7558	18.0918	16.2075	24.2756	18.0326	21.2027	17.9277	23.6486	25.316
Y37F4.2	0	0	0	0	0	0	0	0	0.154473	0	0.192081	0	0	0	0
21ur-13387	34.4625	28.6705	22.2554	37.9212	49.1291	28.9584	53.6766	44.8183	55.2241	35.3409	37.3278	40.6388	31.5577	29.0732	35.3661
F58E6.4	0	0	0	0	0.271575	0.530535	0	0	0.0907972	0	0	0	0.112419	0.0970957	0
Y37F4.6	4.83933	5.68244	6.02499	5.74674	6.24989	5.76932	6.14577	5.07234	4.61541	4.22412	3.95929	4.36784	6.33997	4.57953	5.21117
Y37F4.7	1.09315	1.33235	1.14776	0.494031	0.671251	0.593218	0.865455	0.792776	1.04196	1.20716	1.19598	1.06991	0.793904	0.891396	1.12925
Y37F4.4	0	0.0766298	0	0	0	0	0	0	0	0	0	0	0	0	0
Y37F4.5	5.22056	5.66731	5.29866	4.89029	4.69521	4.48134	4.88411	5.38259	4.7497	7.47873	6.89319	4.83449	5.61422	5.41012	6.38725
B0334.20	0.052182	0.110942	0	0	0	0	0	0	0.177529	0	0.147167	0	0.219805	0	0
id-CELE_T01B6.12	0	0	0	0	0	0	0	0	0	0	0	0	0	0	0
F58E6.8	0	0.0162295	0	0.717577	0.41428	0.708153	0.238657	0.114166	0.363585	0.242134	0.086115	0.115557	0	0.222175	0
C32E12.8	1.36111	0.851117	0.237844	0.434212	1.22209	0.265268	0.625793	2.24519	0.544783	1.56285	1.01612	1.36352	1.01177	0	0.763185
C32E12.4	28.3923	31.716	36.9228	33.8344	38.8836	31.9529	33.5007	37.7665	39.6997	27.3554	32.2909	30.1172	30.9393	35.788	32.6356
sem-2	22.7641	18.3717	21.4897	9.42567	13.4838	10.0103	20.967	22.9648	19.1339	19.3254	22.5201	18.9321	20.6177	11.4633	10.1564
C32E12.6	5.01628	4.84767	1.35467	2.47312	6.96058	1.51087	1.78215	7.67269	2.32717	7.78878	3.85832	6.04034	4.80226	0	3.72586
C32E12.1	67.3823	78.0474	78.3727	57.0075	52.646	45.4223	47.9569	61.5897	63.6018	88.8074	90.2214	55.4611	56.5908	69.969	76.8446
pde-5	0.268569	0.193729	0.0854801	0.225412	0.244007	0.0715022	0.149938	0.304834	0.236583	0.351052	0.256986	0.299472	0.161612	0.139583	0.143674
osr-1	12.1118	9.86847	11.934	14.2793	17.2541	31.1078	51.258	23.5661	40.7994	27.1481	22.0399	21.9425	26.6868	24.9651	47.2681
C04B4.2	0.54467	0.250378	0.262379	2.18213	2.0472	3.12141	0.776641	0.4128	0.200327	0.808159	0.249099	0.779946	0.868113	0.669449	1.00228
C34B2.8	182.209	183.105	195.006	216.099	207.356	209.612	212.414	207.822	217.73	167.338	173.011	187.237	212.556	224.884	211.773
9593..9648	12.7361	15.9281	9.73672	23.0236	44.1527	25.1317	18.2988	12.9553	10.1952	7.99741	8.18746	6.37934	15.7788	10.2211	14.0274
ttc-1	45.316	44.9559	48.6836	71.163	66.3064	72.2846	56.0977	60.3637	61.4736	50.5888	46.338	56.36	64.5011	68.1841	64.5457
21ur-10593	0	0	1.48369	0	0	0	0	0	0	0	0	0	0	0	0.680117
21ur-9860	2.99674	4.24748	2.96738	4.51442	1.69411	0.827383	2.92782	0.933714	1.6992	6.09327	4.22578	4.72544	3.15577	0	1.36023
21ur-5696	0	0	0	0	0	0	0	0	0	0	0	0	0	0	0
21ur-6646	0	0	0	0	0	0	0	0	0	0	0	0	0	0	0
21ur-7718	0	0	0	0	0	0	0	0	0	0	0	0	0	0	0
21ur-6668	0	0	0	0	0	0	0	0	0	0	0	0	2.10385	0	0
21ur-8344	0	0	0	0	0	0	0	0	0	0	0	0	0	0	0
21ur-12569	0	0	0	0	0	0	0	0	0	0	0	0	0	0	0
21ur-13095	0	0	0	0	0	0	0	0	0	0.609327	0	0	0	0	0
F56H11.9	0	0	0.236042	0	0.134759	0	0	0	0	0.0969383	0	0	0	0	0
F56H11.8	0.146693	0	0	0	0.124393	0	0	0	0	0	0	0	0.154478	0	0
elo-7	1.42103	1.10297	1.2731	0.652407	0.573811	0.411022	0.881493	0.990942	1.03597	1.21079	1.46312	1.10972	0.617581	0.779585	0.921449
F56H11.2	2.60272	1.6518	1.84637	2.45785	3.49175	3.86112	2.12538	1.37982	1.652	1.54024	1.64336	1.0291	3.92718	1.97859	1.90433
fbl-1	35.4174	29.4729	41.3939	75.201	93.0949	58.5462	39.2194	39.1807	42.9702	29.0313	30.5704	34.5659	53.8945	37.5545	24.623
fkh-2	0.0774065	0.0137142	0	0	0.0875185	0.085486	0.100835	0	0	0.0629563	0.0363844	0.0976475	0	0	0
tag-18	67.0508	55.7666	51.8264	93.614	92.4631	90.7172	57.8316	60.3771	58.4417	53.5695	63.188	58.296	51.1797	55.6637	61.1364
F56H11.6	0.086593	0.138076	0.0321543	0	0.0367144	0.107585	0.0846015	0.161882	0.184124	0.0132052	0.0915805	0.0409636	0.136783	0	0.0294788
elo-1	81.6222	78.0089	75.2524	114.835	116.413	105.633	91.2215	93.6299	83.9812	82.5901	90.3109	91.4054	105.305	85.8239	83.9815
21ur-7872	9.98912	7.96403	6.67661	3.61154	4.23527	4.9643	11.7113	9.33714	15.2928	10.3586	3.52149	20.7919	11.5712	8.17685	7.48129
21ur-12906	0	0	0	0	0	0	0	0	0	0	0	0	0	0	0
21ur-11815	296.677	312.721	362.762	439.705	444.703	365.703	367.929	370.684	343.239	246.777	245.8	271.24	439.704	389.763	340.058
R57.2	5.22012	2.94583	3.01524	4.3688	5.90206	7.36637	8.12233	5.30109	8.77008	6.64363	3.99859	6.40221	5.97221	8.46992	12.4176
gcp-2.1	63.5426	66.4936	78.9427	86.3578	101.063	84.303	84.2609	75.3262	82.7476	52.1002	62.7229	66.5902	96.1127	83.1189	65.7474
Y71G12B.44	0.285188	0.345268	0.341226	0.329376	0.309008	0.236216	0.309588	0.133287	0.323413	0.144968	0.279272	0.254831	0.350376	0.201745	0.183385
Y71G12B.41	0.626184	0.499237	0.348778	0.636736	0.597363	0.518658	0.611782	0.365821	0.665733	0.525203	0.4415	0.296222	0.741841	0.711914	0.426342
linc-131	0	0	0.130914	0	0	0	0	0	0	0.107528	0	0	0	0	0
Y71G12B.42	0.111581	0.355839	0	0.403417	0.189236	0.369682	0.218029	0	0	0	0.314686	0	0.470008	0	0.151941
Y38A10A.10	0	0	0	0	0	0	0	0	0	0	0	0	0	0	0
Y38A10A.11	0	0.0432156	0	0	0	0.13469	0	0	0	0.0495963	0	0.153852	0.428108	0.147902	0.166075
mir-1829.3	0	0	0	0	0	0	0	0	0	0	0	0	0	0	0
F39B1.3	0.349619	0	0.519292	0	0	0	0.683157	0	0	0	0	0	0	0	0.238041
piki-1	4.72247	5.09638	5.33824	6.19835	6.39768	5.20459	5.08969	5.06865	5.10025	4.06635	4.44259	4.42275	5.20205	4.81729	4.01768
F39B1.4	0	0	0	0	0	0	0	0	0	0	0	0	0	0	0
F39B1.5	0.691555	0.490094	0.34239	0.625074	0.390948	0.763738	0.67565	0	0.196062	0.562455	1.30024	0.654292	1.21376	0	0.3139
21ur-2124	0	0	0	0	0	1.65477	0.975938	0	0	1.21865	0	0.945088	4.20769	0.908539	0
F56F10.9	0	0	0	0	0	0	0	0.26144	0	0	0	0	0	0	0
lgl-1	7.13342	6.66374	7.87207	7.6151	8.39681	7.37793	8.95646	8.33999	8.40312	6.67866	6.65195	7.23363	8.20768	7.27795	8.04588
21ur-13062	1.99782	2.65468	0.741845	2.70865	1.69411	1.65477	0.975938	1.86743	1.6992	1.82798	3.52149	0.945088	4.20769	0.908539	2.04035
21ur-12787	1.99782	2.65468	0.741845	2.70865	1.69411	1.65477	0.975938	1.86743	1.6992	1.82798	3.52149	0.945088	4.20769	0.908539	2.04035
F56F10.7	0	0	0.178043	0	0	0	0	0	0	0	0	0	0.252461	0	0
F56F10.1	58.6275	57.8435	62.5838	62.8515	68.9386	57.9917	58.2641	57.5554	60.5495	47.6041	49.7747	50.308	85.4216	72.1322	61.5826
F56F10.2	1.37813	1.0717	0.947914	1.67201	1.66274	1.42494	1.21089	1.41786	1.11707	1.07196	1.18687	1.29512	1.42204	1.22821	0.932012
cdo-1	23.8693	18.933	16.2041	24.4204	24.4936	23.9854	27.3263	23.5091	20.8931	22.1527	25.1408	21.5094	28.5671	21.3435	21.8599
21ur-2516	0	0	0	0	0	0	0	0	0	0	0	0	0	0	0.680117
F22B3.21	0	0	0	0	0	0	0	0	0	0	0	0	0	0	0
F22B3.20	0	0	0	0	0	0.165477	0	0	0	0	0	0.0945088	0	0	0
srx-62	0	0	0.0690089	0	0	0.0384829	0.0453925	0	0	0.0566815	0	0	0	0.0845152	0
Y75B8A.41	0	0	0	0.0497001	0	0	0	0	0	0.0335409	0.0387687	0	0.14476	0.0500113	0.0374376
mab-3	1.91029	1.26439	1.51683	1.4986	1.56894	2.38832	4.27266	3.09955	5.3341	3.0927	1.89749	2.22794	1.51824	2.0325	4.23729
cutl-2	0	0.0194075	0.0271171	0.132014	0.0619256	0.181462	0.142696	0.136522	0.0310559	0.0445461	0	0.0690926	0	0	0.0497213
Y53C12B.7	0.574002	0.721121	0.465037	1.3678	1.19473	1.2102	0.203927	0.146328	0.177529	0.318305	0.22075	0.394962	0.879219	0.664454	0.923741
Y53C12B.1	11.1447	10.2416	11.1118	11.128	10.41	10.3287	9.44718	10.9482	11.0031	14.1818	12.6978	11.1566	10.0343	11.8144	12.1958
pno-1	107.099	107.045	118.074	139.044	134.328	134.417	109.01	116.708	118.367	121.714	122.011	111.085	117.815	130.352	120.784
nos-3	69.6173	69.0104	74.0986	80.2879	70.6032	82.8345	49.6155	58.368	58.4972	82.4096	76.7875	67.5156	61.656	72.2366	75.7629
Y75B8A.49	1.71631	2.63537	1.133	1.20658	1.6171	0.631819	0.745262	1.78254	0.48659	1.27959	1.74794	1.62383	1.40575	1.04069	1.03872
Y53C12B.8	0	0	0	0	0.166244	0	0	0	0.166744	0.119587	0	0	0	0	0
mir-2211	0	0	0	0	0	0	0	0	0	0	0	0	0	0	0
kgb-2	1.45937	1.09376	1.99608	2.33449	2.47503	2.33059	4.0415	3.3367	2.64321	2.17747	1.03635	2.78134	3.42744	2.23451	1.60124
ltah-1.2	35.0513	29.1802	37.545	36.0332	39.4692	29.1804	23.343	27.3656	23.9599	20.9585	23.1226	19.6989	33.3944	19.6076	13.4915
madf-9	16.1516	13.1303	16.465	20.8339	18.2675	10.4562	14.0927	16.3596	17.1116	12.0169	13.0928	11.5476	15.0576	13.5574	13.4842
hrg-1	12.8373	17.1152	17.3896	102.517	118.861	114.438	107.553	93.8837	88.7507	68.1133	73.4961	81.0498	50.8268	36.7236	33.4966
ZC416.2	0.23308	0.318561	0.197825	0.361154	0.225881	0.551588	0	0.373486	0.226561	0.121865	0.0469532	0.126012	0.0701282	0.363415	0.181365
ZC416.9	0.452744	0	0.448309	0.682035	0	0.25	0	0	0	0.0920565	0.212809	0.856698	0.317847	0	0
C56E6.15	0.0478931	0.0509116	0	0	0.0812244	0	0	0	0	0	0	0	0	0	0
F28C1.14	0	0	0	0	0	0.0793381	0	0	0	0	0.0675354	0	0	0	0
Y71H10B.1	76.6229	69.6867	84.0511	70.0217	84.4816	60.5539	63.7256	67.6141	63.6677	51.7515	64.382	60.0456	87.1057	68.3116	52.119
F46A9.9	0	0	0	0	0	0	0	0	0	0	0	0	0	0	0
F49E10.22	0	0	0	0	0	0.135742	0	0	0	0	0	0	0	0	0
F49E10.23	0	0	0.222554	0	0	0	0	0	0	0	0	0	0	0	0
F49E10.20	0	0.297324	0	0.252808	0.237175	0	0.273263	0	0	0.0853057	0.197203	0.264625	0	0.763172	0.190433
F49E10.21	0	0	0	0	0	0	0	0	0	0	0	0	0	0	0
F49E10.26	0	0	0	0	0	0	0	0	0	0	0	0	0	0	0
F49E10.24	0	0	0.146969	0	0	0	0	0	0	0	0	0	0	0	0.26948
F49E10.25	0	0	0	0	0	0	0	0	0	0	0	0	0	0	0
C36A4.12	1.9887	2.16498	2.17088	2.18734	2.40765	1.60751	2.24728	1.99327	2.20091	1.8854	1.98498	2.1309	2.44748	2.09208	2.20232
21ur-14909	6.49293	2.65468	1.48369	5.41731	2.54116	8.27383	3.90375	2.80114	5.09761	5.48394	4.93008	5.67053	8.41538	1.81708	2.72047
C36A4.10	0.649735	0.394677	0.827191	1.34234	0.629669	0.615045	0.725476	1.38818	1.26313	0.792664	1.57065	0.878179	0.78196	2.19496	2.27508
C36A4.11	3.39485	4.57835	3.23617	5.49582	5.15598	5.6238	5.64347	4.45206	4.91292	2.78171	3.35817	3.16399	4.48211	6.08326	5.93377
C36A4.14	2.32749	2.30573	2.91274	1.7009	2.13323	1.96884	2.69005	2.62921	2.32497	2.39243	2.37426	2.26768	3.14981	3.17088	2.87268
C16D9.t3	0	0	0	0	0	0	0	0	0	0	0	0	0	0.26136	0
21ur-11976	0	0	0	0	0	0	0.975938	0	0	0	0	0	0	0	0
E01H11.6	0	0	0.461593	0	0	0	0	0	0	0	0	0	0	0	0
E01H11.4	0.960786	0.936229	1.0703	2.17106	1.49366	1.59161	1.40803	0.449038	0.680979	0.195357	0.903221	1.06052	0.674515	1.31079	0.218053
E01H11.5	0.076559	0	0.227427	0	0.259681	0.25365	0	0.286248	0	0	0	0	0	0	0
flp-20	20.7586	21.2153	24.2336	32.9177	34.2175	34.9914	28.3225	21.9909	25.8952	22.5705	21.8772	38.0398	50.7772	30.7389	31.2429
pkc-2	28.0561	29.7912	31.0495	35.4119	35.7054	30.2658	26.6905	27.0176	27.893	23.2521	24.8749	23.6394	31.991	28.4489	25.8404
sls-2.14	6.36807	4.77842	6.25932	6.77164	5.55879	6.05023	4.57471	5.60228	3.66391	7.31192	5.15017	4.6073	3.55024	5.79193	7.52379
21ur-2366	0	0	0	0	0	0	0	0	0	0	0	0	0	0	0
21ur-1684	0	0	0	0.902885	0	0	0.975938	0	0	0	0	0	0	0	1.36023
21ur-14995	0	0	0	0	0	0	0	0	0	0	0	0	0	0	0
K09B11.20	0	0	0	0	0	0	0	0	0	0	0	0.183767	0	0	0.26449
21ur-7311	0	0	0	0	0	0	0	0	0	0	0	1.89018	0	0	0
T28B11.8	0	0	0	0	0	0	0.0592333	0	0	0.147929	0	0	0	0	0
T28B11.9	0	0.0785186	0	0	0	0	0	0	0	0	0	0	0.311132	0	0
T28B11.6	0	0.175585	0	0	0	0	0	0	0.140485	0	0	0	0	0	0
W09B7.1	2.87187	2.49781	3.38888	3.52946	3.67699	4.0993	1.0203	0.997376	0.772365	1.74489	1.85678	1.15988	2.62981	1.98227	3.92613
W09B7.2	5.33804	5.24068	6.29048	8.65288	6.84591	9.39092	2.28437	2.30925	1.98866	3.41761	3.60814	3.2765	4.59926	5.55727	6.06742
T28B11.2	0.0733467	0.155939	0	0	0	0	0	0	0.249533	0	0	0	0	0	0
T28B11.3	0	0	0.415433	0	0	0	0	0	0	0	0	0	0	0	0
T28B11.1	11.1708	10.7288	11.9148	22.9795	19.8128	25.3361	13.5322	12.867	12.9305	15.4264	13.4246	16.3892	15.2785	17.4395	15.1616
ZK994.9	0.357565	0	0	0.430922	0.202138	0	0.465789	0	0.202746	0.290815	0.504213	0	0	0	0.811503
srz-23	0	0.066565	0	0	0	0	0	0	0	0	0	0	0	0	0
F58E2.8	0	0	0	0	0	0	0	0	0.0438909	0	0	0	0	0	0.0175676
srz-88	0	0	0	0	0	0	0	0	0	0	0	0	0	0	0
F58E2.6	0	0	0	0	0	0	0	0	0	0.0300372	0	0	0	0	0
F58E2.5	0	0	0	0	0	0	0	0	0	0	0	0	0	0	0
F58E2.4	0.345052	0.517835	0.391918	0.660456	0.688462	0.924651	0.475929	0.455338	0.656006	0.396195	0.350615	0.403274	0.224431	0.479983	0.386946
F58E2.3	0.690105	0.480076	0.346697	0.880608	0.654039	1.04233	0.654403	0.569173	0.500636	0.532387	0.329149	0.403274	0.523671	0.369217	0.55278
F58E2.2	0	0	0	0	0	0	0	0	0	0.0600745	0	0	0	0	0
F58E2.1	0	0	0	0	0.0181883	0	0	0	0	0	0	0	0	0	0
ger-1	19.5278	22.0876	18.1588	17.5005	18.1634	13.9477	18.4625	18.6979	15.2633	18.4109	16.8965	16.7275	12.8161	11.1095	17.2052
ZK994.6	0.442556	0.423404	0.197199	0.720022	0.975721	0.623155	0.77828	0.496405	0.752812	0.485919	0.436843	0.41871	0.372833	0	0.210922
21ur-6257	0	0	0	0	0	0	0	0	0	0	0	0	0	0	0
ZK994.7	1.40891	0.832062	0.232519	0.848981	0	0.777987	1.22356	1.46328	1.06517	1.33688	0.66225	0.592443	0.659414	1.42383	0.852684
nas-28	0.112327	0.0746294	0.250261	0.101529	0.0714383	0.162818	0.054872	0.288739	0.143306	0.154167	0.0890979	0.185981	0.118289	0.102165	0.0955988
F42A10.9	31.1317	26.5366	33.0759	29.2259	33.3103	28.3682	33.8533	29.3495	34.6984	23.4183	23.9596	30.8026	47.5576	42.1689	33.538
F42A10.6	8.09853	7.51708	8.09743	4.92761	6.29787	5.30086	8.02806	5.31742	6.24961	4.96412	4.17804	5.30744	9.98435	8.62342	5.48704
F42A10.7	5.87658	4.30961	3.59085	0.739597	0.630785	0.431295	1.67155	1.80783	2.27766	5.03667	6.37239	5.20804	4.77842	2.02971	0.962293
efk-1	13.271	12.5125	14.3565	23.7357	21.9133	25.8705	11.8775	11.5761	12.8225	14.7482	11.8283	12.9903	16.8814	15.6472	14.9944
F42A10.5	903.683	932.499	978.361	850.541	855.503	904.838	840.083	926.819	940.422	1042.79	999.542	947.56	869.239	1012.67	1081.77
nfm-1	41.0217	38.2992	39.3198	35.8461	38.5126	33.7597	39.4194	41.5943	37.8474	33.1537	33.1347	34.9152	45.3795	39.8725	35.006
anmt-2	10.425	9.67653	7.64775	8.91722	9.46545	7.2238	8.81893	9.81588	8.95326	7.84813	8.1929	9.62271	6.10498	6.61416	6.99407
abcf-3	64.834	63.9162	64.4126	61.2075	58.9528	64.7644	58.7534	62.8849	63.7428	71.9834	74.4975	68.0768	62.2228	64.2845	66.6314
Y69A2AR.t1	0	0	0	0	0	0.476028	0	0	0	0	0	0	0	0	0
Y69A2AR.t2	0.145675	0.464568	0	0	0	0	0	0	0	0	0	0	0.613622	0.529981	0.198367
Y69A2AR.t3	0	0	0	0	0	0	0	0	0	0	0	0	0	0	0
W04E12.13	0	0	0	0	0	0	0	0	0	0	0	0	0	0	0
W04E12.12	0	0.192235	0	0.326907	0	0	0	0	0	0	0.255004	0.342187	0	0	0
mir-56	0	0.114945	0	0	0	0	0	0	0	0.263832	0	0	0	0	0
21ur-15366	0	2.12374	0.741845	0.902885	0	0.827383	0	0	0	0.609327	2.81719	0	2.10385	3.63415	1.36023
21ur-12408	0	0.530935	0.741845	0	0	0	0	0.933714	0.849602	0.609327	0.704297	0	0	0	0
21ur-5870	0	0	0	0	0	0	0	0	0	0	0	0	1.05192	0	0
F19F10.13	1.73495	1.76047	2.92834	3.56402	6.01854	1.95959	1.84915	2.80114	2.68295	2.50145	1.11205	1.79069	2.65749	4.3036	2.36251
21ur-6082	0	0	0	0	0	0	0	0	0	0	0.704297	0	0	0	0
21ur-5764	0	0	0	0	0	0	0	0	0	0	0	0	0	0	0
21ur-14691	0	1.06187	0	0	1.69411	0	2.92782	0	0	1.21865	0	0	0	0	0
Y108F1.5	0.0633751	0	0.0313771	0.0572827	0	0.034995	0	0	0.0359348	0.0515442	0	0.0399735	0.0444922	0	0.0287663
math-43	0.23165	0.218889	0.22938	0.558348	0.349215	0.383743	0.150881	0.192471	0.306482	0.0942026	0.14518	0.365279	0.216838	0.327743	0.420588
Y108F1.1	0.0877705	0.0466512	0	0	0.0248091	0	0.028584	0	0.0248837	0	0.0412559	0	0	0.0266099	0.0398395
set-33	0.139341	0.121192	0.0752597	0.114496	0.150383	0.062953	0.12376	0.0473623	0.129287	0	0.0178626	0	0.133396	0.115213	0.0689974
21ur-14747	0	0	0	0	0	0.827383	0	0	0.849602	0	0	0	0	0	0
21ur-9253	0.499456	0	0	0	0	0	0	0	0	0	0	0	0	0	0
C18B12.9	0	0	0	0	0	0	0	0	0	0	0	0	0.210385	0	0
21ur-5628	0	0	0	0	0	0	0	0	0	1.21865	0	0	0	0	0
[truncated: 31,877 more rows]
